# Supplementary material for: Transcriptome Analysis Reveals the Mechanism of Natural Ovarian Ageing
Source: Front Endocrinol (Lausanne). 2022 Jul 14;13:918212. doi: 10.3389/fendo.2022.918212 (PMC9329525; doi:10.3389/fendo.2022.918212)
Supplement: Supplementary file 3 [file Table_1.xlsx]

## Sheet: Sample Info
Sample_index	Sample-sex	Sample-age	Tissue	Tissue-detail
GTEX-11DXX-1426-SM-5GIDU	Female	60-69	Ovary	Ovary
GTEX-11EM3-1726-SM-5N9D1	Female	20-29	Ovary	Ovary
GTEX-11EMC-1726-SM-5H11P	Female	60-69	Ovary	Ovary
GTEX-11GSP-0226-SM-5A5KV	Female	60-69	Ovary	Ovary
GTEX-11I78-1926-SM-59878	Female	50-59	Ovary	Ovary
GTEX-11P81-1526-SM-5P9GS	Female	30-39	Ovary	Ovary
GTEX-11VI4-1026-SM-5EQM1	Female	40-49	Ovary	Ovary
GTEX-11XUK-1626-SM-5GU5O	Female	40-49	Ovary	Ovary
GTEX-11ZTS-1926-SM-5CVLA	Female	60-69	Ovary	Ovary
GTEX-11ZTT-1826-SM-5CVLN	Female	60-69	Ovary	Ovary
GTEX-11ZVC-1426-SM-5EGGA	Female	50-59	Ovary	Ovary
GTEX-1269C-1826-SM-5N9E1	Female	60-69	Ovary	Ovary
GTEX-12WSD-2726-SM-59HLR	Female	60-69	Ovary	Ovary
GTEX-12WSG-1426-SM-5FQUK	Female	50-59	Ovary	Ovary
GTEX-12WSJ-1226-SM-5LU91	Female	40-49	Ovary	Ovary
GTEX-12WSK-1926-SM-5LZVK	Female	40-49	Ovary	Ovary
GTEX-12ZZX-2026-SM-5LZV9	Female	40-49	Ovary	Ovary
GTEX-1313W-2726-SM-5P9IX	Female	50-59	Ovary	Ovary
GTEX-131XG-1926-SM-5LZVG	Female	50-59	Ovary	Ovary
GTEX-131YS-2226-SM-5P9G8	Female	60-69	Ovary	Ovary
GTEX-132AR-1426-SM-5IFF1	Female	50-59	Ovary	Ovary
GTEX-133LE-1226-SM-5IFGC	Female	20-29	Ovary	Ovary
GTEX-1399S-2126-SM-5J2MH	Female	30-39	Ovary	Ovary
GTEX-1399U-1726-SM-5P9J4	Female	50-59	Ovary	Ovary
GTEX-139D8-2426-SM-5KM3A	Female	30-39	Ovary	Ovary
GTEX-13D11-1126-SM-5KLYS	Female	50-59	Ovary	Ovary
GTEX-13FTX-0926-SM-5IFF7	Female	20-29	Ovary	Ovary
GTEX-13N11-0526-SM-5IJFI	Female	50-59	Ovary	Ovary
GTEX-13O3O-2726-SM-5KM35	Female	60-69	Ovary	Ovary
GTEX-13OVI-0726-SM-5L3DD	Female	60-69	Ovary	Ovary
GTEX-13OVJ-2426-SM-5KM3I	Female	50-59	Ovary	Ovary
GTEX-13PL7-2326-SM-5L3FY	Female	60-69	Ovary	Ovary
GTEX-13PVR-1226-SM-5RQJ2	Female	60-69	Ovary	Ovary
GTEX-13QBU-1526-SM-5LU3W	Female	40-49	Ovary	Ovary
GTEX-13QIC-1526-SM-5IJFL	Female	60-69	Ovary	Ovary
GTEX-13SLX-2426-SM-664OM	Female	50-59	Ovary	Ovary
GTEX-13U4I-2126-SM-5LU55	Female	40-49	Ovary	Ovary
GTEX-13VXT-1526-SM-5LU3J	Female	20-29	Ovary	Ovary
GTEX-13W3W-1526-SM-5LU5I	Female	60-69	Ovary	Ovary
GTEX-13X6H-1026-SM-5SIBE	Female	50-59	Ovary	Ovary
GTEX-145LS-2326-SM-5TDCY	Female	60-69	Ovary	Ovary
GTEX-145ME-1226-SM-5SIB6	Female	40-49	Ovary	Ovary
GTEX-145MI-2626-SM-5QGQ8	Female	60-69	Ovary	Ovary
GTEX-146FH-2526-SM-5Q5BP	Female	50-59	Ovary	Ovary
GTEX-14AS3-1326-SM-5RQJE	Female	40-49	Ovary	Ovary
GTEX-14BIN-1426-SM-664NI	Female	50-59	Ovary	Ovary
GTEX-14BMU-1726-SM-5TDE8	Female	20-29	Ovary	Ovary
GTEX-14DAQ-2226-SM-5YYAD	Female	60-69	Ovary	Ovary
GTEX-14JG6-0626-SM-68716	Female	30-39	Ovary	Ovary
GTEX-14PJM-2426-SM-686ZC	Female	50-59	Ovary	Ovary
GTEX-14PKU-1226-SM-686ZM	Female	40-49	Ovary	Ovary
GTEX-14PKV-1226-SM-6871T	Female	20-29	Ovary	Ovary
GTEX-14PN3-1526-SM-6ETZM	Female	60-69	Ovary	Ovary
GTEX-15DDE-2326-SM-6AJA8	Female	50-59	Ovary	Ovary
GTEX-15DYW-2626-SM-6LPK7	Female	60-69	Ovary	Ovary
GTEX-15EOM-1526-SM-68723	Female	20-29	Ovary	Ovary
GTEX-15ER7-2326-SM-7KUN3	Female	20-29	Ovary	Ovary
GTEX-15FZZ-0826-SM-6LLJO	Female	30-39	Ovary	Ovary
GTEX-15SDE-0926-SM-6LPIA	Female	50-59	Ovary	Ovary
GTEX-15UF6-2026-SM-6LPI3	Female	70-79	Ovary	Ovary
GTEX-16MT8-2226-SM-6LPK2	Female	60-69	Ovary	Ovary
GTEX-16NGA-0426-SM-7LG6K	Female	40-49	Ovary	Ovary
GTEX-17JCI-2326-SM-7IGPC	Female	60-69	Ovary	Ovary
GTEX-183WM-1926-SM-72D5F	Female	70-79	Ovary	Ovary
GTEX-18A7A-2626-SM-7LG6L	Female	50-59	Ovary	Ovary
GTEX-18D9A-0826-SM-718C1	Female	30-39	Ovary	Ovary
GTEX-1A32A-2726-SM-73KVU	Female	50-59	Ovary	Ovary
GTEX-1A8FM-2226-SM-7PC1C	Female	50-59	Ovary	Ovary
GTEX-1AMEY-0926-SM-72D6G	Female	30-39	Ovary	Ovary
GTEX-1AMFI-1426-SM-731EL	Female	50-59	Ovary	Ovary
GTEX-1B933-2126-SM-7MGXR	Female	50-59	Ovary	Ovary
GTEX-1C475-0426-SM-7P8OU	Female	40-49	Ovary	Ovary
GTEX-1CAMS-2126-SM-7MXTF	Female	40-49	Ovary	Ovary
GTEX-1EWIQ-2226-SM-7MGXJ	Female	70-79	Ovary	Ovary
GTEX-1F48J-2326-SM-7MKG3	Female	50-59	Ovary	Ovary
GTEX-1F52S-2226-SM-7MXVE	Female	60-69	Ovary	Ovary
GTEX-1F5PL-1626-SM-7MXTY	Female	40-49	Ovary	Ovary
GTEX-1F6RS-2726-SM-7MKHA	Female	60-69	Ovary	Ovary
GTEX-1F88E-2026-SM-7MXVP	Female	60-69	Ovary	Ovary
GTEX-1F88F-2126-SM-9KNUK	Female	60-69	Ovary	Ovary
GTEX-1GF9X-2426-SM-7SB7W	Female	40-49	Ovary	Ovary
GTEX-1GN1U-2326-SM-9MQK4	Female	50-59	Ovary	Ovary
GTEX-1GN1W-1426-SM-9JGHP	Female	50-59	Ovary	Ovary
GTEX-1GZHY-2426-SM-9JGGK	Female	50-59	Ovary	Ovary
GTEX-1H1CY-1926-SM-9WG7X	Female	60-69	Ovary	Ovary
GTEX-1H2FU-2326-SM-9WG7R	Female	60-69	Ovary	Ovary
GTEX-1HBPH-2726-SM-A96TW	Female	40-49	Ovary	Ovary
GTEX-1HCUA-1326-SM-9WPP6	Female	50-59	Ovary	Ovary
GTEX-1HSGN-2426-SM-C1YRI	Female	40-49	Ovary	Ovary
GTEX-1I4MK-1526-SM-CE6T1	Female	50-59	Ovary	Ovary
GTEX-1ICG6-1526-SM-C1YQT	Female	70-79	Ovary	Ovary
GTEX-1IDJE-1126-SM-A96SO	Female	50-59	Ovary	Ovary
GTEX-1IDJU-1126-SM-A9G2S	Female	60-69	Ovary	Ovary
GTEX-1IKOE-2326-SM-A8N99	Female	30-39	Ovary	Ovary
GTEX-1J1OQ-1626-SM-CE6TB	Female	40-49	Ovary	Ovary
GTEX-1J8JJ-0826-SM-AHZ3F	Female	60-69	Ovary	Ovary
GTEX-1JN1M-2126-SM-D4P2X	Female	60-69	Ovary	Ovary
GTEX-1JN76-1426-SM-AHZ4F	Female	20-29	Ovary	Ovary
GTEX-1K9T9-2426-SM-DHXKT	Female	50-59	Ovary	Ovary
GTEX-1KANC-1026-SM-D3LAA	Female	50-59	Ovary	Ovary
GTEX-1LGOU-1026-SM-DHXL4	Female	20-29	Ovary	Ovary
GTEX-1LGRB-2326-SM-CNNPU	Female	50-59	Ovary	Ovary
GTEX-1LKK1-1626-SM-EVR4Y	Female	50-59	Ovary	Ovary
GTEX-1LNCM-0926-SM-DHXK5	Female	50-59	Ovary	Ovary
GTEX-1LVAM-1826-SM-DHXKR	Female	50-59	Ovary	Ovary
GTEX-1LVAN-2726-SM-CNPQG	Female	50-59	Ovary	Ovary
GTEX-1MA7W-1426-SM-EV7A1	Female	20-29	Ovary	Ovary
GTEX-1MCC2-1026-SM-EVR5I	Female	30-39	Ovary	Ovary
GTEX-1OJC4-2026-SM-E6CQW	Female	50-59	Ovary	Ovary
GTEX-1PBJI-2026-SM-DPRYF	Female	20-29	Ovary	Ovary
GTEX-1PIEJ-1626-SM-E6CP9	Female	20-29	Ovary	Ovary
GTEX-1QEPI-2726-SM-DPRZ6	Female	60-69	Ovary	Ovary
GTEX-1QP28-1326-SM-DPRXZ	Female	50-59	Ovary	Ovary
GTEX-1QP67-1526-SM-E76P4	Female	40-49	Ovary	Ovary
GTEX-1QPFJ-1726-SM-EXOJU	Female	30-39	Ovary	Ovary
GTEX-1R9PN-0626-SM-E6CR9	Female	40-49	Ovary	Ovary
GTEX-1RDX4-0826-SM-E9TK7	Female	50-59	Ovary	Ovary
GTEX-1S5ZU-2326-SM-EAZ5B	Female	20-29	Ovary	Ovary
GTEX-OHPK-2426-SM-3MJGH	Female	50-59	Ovary	Ovary
GTEX-OHPL-2426-SM-48TDN	Female	60-69	Ovary	Ovary
GTEX-P4PP-2426-SM-3P61L	Female	30-39	Ovary	Ovary
GTEX-P4QT-2426-SM-3NMCL	Female	50-59	Ovary	Ovary
GTEX-P78B-1926-SM-3P616	Female	40-49	Ovary	Ovary
GTEX-PLZ4-2826-SM-3P617	Female	50-59	Ovary	Ovary
GTEX-POMQ-1426-SM-3P61D	Female	20-29	Ovary	Ovary
GTEX-PWCY-1326-SM-48TCU	Female	20-29	Ovary	Ovary
GTEX-PWN1-2426-SM-48TDD	Female	40-49	Ovary	Ovary
GTEX-PX3G-2426-SM-48TZZ	Female	20-29	Ovary	Ovary
GTEX-Q734-0726-SM-48TZP	Female	40-49	Ovary	Ovary
GTEX-QCQG-1426-SM-48U22	Female	50-59	Ovary	Ovary
GTEX-QDT8-2226-SM-EZ6LT	Female	30-39	Ovary	Ovary
GTEX-QVJO-3126-SM-COH22	Female	60-69	Ovary	Ovary
GTEX-R55G-1526-SM-48FER	Female	40-49	Ovary	Ovary
GTEX-RTLS-2326-SM-46MUH	Female	60-69	Ovary	Ovary
GTEX-RU1J-0826-SM-46MUU	Female	20-29	Ovary	Ovary
GTEX-RU72-2226-SM-46MUE	Female	50-59	Ovary	Ovary
GTEX-RWS6-1026-SM-47JXD	Female	60-69	Ovary	Ovary
GTEX-S32W-1226-SM-4AD67	Female	50-59	Ovary	Ovary
GTEX-S341-0726-SM-4AD5R	Female	40-49	Ovary	Ovary
GTEX-S4P3-0926-SM-4AD54	Female	50-59	Ovary	Ovary
GTEX-S7SF-1326-SM-4AD4P	Female	20-29	Ovary	Ovary
GTEX-SN8G-2426-SM-EVR31	Female	50-59	Ovary	Ovary
GTEX-T2IS-2026-SM-4DM6W	Female	20-29	Ovary	Ovary
GTEX-T5JW-0426-SM-4DM7M	Female	20-29	Ovary	Ovary
GTEX-T6MO-1126-SM-4DM5D	Female	40-49	Ovary	Ovary
GTEX-TML8-0926-SM-4DXSJ	Female	40-49	Ovary	Ovary
GTEX-TMMY-1726-SM-4DXTD	Female	40-49	Ovary	Ovary
GTEX-TSE9-2226-SM-4DXUR	Female	60-69	Ovary	Ovary
GTEX-U3ZN-1026-SM-4DXTC	Female	30-39	Ovary	Ovary
GTEX-UJHI-1226-SM-4IHLR	Female	50-59	Ovary	Ovary
GTEX-W5WG-0926-SM-4RTX9	Female	50-59	Ovary	Ovary
GTEX-WEY5-0626-SM-4LMIA	Female	40-49	Ovary	Ovary
GTEX-WI4N-2526-SM-4OOSE	Female	40-49	Ovary	Ovary
GTEX-WWYW-2726-SM-4MVOP	Female	50-59	Ovary	Ovary
GTEX-WXYG-1426-SM-4ONCK	Female	50-59	Ovary	Ovary
GTEX-WYBS-2426-SM-4ONDI	Female	60-69	Ovary	Ovary
GTEX-WYVS-1526-SM-4OND4	Female	40-49	Ovary	Ovary
GTEX-X15G-1726-SM-4PQZN	Female	50-59	Ovary	Ovary
GTEX-X4EO-2426-SM-4QASD	Female	60-69	Ovary	Ovary
GTEX-X8HC-2726-SM-46MUA	Female	50-59	Ovary	Ovary
GTEX-XMD3-2326-SM-4AT5H	Female	50-59	Ovary	Ovary
GTEX-XUW1-0126-SM-4BOOQ	Female	50-59	Ovary	Ovary
GTEX-XUZC-1026-SM-4BOPY	Female	30-39	Ovary	Ovary
GTEX-XV7Q-1426-SM-4BRWA	Female	40-49	Ovary	Ovary
GTEX-XYKS-1726-SM-4E3IO	Female	60-69	Ovary	Ovary
GTEX-Y114-1726-SM-4TT7U	Female	50-59	Ovary	Ovary
GTEX-Y3IK-2026-SM-4YCDG	Female	50-59	Ovary	Ovary
GTEX-YFC4-2726-SM-5IFJW	Female	40-49	Ovary	Ovary
GTEX-YJ8O-1026-SM-5CVM5	Female	40-49	Ovary	Ovary
GTEX-ZAJG-2726-SM-5S2MU	Female	50-59	Ovary	Ovary
GTEX-ZC5H-2026-SM-5CVN2	Female	40-49	Ovary	Ovary
GTEX-ZLWG-0926-SM-4WWC3	Female	50-59	Ovary	Ovary
GTEX-ZP4G-0626-SM-4WWF1	Female	20-29	Ovary	Ovary
GTEX-ZPIC-1426-SM-4WWCP	Female	40-49	Ovary	Ovary
GTEX-ZV6S-1426-SM-59HKX	Female	40-49	Ovary	Ovary
GTEX-ZVT2-0326-SM-5E44G	Female	50-59	Ovary	Ovary
GTEX-ZVT3-2626-SM-5GU5L	Female	60-69	Ovary	Ovary
GTEX-ZYFG-1726-SM-5GZZB	Female	60-69	Ovary	Ovary
GTEX-ZYY3-2726-SM-5EGH4	Female	60-69	Ovary	Ovary
GTEX-ZZPU-2126-SM-5EGIU	Female	50-59	Ovary	Ovary

## Sheet: XCELL Result
rn	GTEX-11DXX-1426-SM-5GIDU	GTEX-11EM3-1726-SM-5N9D1	GTEX-11EMC-1726-SM-5H11P	GTEX-11GSP-0226-SM-5A5KV	GTEX-11I78-1926-SM-59878	GTEX-11P81-1526-SM-5P9GS	GTEX-11VI4-1026-SM-5EQM1	GTEX-11XUK-1626-SM-5GU5O	GTEX-11ZTS-1926-SM-5CVLA	GTEX-11ZTT-1826-SM-5CVLN	GTEX-11ZVC-1426-SM-5EGGA	GTEX-1269C-1826-SM-5N9E1	GTEX-12WSD-2726-SM-59HLR	GTEX-12WSG-1426-SM-5FQUK	GTEX-12WSJ-1226-SM-5LU91	GTEX-12WSK-1926-SM-5LZVK	GTEX-12ZZX-2026-SM-5LZV9	GTEX-1313W-2726-SM-5P9IX	GTEX-131XG-1926-SM-5LZVG	GTEX-131YS-2226-SM-5P9G8	GTEX-132AR-1426-SM-5IFF1	GTEX-133LE-1226-SM-5IFGC	GTEX-1399S-2126-SM-5J2MH	GTEX-1399U-1726-SM-5P9J4	GTEX-139D8-2426-SM-5KM3A	GTEX-13D11-1126-SM-5KLYS	GTEX-13FTX-0926-SM-5IFF7	GTEX-13N11-0526-SM-5IJFI	GTEX-13O3O-2726-SM-5KM35	GTEX-13OVI-0726-SM-5L3DD	GTEX-13OVJ-2426-SM-5KM3I	GTEX-13PL7-2326-SM-5L3FY	GTEX-13PVR-1226-SM-5RQJ2	GTEX-13QBU-1526-SM-5LU3W	GTEX-13QIC-1526-SM-5IJFL	GTEX-13SLX-2426-SM-664OM	GTEX-13U4I-2126-SM-5LU55	GTEX-13VXT-1526-SM-5LU3J	GTEX-13W3W-1526-SM-5LU5I	GTEX-13X6H-1026-SM-5SIBE	GTEX-145LS-2326-SM-5TDCY	GTEX-145ME-1226-SM-5SIB6	GTEX-145MI-2626-SM-5QGQ8	GTEX-146FH-2526-SM-5Q5BP	GTEX-14AS3-1326-SM-5RQJE	GTEX-14BIN-1426-SM-664NI	GTEX-14BMU-1726-SM-5TDE8	GTEX-14DAQ-2226-SM-5YYAD	GTEX-14JG6-0626-SM-68716
aDC_xCell	0.149619	0.134719	0.0978316	0.00879198	0.140492	0.136723	0.17438	0.0952394	0.0634974	0.212758	0.0213528	0.00191959	0.0079468	0.0695763	0.152282	0.0379757	0.00352051	5.94218e-19	0.333218	0.0064164	0.174547	0.179653	0.392601	0.275018	0.129004	0.236333	0.1029	0.216089	0.00692011	0.199272	0.139984	0.178169	0.236959	0.140792	0.0422423	0	0.163407	0.185304	0.130491	0.178041	8.68325e-19	0.0585528	0.00611896	0.152392	0.0302291	9.31217e-19	0.158853	0.0547727	0.116308
Adipocytes_xCell	0	0	0	9.93439e-19	0	1.29097e-18	2.02213e-19	4.76125e-19	0	4.03069e-20	2.34055e-18	0	6.32645e-19	0	1.94285e-20	2.78183e-19	0	0	0.00972748	0	6.04717e-19	0	0.0044952	0.0136921	0	0	0	1.28086e-18	0	5.93093e-19	1.22064e-18	0	3.39184e-19	1.10732e-18	3.4145e-19	2.263e-18	3.25822e-19	0	0	1.45236e-18	8.50811e-19	4.46584e-19	0	1.78173e-19	0	0	3.20394e-19	5.34467e-19	8.79075e-19
Astrocytes_xCell	0	0	0	0	1.2505e-17	0	2.67031e-18	5.79125e-18	2.84528e-17	0	0	4.61794e-18	2.58573e-19	4.91603e-18	0	0	0	0	0	8.12884e-19	5.19754e-18	6.87572e-18	0	3.54376e-18	1.13224e-17	3.68049e-19	0	1.52442e-17	1.54069e-17	1.80544e-18	7.12348e-18	1.00448e-17	1.04741e-18	4.58035e-18	1.68639e-17	0	0	0	0	2.68176e-18	0	0	0	4.60193e-19	0	0	0	0	0
B-cells_xCell	0	0.0356138	0.0395736	0.0118992	0.0419918	0.0192166	0.0174379	0.0451907	0.0273799	6.18493e-20	0.0294683	0.0257213	0.0347234	0.0567686	0.0239909	0.0327996	0.00623264	0.0183488	1.27916e-18	0.00202001	0.0488627	0	1.59284e-19	8.07378e-20	0.0300991	0.00656728	0.0413299	0.0349553	0.00357877	0.0214885	0.0118115	0.0445395	0.0223736	0	0.0310458	0.0382537	0.0408156	0.0421616	0.000822497	0.0278162	0.0420423	0.0247923	0.0247951	0.0143948	0.0168657	0.0239635	0.0180111	0.0104757	0
Basophils_xCell	1.08745e-18	0.00876555	0.0239853	0	0.0280477	0	4.87214e-18	0.0141044	0.00282267	2.13239e-18	4.75592e-21	0.00902165	0.0390568	0.0371752	1.00328e-18	0.00462689	0.0136887	0.0160083	2.35794e-18	2.52197e-18	0.041796	2.13509e-17	4.60217e-18	0	0.00116187	1.72816e-17	0.0155388	0	0.0105059	0	0.00185578	0.00670548	0.000974784	2.32817e-19	0.032391	0.00397562	1.93168e-18	0	6.13149e-18	0	0.0163305	0.00776371	0.0199445	2.49991e-18	0.00027625	0.00416719	0.00635174	0.00980776	0
CD4+_memory_T-cells_xCell	0	0	5.54447e-21	0	2.83329e-19	6.73043e-19	7.75068e-20	2.68027e-20	0	0	0	2.13539e-18	0	0	0	3.70769e-20	0	4.17573e-19	0	4.31492e-19	8.53687e-21	0	0	3.48031e-19	0	0	4.0498e-20	1.09268e-18	3.67164e-19	0	3.27114e-20	1.64762e-19	0	1.1227e-18	0	0	4.8528e-19	0	4.16634e-19	0	8.80557e-19	1.03997e-19	7.45713e-20	3.50451e-18	6.88155e-20	0	1.31108e-19	0	0
CD4+_naive_T-cells_xCell	4.35888e-18	0	0	1.97071e-18	0	0	0	6.07123e-19	6.66515e-20	2.34182e-18	6.81422e-20	1.82445e-19	2.72042e-20	0	0	0.00454835	0	0	6.29222e-18	1.99937e-18	6.26437e-05	0	8.22565e-20	0	1.4787e-18	2.46416e-18	9.51882e-19	0	1.97367e-19	2.10625e-18	2.71983e-18	0	0	2.86221e-18	0.00124901	0	2.46192e-20	0	0	0	1.2344e-18	0.00190183	2.07726e-19	0	0	0	0	0.00150787	0
CD4+_T-cells_xCell	0	0	2.48694e-18	0	0	2.48754e-18	0	0	3.55805e-18	1.25413e-17	0	0	8.44222e-19	2.91232e-18	8.91286e-19	0	0	1.41235e-19	7.82202e-18	4.28084e-18	1.05571e-18	0	0	2.35232e-18	3.25734e-18	4.09898e-18	1.96046e-18	6.07337e-19	1.4249e-19	0	0	0	4.30789e-18	5.11156e-18	0	0	1.02722e-18	1.8208e-18	0	0	1.36237e-18	9.50676e-19	0	0	0	3.00799e-18	0	3.60819e-19	0
CD4+_Tcm_xCell	5.75168e-21	0.0100992	0.0073686	0.00574976	0.0316176	0	0	0.00544167	2.4954e-19	2.42093e-19	0.00485279	0.023884	0.0302388	0.0219333	0.0206229	0.0136915	0.0101661	0.0125168	1.9061e-18	0.00717815	0.00555998	1.07114e-18	1.20459e-19	2.74915e-20	0.0434771	0.00287131	0.00454037	0.010457	0.0328652	0.00400735	0.00560512	0.00955357	0.0209913	0.00191616	0.0369419	0.0324206	0.00995752	0.0240142	0	0	0.0360332	0.0035201	0.00703231	0.0214136	0.0150962	0.00197553	0.00564645	0.00877977	1.99822e-17
CD4+_Tem_xCell	0	0	5.0178e-20	0	1.14621e-19	3.32143e-18	0	0	1.2284e-18	8.48573e-18	1.45663e-18	0	3.78795e-18	5.37805e-18	0.00598146	6.32805e-18	1.88367e-18	8.11061e-18	0	0	1.65491e-18	1.50284e-18	0.00202474	0	0	0.00844739	9.23197e-18	5.76566e-18	1.69829e-18	1.49393e-17	2.5524e-18	9.91996e-18	0.00745147	5.09327e-18	5.77599e-19	2.26727e-18	9.9105e-18	5.09621e-18	0	2.89404e-18	0	8.64018e-18	0	0.00757469	0	4.25801e-18	4.80237e-18	0	0
CD8+_naive_T-cells_xCell	0.000322649	0.000627226	0.00161228	0.00030967	0.00159039	5.29685e-24	0.000327065	2.28216e-19	0.00643631	0.000780331	0.00175052	0.00111933	0.000866327	0.00137924	0.000533927	0.00144028	6.54693e-22	0.00322191	3.76937e-20	7.27123e-20	0.000940757	0	8.86642e-20	1.62676e-20	0.00179175	0	0.00299613	5.2082e-22	0	0.000784904	1.00372e-23	0.00133527	0.00310975	9.69949e-20	0.00129455	0	0.000480946	5.28893e-05	1.07623e-19	8.559e-19	0	0.00181771	0.00304409	2.14122e-19	0.00303749	0	0.00265674	0.00181668	3.83723e-19
CD8+_T-cells_xCell	0	0	0	0	0.00478029	2.06329e-19	0	3.29154e-18	0.00192911	0	9.05239e-19	3.93014e-18	0	0	0	3.6899e-19	2.74224e-18	0.000858279	2.85523e-18	0	0	9.95469e-18	0	1.13345e-18	0.00869676	1.34358e-18	0.00227219	3.79132e-20	1.11201e-18	2.64035e-18	1.73321e-18	0.00170266	0.00688561	2.1647e-18	1.29245e-20	0.00465823	5.61791e-20	1.80276e-18	2.87241e-19	7.29581e-18	0.0032688	0	0	3.55191e-19	1.06552e-19	8.39366e-20	1.26461e-18	0	0
CD8+_Tcm_xCell	0	0	0	2.47995e-18	0	0.00100146	1.51926e-18	0	0.00347991	0	0	0	1.06618e-18	2.8257e-18	0	1.99129e-18	5.36607e-18	1.43631e-19	0	1.25067e-19	6.48946e-19	0	8.94681e-20	6.06948e-19	1.65637e-19	0	3.3499e-18	0	0	7.09423e-19	6.20835e-19	0	0.0155439	0	0	0	0.000383228	1.61654e-18	0	0	2.42726e-18	1.91065e-19	2.75453e-18	0	1.10572e-18	3.30234e-18	5.16274e-19	0.00240311	1.14736e-18
CD8+_Tem_xCell	0	0	3.66751e-18	1.6018e-18	3.201e-18	2.90153e-19	0	0	0	5.27587e-18	0	0	0	0	9.58345e-19	2.76521e-18	5.18119e-18	5.3317e-19	4.18249e-18	4.16795e-19	1.48635e-18	0	2.44817e-21	1.94161e-19	3.5907e-19	0.00111212	8.24974e-18	0	8.07322e-19	1.08044e-18	0	0	0.00797899	0	3.8485e-19	2.65601e-18	0.00272967	1.86904e-19	0	0	4.35855e-18	8.93335e-19	0	2.70152e-19	0.000768129	4.51843e-18	0	0.000683422	2.27555e-18
cDC_xCell	0.0118038	0.0111955	0.0175933	0.0098812	0.0042856	0.01298	0.0113913	0.0131029	0.00574262	0.0125925	0.00469247	0.00252747	0.000405002	0.00418159	0.00314914	0.00742137	0.00102452	0.000413165	0.0369376	0.00211004	0.0321369	0.001226	0.0520579	0.0562245	0.00346471	0.0199961	0.00233041	0.00877104	0.00155934	0.0064192	0.0118714	0.00683173	0.0368761	0.00945187	0.00434488	0.00228904	0.0196704	0.0127031	0.0116121	0.00351701	3.30012e-21	0.00792724	0.00722935	0.00686197	0.0112156	0.00189963	0.0365741	0.00967486	0.00877102
Chondrocytes_xCell	7.24305e-21	3.85686e-18	3.54741e-17	6.71355e-19	4.97847e-18	1.75251e-17	1.08971e-17	1.82647e-17	0	0	4.03028e-17	3.21562e-17	0	0	0	2.6415e-17	0	1.24537e-18	0.00554491	1.62532e-17	0	0	0.0103512	0.00700429	5.77812e-18	0	1.92419e-17	2.90642e-17	2.86069e-18	0	5.33434e-18	2.73087e-17	0	1.59758e-17	5.47128e-18	0	2.14338e-17	2.27004e-18	0	0	1.83684e-17	2.38175e-19	0	5.98698e-18	1.27959e-18	0	0	0	1.74454e-18
Class-switched_memory_B-cells_xCell	2.55014e-19	5.93824e-21	0	5.56431e-18	0.00149685	6.46046e-19	1.68378e-19	7.35162e-19	0	0	0.000817281	0	9.15673e-06	0.00407454	1.06626e-19	1.07626e-19	1.88954e-18	0	0	3.01797e-18	0	3.85494e-18	0	0	6.76053e-20	1.48934e-19	5.96656e-20	0.00217579	0	0	2.92241e-19	1.29714e-19	2.16561e-19	0	0.00187477	0.000320424	0.00483913	0.00874998	5.71114e-18	0.00238682	0.00448117	2.60177e-19	1.14557e-18	3.07106e-18	5.95133e-19	0	0	1.47601e-18	9.94914e-18
CLP_xCell	0.00603411	0.00968683	0.0140004	0.00351783	0.00373084	2.07063e-19	0.00780866	0.000871751	0.0066547	0.00796621	0.00477436	0.00608006	0.000471951	0.0050082	0.00657581	0.00947885	0.00152145	0.00258196	0.0047038	0.0025854	0.00119293	0	0.00254043	0.00313003	0	0.000945634	0.00948425	0.00167367	0.00268855	0.00905628	0.008358	0.0108852	0.00412557	0.00807272	0.0026076	0.00331503	0.00394575	0.00741247	0.00496456	0.00748938	8.6925e-05	0.0142484	0.00038157	7.38796e-21	0.00363988	0.00136051	0.00778152	0.00174968	0.008184
CMP_xCell	5.49359e-19	0.00229226	1.87991e-19	0.000760675	0	0.00722131	0.000853346	8.10479e-05	0.00197563	0	0.00318153	0.00318184	1.87692e-21	7.17466e-20	0	0.00248107	0.00279211	0.00421173	1.40111e-18	0.00390911	2.63237e-20	1.47118e-18	0	8.41166e-19	0.00316643	0.000136946	0	0.00308592	0.00204291	0	0.000335258	0.00154354	2.42947e-19	0.00154224	4.51177e-20	8.08397e-20	0.00464602	3.94195e-21	0	2.50987e-20	0.00352265	1.2695e-19	0	0.00332028	0.000446112	0.00229404	0	0.00417099	0
DC_xCell	6.4598e-21	0.000158838	1.39273e-20	0	0.00029992	0.00135477	0.0014182	0	6.80351e-20	0.000586592	9.27783e-19	0	0	0.000762752	0	9.32739e-19	2.4293e-19	0	0.0100466	1.09258e-18	0.00571522	1.49472e-20	0.0226762	0.0119806	2.29831e-19	0.00466191	1.55067e-19	0.00288563	1.4931e-18	0.00319682	0.00205405	0	0.00815905	7.26371e-24	0.00136872	0	0.0058656	0	6.06034e-19	3.37982e-19	0	9.97754e-20	4.12359e-19	0.00364735	8.63995e-05	0	0.0121546	0.00304586	0
Endothelial_cells_xCell	0.0726316	0.0327973	0.0275187	0.00359738	0.00651505	0.0470129	0.0364835	0.0274877	1.02049e-20	0.0675233	0	6.68287e-18	8.28578e-19	0.0468514	0.0210631	0.00257783	0.0201038	0.0124583	0.228599	0.0195056	0.0115354	0.0405245	0.206747	0.282357	0.00571989	0.187281	0.0154821	0.0379891	0	0.0633228	0.0911488	0.00190803	0.156286	0.0992822	1.68642e-18	0	0.0697452	0.0339093	0.0885971	0.0247511	0	0.00304976	0.0213763	0.0612753	0.0105104	0	0.145928	0.0305493	0.0723122
Eosinophils_xCell	0	4.03082e-19	7.9749e-19	1.20217e-18	1.73517e-18	1.60913e-18	1.24127e-18	5.48896e-20	0	8.97511e-19	8.88492e-19	0	1.12217e-18	0.00104606	4.51857e-19	0	0	0	0	0	0	0	0	0	0	0	2.93038e-18	0	5.43693e-19	0	1.94932e-19	0	0.00130704	1.15752e-18	2.12566e-18	4.73655e-19	0	2.01699e-19	8.47973e-19	0	1.25451e-19	0	0	0	4.41838e-20	0	1.50241e-19	0	0
Epithelial_cells_xCell	0.0123556	0.00124786	0.000934444	0.00252732	0.0058307	0.000455184	0.00172984	0.00101072	0.00138945	0.00205963	0.000971824	0.000308675	0	0.000287714	0.00145729	4.96037e-20	0	2.69105e-20	0.00350927	0	0.00438004	0.0018982	0.00396607	0.0133466	0	0.00153321	0.000462299	0	0	0.00182336	0.00415717	0.00270269	0.000764182	0.00199871	1.13768e-19	0	0.000680226	0	0.00211114	0.0105562	4.02382e-05	0.00111706	0.000696366	6.59183e-20	0.00161358	0	0.000752321	0.000454311	0.00168036
Erythrocytes_xCell	2.70404e-20	0	6.05863e-20	7.23865e-20	2.71051e-20	2.63374e-21	0	0	2.25762e-19	4.1614e-06	0	1.1006e-22	1.03225e-20	3.05502e-20	3.54601e-21	0	2.70767e-19	2.26184e-20	0	0	2.2974e-19	0	0	0	0	0	2.16312e-20	6.95067e-22	0	0	0.00538146	0	0	0	0	0	0	1.97874e-20	1.62529e-21	0	4.02462e-19	1.83403e-20	0	4.6253e-21	4.26584e-21	0	0	0	0.000216676
Fibroblasts_xCell	0	6.32072e-19	2.64907e-17	0	0	8.86772e-18	0	6.16729e-18	1.06025e-17	0	2.5955e-17	1.74605e-17	0	4.64521e-18	8.21246e-19	0	4.29464e-18	0	0.0668242	3.72423e-17	0	1.15533e-17	0.0506924	0.0336203	0	0.0047309	1.78884e-18	1.54541e-17	0	1.27917e-17	0	8.12996e-18	2.69377e-18	0	0	6.68264e-18	1.3285e-17	1.0745e-18	0	2.21203e-18	8.68477e-18	1.80108e-17	0	8.77623e-18	4.39539e-18	9.63822e-18	1.9825e-17	0	8.53371e-18
GMP_xCell	0.00407186	0.00363798	4.20425e-18	0	4.16301e-20	0.0198497	0.0141607	9.8988e-19	4.2002e-19	0.019183	1.32422e-18	0	1.36847e-18	9.53485e-20	0.0041623	1.7261e-19	1.78528e-18	0	0.0349535	0.00101348	2.60183e-19	0.0558802	0.0215047	0.0188821	0	0.0246998	0	0.00861109	5.46561e-19	0.00919974	5.72802e-19	0	0.00363194	0.00501483	1.90609e-18	0	1.37869e-21	2.59255e-21	0.00725607	0.00171594	6.80515e-18	6.68344e-19	0	2.36567e-20	0	0	0.0137699	0.000693018	0.0147764
Hepatocytes_xCell	0	3.02172e-18	1.56397e-18	0	8.29064e-05	0	1.49103e-19	0.000222652	0	1.71769e-18	3.44664e-19	0	2.63979e-18	4.96622e-21	1.25375e-18	0	0	1.59069e-20	4.60951e-20	3.69501e-18	0	0	0	0.00132673	0	0	0	0	0	2.1843e-18	0	1.86478e-19	0	9.8052e-19	1.44321e-18	0	5.02989e-19	4.36264e-18	8.32976e-19	5.88312e-18	5.51512e-19	0	6.66618e-19	0	0	0	5.24612e-20	0	0
HSC_xCell	0.140332	0.0498353	0.084967	0.128963	0.0364729	0.0990263	0.107352	0.030353	0.0855824	0.21388	0.0934861	0.106509	0.0893285	0.0500951	0.105613	0.0958617	0.174025	0.132727	0.18802	0.23227	3.6151e-19	0.283135	0.198193	0.247129	0.0725301	0.205656	0.0434723	0.11524	0.117249	0.12187	0.140876	0.0636052	0.168491	0.17519	0.0739554	0.0757761	0.102398	0.142922	0.171061	0.0408192	0.039359	0.0844641	0.0647025	0.104863	0.123372	0.132385	0.148737	0.136703	0.159897
iDC_xCell	0.0376054	0	0	0.00117518	0	0.0241502	0.0500726	0	0	0.0434828	0	2.76368e-18	0.0170816	0.0339263	0.0475425	0.0172528	0.0102232	0.0174725	0.0218921	0.0227711	0.096253	0.0215851	0.245924	0.211168	0	0.0703176	5.44298e-19	0.113547	0.037986	0.0712065	0.0680397	6.9863e-18	0.0579826	0.0355077	0.0717732	0	0.0430229	0.00381968	0.0328904	0.00289775	0	0.0517446	0.0317045	0.0259068	0.0398824	3.63857e-18	0.254015	0.0322908	0.0327512
Keratinocytes_xCell	0.000617548	6.28627e-21	0	0.000154464	0	2.34471e-05	0.000203041	0	6.44718e-21	0.000384915	0.000217007	0	1.17164e-19	0	0.000214535	2.28502e-21	0	2.79591e-20	0	0	5.93943e-19	0.000351627	0	5.13275e-20	6.90591e-06	1.03492e-20	8.60868e-05	0	0	0.000300962	0.000617174	0	0	0.000641321	8.28899e-20	0	0.000148855	0.000395438	0.000549628	0.000318324	3.65004e-20	0	0.000639594	5.8885e-21	7.51122e-20	0	0	0	0.000237335
ly_Endothelial_cells_xCell	0.0329925	0.0168189	0.00761148	0.000827841	0.00245544	0.0171326	0.0120684	0.0103429	5.35546e-19	0.0336658	0	3.49213e-21	2.10184e-19	0.0251868	0.00742095	0.00424412	0.0140473	0.0038104	0.103111	0.011124	0	0.0234328	0.106239	0.160467	0.00524007	0.106563	0.0101787	0.0198005	0.00258336	0.0339494	0.0579524	0.00151405	0.097706	0.073505	0	0	0.0380632	0.0227509	0.0601542	0.0116782	0	0.000997508	0.00385537	0.0297489	0.00347796	0	0.056135	0.00917595	0.0232662
Macrophages_xCell	0.0371626	0.00863329	0.0063213	0.00124132	0.00782213	0.0203494	0.0267252	0.0118257	0.00189441	0.0318227	0.000515424	2.44067e-19	0.000382998	0.00580455	0.0340103	0.00418021	1.66725e-19	0	0.0561474	7.37089e-20	0.0265774	0.0370664	0.0638769	0.0336314	0.00525683	0.0556373	0.00517074	0.031683	1.42664e-20	0.0306824	0.00722127	0.00894834	0.029319	0.0105944	0.0015269	0	0.0094798	0.0147255	0.0186695	0.0393122	0	0.00869948	0	0.0124888	0.00158596	0	0.0307463	0.00570659	0.0241909
Macrophages_M1_xCell	0.0354167	0.0185503	0.00343572	0	0.0244601	0.0209091	0.0302737	0.0126672	0.000857057	0.0332563	0	0	0	3.04147e-19	0.0327511	0.00307292	0	0	0.0492085	0	0.0266176	0.0420819	0.0595064	0.037794	0.00857446	0.0469582	0.00962837	0.032893	2.59256e-19	0.0343919	0.00205521	0.0171647	0.027647	0.0146343	0	6.87228e-19	0.00539858	0.0150104	0.0192066	0.0415117	1.7342e-18	0.00618038	0	0.0118121	0.000345897	1.3575e-18	0.0300609	0.00359756	0.0280655
Macrophages_M2_xCell	0.00549378	8.62727e-20	0.00214918	0	0	0	0.000671535	0	6.64605e-21	0.00300089	8.82411e-20	0	0	0.00641332	0.00330379	0.00198895	0	3.29923e-21	0.0160347	1.90305e-05	1.34296e-18	1.34521e-19	0.0134937	0.00885472	0	0.0143789	0.00122471	0.000981334	0.000324591	0.00458517	0.00144438	9.60115e-20	0.0161544	0.0062161	0.000537476	0	0.00387382	0.00261087	0.00225489	1.33914e-19	0	0.00145178	1.53241e-05	0.00361475	6.00119e-20	0	0.00876565	0.000144244	9.93986e-20
Mast_cells_xCell	0.00393454	0.00166511	0.00295911	0.00361911	0.000307544	0.00170214	0	0	0.00146542	1.07623e-19	0.00277719	0.00136868	0.00188794	0.00165236	0	0.00205966	0.00048358	0.000271074	0	0	0.00891232	0	0.00088392	0	0.00538696	3.83211e-19	0.00111274	0	0	0	0	0.00258411	8.92865e-20	0	0.000952645	0.0050681	0.004539	6.96435e-19	0	3.02201e-05	0.00215086	0.0029854	0.00405464	0.00369108	0.00731994	0.00289034	0.00236482	0.00271803	5.17587e-19
Megakaryocytes_xCell	0.000595479	0.000983653	0.00215973	0.000437333	0	0.00160784	0.0012806	0	9.03659e-22	0.000536903	0	0.000176744	8.28509e-20	0.00101113	0.000409395	0.000583979	0.00024336	0	0.00400494	0.000341027	0	0.00103735	0.00270979	0.00386729	8.3413e-05	0.00299065	0	0.00103471	9.09007e-21	0.00187755	0.00720252	3.98671e-05	0.00297452	0.00403775	0	2.46659e-20	0.000945533	0.000105011	0.00215559	0.000661451	5.27213e-20	0.000294454	0.00350829	0.00106584	0.000828604	3.29561e-05	0.00221243	0.000159339	0.00126844
Melanocytes_xCell	0.000497377	0.000892614	0.00188257	0.000837216	0.00193268	0.00110505	0.00140514	0.00185142	0.0019312	0.000991501	0.00193896	0.00223854	0.00416575	0.00371033	0	0.000984405	0.00218258	0.00181367	0.00197709	0.00155283	0.000423507	0.000327907	0.00219167	0.00126344	0.00100801	0.00253071	0.00120653	0.00298225	0.000486834	0.00304782	0.00240037	0.00173614	0.00266299	0.00256676	0.000689361	0.000321651	0.0012122	0	0.00165976	0.00129823	0.00154495	0.000681822	0.00218103	0.000817023	0.00209867	0.000259106	0.00195507	0.00440654	8.07531e-22
Memory_B-cells_xCell	7.52427e-19	0	0	3.5911e-18	0.00120411	3.62445e-18	4.22798e-18	4.34876e-19	1.43959e-19	0	0	0	1.25763e-18	0.00183675	0	0	0	0	2.10384e-17	4.5684e-18	0.00320733	0	7.22676e-18	4.58798e-18	0	2.22701e-17	0	7.98481e-20	0	4.52596e-18	5.24093e-18	7.62753e-20	1.94688e-19	0	8.25204e-20	1.17983e-18	8.26507e-19	0.00255505	2.00253e-17	2.94404e-20	0.0034909	3.63048e-18	0	5.92036e-18	8.11764e-18	1.32533e-17	4.6418e-18	1.1343e-17	0
MEP_xCell	0.0254636	0.00570439	0.0093334	0.020027	0.0041738	0.0217385	0.00923386	0.00676019	0.0127579	0.00762452	0.0110586	0.00889955	0.00910567	0.00160251	0.0380643	0.0162177	0.0164206	0.0238307	4.456e-20	0.00977022	0	0.0302562	1.17665e-19	0.00744157	0.00749172	0.0109964	0.0118365	0.00014472	0.0212946	0.021575	0.00762283	0.00489742	0.0141453	0.00722021	0.0173295	0.0281883	0.0184429	0.0371891	0.0176334	0.0266003	0.0136175	0.0175058	2.58477e-20	0.0138809	0.0117209	0.023019	0	0.0103184	0.0530916
Mesangial_cells_xCell	0	0	5.42212e-18	0	0	0	5.63439e-19	0	0	0	0	9.82463e-19	0	0	0	0	0	0	0	0	0	1.29038e-17	0.0043654	0.00760763	5.41519e-18	0	1.20601e-17	2.97542e-18	0	0	4.0714e-18	0	0	0	0	1.46517e-18	0	0	0	0	0	3.59407e-18	4.03138e-18	1.43622e-17	0	0	0	2.42863e-18	0
Monocytes_xCell	0.000495411	0.000410707	0	0	5.71281e-19	0	0.00580907	0	3.13564e-18	0.00678124	8.13471e-18	0	1.33621e-17	0	0.00391618	0	0	6.47808e-18	0.083632	7.40368e-18	0.00862359	0	0.0829338	0.0476922	1.44545e-05	0.0461285	2.12813e-18	0.0107612	0	0.0118693	0.0118162	2.41653e-20	0.0176885	0	0	0	1.43244e-05	0.00233785	0	0.00841136	0	0	0	1.33636e-18	3.54334e-20	5.88158e-18	0.0193703	7.57406e-18	4.16147e-19
MPP_xCell	0	9.2337e-18	8.34469e-18	0	6.28958e-18	2.71876e-18	2.76009e-17	4.72851e-19	1.38839e-17	7.03544e-18	1.43936e-17	1.85496e-17	0	1.91579e-18	6.56621e-18	5.95643e-18	0	3.27358e-17	1.0237e-17	4.45786e-17	2.4903e-18	4.05321e-17	4.33389e-19	4.94417e-19	0	3.15134e-17	0	7.34685e-18	1.85183e-17	1.55615e-17	0	2.46474e-18	2.01688e-17	3.44145e-17	7.27076e-18	1.88314e-17	0	5.06968e-18	0	1.49072e-17	0	0	1.50255e-17	0	2.47251e-17	0	3.14906e-17	1.90102e-17	4.31518e-18
MSC_xCell	0.211849	0.180108	0.312281	0.215714	0.244709	0.248232	0.180251	0.204799	0.229875	0.216855	0.436795	0.353521	0.351599	0.249801	0.270437	0.219046	0.311603	0.260507	0.0650783	0.332659	0.137232	0.325016	0.0858431	0.0743748	0.334514	0.243992	0.292282	0.382448	0.298247	0.256018	0.275703	0.241874	0.17888	0.259509	0.293016	0.333596	0.212471	0.203906	0.265917	0.277434	0.262547	0.300436	0.181306	0.331478	0.245154	0.206655	0.245608	0.318187	0.315956
mv_Endothelial_cells_xCell	0.0418966	0.0147757	0.0106028	0	0.00322226	0.0221153	0.0227876	0.0109372	0	0.0377501	0	5.56207e-19	0	0.0249423	0.0168336	0.00316665	0.0111517	0.00614824	0.113065	0.0159731	0.0149934	0.0351268	0.11944	0.153434	0.0117265	0.11639	0.0116474	0.0257857	0.00163634	0.0415681	0.0403607	0	0.0866911	0.0556769	0	4.52276e-18	0.0411052	0.0301009	0.0498434	0.0164094	0	0.00181298	0.0204133	0.0419441	0.00511483	2.36667e-18	0.0739664	0.0131001	0.0358174
Myocytes_xCell	0.0381786	0.00346359	0.00948827	0.00690839	0.00857444	4.76066e-20	0.00291928	0.0178562	0.0179119	0.0242699	0	0	0	0.0467555	2.90572e-21	0.000286802	0.0093672	1.04946e-18	0.0115774	0.000155792	0.000716036	0	0.00466785	0.0104536	2.87617e-19	0.0091635	0.00255746	1.34036e-18	0.00231609	0.00913879	0.00491815	0.00426257	0.0102457	0.00521249	3.98188e-21	0.000516327	0.00743805	0.00801358	0.0142861	0.00856081	0.000830596	0.0102662	0.00653844	0.00445553	0	0.00291906	8.82698e-20	0.00523573	0.00191228
naive_B-cells_xCell	2.62814e-20	0.0106533	0.00656175	0	0.00560431	0.00287988	0.00185114	0.00587414	0.00257746	7.6475e-18	0.00172704	0.00194173	0.0051652	0.00786724	0.00261657	0.00479682	0	0.000104789	9.09638e-18	2.06108e-19	0.00829068	3.31222e-18	7.5263e-19	0	0.00090904	0	0.01234	0.00289846	4.59275e-19	0	0	0.00989396	0	0	0.00335588	0.00613928	0.00457362	0.0082036	0	0.00277888	0.00707235	0.00165321	0.00407593	7.82928e-22	0.000912372	0.001893	0	0	9.65817e-19
Neurons_xCell	9.5302e-05	0.00114939	0.000548811	0.000618319	0.00161641	6.76424e-23	0.000368601	0.00217993	0.00116921	0.000808918	0.000342312	0.00134586	0.00046151	0.000223186	9.51184e-05	0.000703933	0.000843146	0.000570137	0	0.000956575	0	0	1.22774e-20	0.000434393	1.83973e-05	0	0.000905254	0.000650531	0.00119584	0	0.000647442	0.00178483	0.000206709	0.000152128	0.00196252	0.000357629	1.99948e-05	0.00022431	0.000159228	3.87862e-05	0.00239303	0.000172573	0.000923358	0.000109687	0.000204653	0.00090092	0.0027435	0.000665713	0
Neutrophils_xCell	0	0	0	2.55352e-19	0	8.43641e-19	0	0	0	0	3.89642e-19	0	6.1552e-19	0	0	1.13865e-20	3.22042e-19	0	6.9072e-21	2.43232e-19	8.70837e-24	0	0	0	0	0	0	1.85645e-18	0	3.9532e-21	0.00712707	0	0	0	7.21936e-19	0	1.11335e-20	0.00127164	1.06293e-19	0.000203984	0	5.47322e-20	0.00248882	0	0	3.85502e-19	0.000280359	5.51927e-20	0
NK_cells_xCell	5.28528e-18	3.99927e-18	0	0	0	0	2.60045e-19	3.37599e-18	0	8.26768e-18	0	8.44222e-18	0	3.96626e-18	5.11082e-18	1.63394e-18	0	0	0	0	0	0	0	0	0	7.38794e-18	7.37585e-20	3.18207e-18	0	0	1.25002e-17	1.70198e-18	4.04291e-18	1.64589e-19	0	0	0	2.7479e-18	0	5.30875e-18	0	0	1.32828e-17	1.417e-18	2.94102e-19	0	3.2196e-18	4.68433e-18	0
NKT_xCell	0.00375581	0.00333412	0.0110968	0	0.0227231	3.989e-19	0	0.00646347	0.00189726	0.0157976	0.00895891	0.0123469	0.00674441	0.0344589	0.0200678	0.00872894	0.010239	5.25215e-19	0.00114426	0.0127873	0.0107046	0.00683705	0.0268547	0.0281178	0.010228	0.0647668	0.0125826	0.00932768	0.0368605	0.0313885	0.0148659	0.0110011	0.0558104	0.0110918	0.00816267	0.00893725	0.00326493	0.0139345	0.00584334	0.0357657	0.0440738	0.0193493	0.0067383	0.0236897	0.0181131	2.21828e-19	0.0108769	0.00507531	0.00375964
Osteoblast_xCell	0.00232515	0	0	0.0187241	2.25057e-18	0	0.00929146	0	1.96656e-18	0	0	1.7844e-17	0	2.26825e-17	0.0231009	0	0	0	0.0426162	0	0.0264157	1.06855e-18	0.029816	0.0359363	0	0	0	0	3.90965e-18	0	1.97963e-17	0	7.19503e-18	0	8.89837e-19	0	0.00532943	0	1.29352e-17	2.63398e-18	1.98136e-18	0.00275694	3.48992e-18	9.25265e-19	0	0.0225758	0	0	0
pDC_xCell	0	0	0	0	0.00125556	0	2.75805e-18	0	0	2.56959e-18	0	0	0	0	0	6.20441e-20	0	0	2.5453e-19	1.11928e-17	1.85494e-19	0	0	0	7.07552e-19	0	0	3.24074e-18	0	0	0	1.80417e-18	0	0	9.01824e-19	2.47346e-18	0	2.3056e-19	0	1.44411e-18	2.15802e-18	4.69058e-19	6.12084e-19	1.9418e-18	1.59584e-18	1.74796e-18	3.32579e-18	1.90271e-18	0
Pericytes_xCell	1.11571e-17	3.67243e-18	0	8.25433e-18	0.0386441	3.50009e-18	0	0.0261167	0	0	0	0	2.13002e-17	0	0	7.0188e-19	0	0.0275566	0	1.51987e-17	0	0	0.0414119	0.00638921	1.36756e-17	0	0	2.87928e-17	3.63221e-18	1.61013e-17	2.31823e-17	1.76352e-18	5.44918e-18	0	0	0	4.14715e-18	0	2.00837e-17	1.45883e-17	0	0	1.60014e-17	6.05483e-18	1.47771e-17	0.000495516	0.00133453	0	1.08174e-18
Plasma_cells_xCell	0.00357401	0.000597827	0.0055579	0.00261828	0.00935473	0	0	0.000772659	0.00396313	0	0.00108873	0.0014475	0.00493554	0.0134015	0.00632058	0.000566376	0.00177418	0.00353796	0.000734876	5.12605e-19	0.00676996	6.61667e-19	2.5486e-18	1.11967e-18	0.00933918	0.000167854	0	0.00156784	0.0069696	0.00166026	0.00624576	0.000215962	0.00397819	0	0.00722483	0.0070122	0.000779789	0.0102318	0.000880805	0.00408754	0.00211391	0.0108744	0.0117258	0.0136361	0.000216348	0.000982949	0	0.00156851	0
Platelets_xCell	0	0	0	7.18257e-19	2.78942e-18	0	2.18119e-18	8.59076e-19	0	7.49144e-19	1.82229e-18	4.63814e-18	0	1.90727e-18	0	0	0	0	4.42971e-19	2.47297e-18	1.93713e-18	0	5.49665e-19	1.00089e-18	0	1.18361e-17	0	2.68685e-18	0	0	0	2.61007e-18	4.33528e-19	2.51132e-18	2.17782e-18	9.60793e-19	1.52458e-18	2.37961e-18	0	0	2.08453e-18	2.34511e-18	0	0	0	1.10269e-19	0	0	3.83041e-18
Preadipocytes_xCell	3.73102e-18	9.66194e-19	0.0335327	0.0047347	0.0364111	0.00474123	0.00609417	0.124691	0	1.82965e-18	0	0	0	0.0542801	0	0	9.38868e-18	0	0.006213	0	8.47979e-20	1.99214e-17	0	0.0373102	9.67436e-18	0	1.86413e-20	2.16964e-17	1.32907e-17	1.70884e-18	0.0132287	0.0197337	0.0392325	0	0	0	8.26661e-20	7.66214e-19	0.0631545	0.0961163	0.000423288	0.0224784	6.01426e-20	3.51857e-18	0.0159698	0	0	0	4.84021e-18
pro_B-cells_xCell	1.79559e-17	3.20901e-18	0	1.69842e-17	0	1.22909e-18	0	0	1.58964e-18	0	6.54035e-18	0	0	3.7485e-18	0	0	1.09921e-18	3.35362e-18	2.50639e-17	2.62326e-17	3.30969e-19	0	3.94062e-18	2.32822e-17	3.1053e-18	3.91856e-18	5.14925e-18	0	0	6.70705e-18	2.01801e-18	2.31112e-18	0	0	0	0	0	0	2.91074e-18	0	0	6.01295e-19	0	0	0	1.00729e-17	2.26359e-17	5.96494e-18	0.00168148
Sebocytes_xCell	1.62495e-22	0	1.35809e-06	0	3.6396e-21	0	3.33684e-20	3.75472e-07	0	4.44263e-05	3.95652e-05	0	1.52562e-20	0.000235991	0.000104863	0	1.31716e-05	0	6.84309e-20	0	0	0	0	0	0	6.7127e-21	9.31416e-05	0	0	6.16477e-21	0	3.46095e-05	2.08728e-20	2.57631e-20	1.06006e-20	8.18672e-21	2.26216e-05	4.81878e-21	0	1.03825e-05	0	0	8.08757e-05	0	2.25017e-21	0	0	6.60388e-21	0
Skeletal_muscle_xCell	0.00382455	0	7.28068e-19	0	0	1.95612e-20	3.45568e-19	0	1.21111e-18	1.8511e-20	7.01189e-18	0	3.10829e-18	0.0283562	2.78014e-19	1.48602e-18	1.81145e-18	0	0.00173143	2.23188e-19	1.93838e-18	0	2.39679e-19	0.0010534	0	1.21683e-18	0	2.85414e-18	0	0	6.56037e-20	4.24176e-19	8.75527e-19	8.13702e-19	0	0	5.17712e-19	5.54784e-18	0	1.01932e-18	3.00678e-18	2.7668e-18	7.95595e-19	0	0	2.33752e-18	0	0	3.28855e-18
Smooth_muscle_xCell	0.0654894	0.0206311	0.0275133	0.0921459	3.23629e-18	0.0353844	0.040355	0.0138871	0.0982585	5.15672e-18	0	7.62416e-18	4.66223e-18	0.0015467	0.00315632	0	0	0.0131801	0.0949695	0	0.0605208	3.92209e-18	0	0	8.88356e-18	2.13589e-17	1.61454e-17	5.45222e-18	5.63573e-17	1.76624e-17	0.0341297	1.63207e-18	0	3.92565e-17	0	4.43973e-18	0.000359051	3.1584e-17	1.62015e-19	1.17604e-17	4.40543e-18	0	0.117217	1.29701e-17	0.0395157	0.04457	0.00352606	0.0084279	0.00533392
Tgd_cells_xCell	3.50725e-19	4.88359e-18	5.84986e-19	0	0	0	0	3.08887e-18	0	3.50774e-19	0	4.16308e-18	2.45208e-18	0	2.4554e-18	7.98862e-18	7.46214e-18	0	0	1.03138e-17	0	0	0	0	5.20888e-18	0	3.6894e-18	1.43204e-18	0	0	5.05301e-18	0	0	0	0	0	0	2.38012e-18	0	0	4.96929e-18	0	0	5.36179e-18	0	1.88945e-18	0	0	1.32975e-18
Th1_cells_xCell	0.0369066	0.0176967	0.0202521	0.0239663	0.0269752	0.0346934	0.0336204	0.0130401	0.0291177	0.0419931	0.0438469	0.0323455	0.0224962	0.0295249	0.0741369	0.0382438	0.0336228	0.0671291	0.0102634	0.0407879	0.0311667	0.0236598	0.0100358	0.00298556	0.0540591	0.0317722	0.0367886	0.0178397	0.048445	0.0290013	0.011523	0.0180834	0.0163898	0.0179538	0.0387314	0.0416495	0.0499396	0.0600587	0.0194136	0.0652613	0.0488389	0.0483957	0.0192048	0.0541571	0.0329192	0.0477772	0.00697592	0.0295927	0.0719831
Th2_cells_xCell	0	1.19631e-18	0.00016002	0.00902148	0	0.0290474	3.52732e-18	0.00209902	0.0129673	2.97302e-18	0	0	0.0124411	1.16879e-19	5.49929e-20	8.03246e-18	0	0	1.12349e-18	0	0.0129875	0.0133989	0.00292709	0	0.00279925	3.1167e-18	2.18066e-18	0.00531984	0	0.00180564	0.0136674	1.85801e-19	0	5.2157e-20	0	0	2.85877e-18	4.81799e-18	0.00235153	0	0	3.89125e-18	0.0362057	1.18522e-18	0.0139146	0	0.00940895	6.94839e-23	0.167677
Tregs_xCell	3.7256e-18	0.00687511	0	0	1.76712e-19	0	4.72532e-18	0.00658626	0	2.76611e-18	3.29221e-19	3.55015e-18	4.50732e-19	0.00501818	1.73853e-18	0	3.09026e-19	2.28355e-18	0	4.31095e-18	1.29384e-18	2.69352e-18	0	3.87604e-18	4.47775e-19	8.67574e-18	0	4.89328e-19	6.44777e-18	3.78053e-18	0	0.00690294	0	0.00172257	4.02405e-18	0	1.65927e-18	5.75053e-18	6.00975e-05	0	6.25278e-18	4.72459e-19	0	0	8.70287e-20	0	5.11316e-19	0	0
ImmuneScore_xCell	0.0277284	0.0309878	0.0325693	0.0111731	0.0368011	0.0284152	0.0342603	0.0380109	0.0217792	0.026127	0.0218406	0.01806	0.0246629	0.0440229	0.0412783	0.0260263	0.00447748	0.0129854	0.0998839	0.00134667	0.0657942	0.024711	0.113581	0.0622028	0.0329694	0.07533	0.0332571	0.0535234	0.00238584	0.0448247	0.0266867	0.0385164	0.0571552	0.00706295	0.0232627	0.0319867	0.0404762	0.0403311	0.0129946	0.050516	0.0316413	0.0243181	0.0208923	0.0228147	0.0172387	0.0179026	0.055285	0.0146308	0.0161273
StromaScore_xCell	0.0363158	0.0163986	0.0137593	0.00179869	0.00325752	0.0235065	0.0182418	0.0137438	5.30633e-18	0.0337616	1.41478e-17	1.20717e-17	7.30611e-19	0.0234257	0.0105315	0.00128892	0.0100519	0.00622915	0.152576	0.00975279	0.0057677	0.0202622	0.130967	0.164835	0.00285994	0.0960058	0.00774106	0.0189945	0	0.0316614	0.0455744	0.000954015	0.0781428	0.0496411	1.01394e-18	4.47282e-18	0.0348726	0.0169547	0.0442985	0.0123755	4.76779e-18	0.00152488	0.0106882	0.0306376	0.00525519	4.81911e-18	0.0729642	0.0152746	0.0361561
MicroenvironmentScore_xCell	0.0640442	0.0473865	0.0463287	0.0129718	0.0400586	0.0519217	0.052502	0.0517548	0.0217792	0.0598886	0.0218406	0.01806	0.0246629	0.0674486	0.0518098	0.0273152	0.0145294	0.0192146	0.25246	0.0110995	0.0715619	0.0449732	0.244548	0.227038	0.0358293	0.171336	0.0409981	0.072518	0.00238584	0.0764861	0.0722611	0.0394704	0.135298	0.0567041	0.0232627	0.0319867	0.0753488	0.0572857	0.0572932	0.0628915	0.0316413	0.025843	0.0315805	0.0534524	0.0224939	0.0179026	0.128249	0.0299054	0.0522834
[truncated: 131 more columns]

## Sheet: 20-29 vs. 30-39 GSEA result
ID	Description	setSize	enrichmentScore	NES	pvalue	p.adjust	qvalues	rank	leading_edge	core_enrichment
Cell adhesion molecules (CAMs)	Cell adhesion molecules (CAMs)	Cell adhesion molecules (CAMs)	125	0.658516	2.14636	1e-10	8.75e-09	7.15789e-09	2972	tags=44%, list=12%, signal=39%	HLA-DQA2/ICOS/CTLA4/CD2/CD8B/CD40LG/HLA-DQA1/ITGAL/ICOSLG/CD8A/SELP/PTPRC/ITGA8/NRXN3/HLA-DQB1/SELE/CLDN1/ITGB2/HLA-DRA/HLA-DMB/SIGLEC1/SPN/HLA-DRB5/CD86/PECAM1/CD80/PDCD1/HLA-DPA1/HLA-DPB1/CD6/HLA-DRB1/SELPLG/CLDN9/ITGAM/HLA-DOA/SDC3/CNTN2/CLDN16/CD274/ITGB7/CLDN2/ICAM1/SELL/CD28/SDC4/VCAN/PDCD1LG2/HLA-DMA/ICAM3/L1CAM/CD58/CD34/CADM3/ITGA6/NLGN4X
Chemokine signaling pathway	Chemokine signaling pathway	Chemokine signaling pathway	172	0.618144	2.0816	1e-10	8.75e-09	7.15789e-09	2145	tags=25%, list=9%, signal=23%	CCL19/CXCL11/CXCL9/CCL23/CCL11/CCL13/CXCL14/ITK/CCR5/CXCR4/SHC3/CCR2/CCR4/CCL5/PIK3R5/VAV1/CXCR3/CCR1/CXCL13/XCL2/DOCK2/CCL21/NCF1/PLCB2/WAS/CXCR6/PRKCB/PIK3CG/RAC2/HCK/CCL4/CCR6/CXCL1/FGR/SHC4/CCL28/RASGRP2/PREX1/PLCB1/CXCL2/CCL2/XCR1/ARRB2
Systemic lupus erythematosus	Systemic lupus erythematosus	Systemic lupus erythematosus	51	0.775992	2.2385	2.56557e-09	1.49658e-07	1.22427e-07	2390	tags=55%, list=9%, signal=50%	FCGR2B/HLA-DQA2/FCGR1A/CD40LG/HLA-DQA1/C3/FCGR2C/FCGR3A/HLA-DQB1/HLA-DRA/HLA-DMB/HLA-DRB5/CD86/CD80/HLA-DPA1/HLA-DPB1/C2/HLA-DRB1/CTSG/FCGR2A/C1QB/HLA-DOA/C1QA/C1QC/C4A/CD28/ACTN1/HLA-DMA
Viral myocarditis	Viral myocarditis	Viral myocarditis	65	0.723197	2.16742	1.64352e-08	7.19041e-07	5.88208e-07	2636	tags=42%, list=10%, signal=37%	HLA-DQA2/CD40LG/HLA-DQA1/ITGAL/SGCG/HLA-DQB1/ITGB2/CCND1/HLA-DRA/HLA-DMB/PRF1/HLA-DRB5/CD86/SGCA/CD80/CXADR/HLA-DPA1/HLA-DPB1/HLA-DRB1/RAC2/HLA-DOA/MYH11/ICAM1/CD28/MYH2/HLA-DMA/CAV1
Leishmania infection	Leishmania infection	Leishmania infection	67	0.704503	2.11463	6.77182e-08	2.36819e-06	1.93728e-06	1549	tags=37%, list=6%, signal=35%	HLA-DQA2/CR1/FCGR1A/HLA-DQA1/C3/NCF2/FCGR2C/NCF4/FCGR3A/HLA-DQB1/ITGB2/HLA-DRA/HLA-DMB/HLA-DRB5/NCF1/HLA-DPA1/HLA-DPB1/TLR2/PRKCB/HLA-DRB1/FCGR2A/ITGAM/HLA-DOA/PTGS2/PTPN6
Primary immunodeficiency	Primary immunodeficiency	Primary immunodeficiency	31	0.81752	2.18204	8.1195e-08	2.36819e-06	1.93728e-06	952	tags=45%, list=4%, signal=44%	ICOS/IL7R/LCK/TNFRSF13B/CD3E/CD8B/CD3D/CD40LG/CD8A/IL2RG/PTPRC/ZAP70/CIITA/BTK
T cell receptor signaling pathway	T cell receptor signaling pathway	T cell receptor signaling pathway	103	0.622872	1.98394	1.9919e-07	4.97975e-06	4.07366e-06	2339	tags=25%, list=9%, signal=23%	ICOS/CD3G/LCK/CTLA4/CD3E/ITK/CD8B/CD3D/CD40LG/CD8A/PTPRC/PIK3R5/VAV1/GRAP2/ZAP70/LCP2/CD247/PDCD1/PIK3CG/NFATC2/PTPN6/CARD11/TEC/CD28/FOS/PIK3R3
Hematopoietic cell lineage	Hematopoietic cell lineage	Hematopoietic cell lineage	75	0.672469	2.04424	3.30274e-07	7.22474e-06	5.91016e-06	3079	tags=55%, list=12%, signal=48%	CD3G/IL7R/FCER2/CR1/CD3E/CD2/CD8B/FCGR1A/CD3D/CD8A/MS4A1/CSF3/CSF3R/HLA-DRA/IL6/HLA-DRB5/CD38/HLA-DRB1/CD33/CD5/ITGAM/CD44/CSF1R/CD14/IL1R2/CD7/ITGA1/CD9/MME/CSF2RA/IL2RA/IL4R/CD37/IL7/CD34/CSF1/ITGA6/ITGA3/ITGA5/ITGB3/IL5
Antigen processing and presentation	Antigen processing and presentation	Antigen processing and presentation	62	0.695457	2.06605	4.11537e-07	7.50984e-06	6.14338e-06	1338	tags=29%, list=5%, signal=28%	HLA-DQA2/CD8B/HLA-DQA1/CD8A/KLRC4/HLA-DQB1/HLA-DRA/HLA-DMB/CTSS/CIITA/HLA-DRB5/IFNA6/HLA-DPA1/HLA-DPB1/HLA-DRB1/CD74/HLA-DOA/IFI30
Natural killer cell mediated cytotoxicity	Natural killer cell mediated cytotoxicity	Natural killer cell mediated cytotoxicity	106	0.611695	1.95832	4.29133e-07	7.50984e-06	6.14338e-06	1838	tags=28%, list=7%, signal=26%	LCK/SHC3/SH2D1A/ITGAL/PIK3R5/CD48/VAV1/FCGR3A/ITGB2/SYK/ZAP70/LCP2/PRF1/CD247/GZMB/TYROBP/IFNA6/PRKCB/HCST/PIK3CG/RAC2/KLRK1/RAET1E/NFATC2/SHC4/FCER1G/CD244/PTPN6/MICB/ICAM1
Allograft rejection	Allograft rejection	Allograft rejection	30	0.801225	2.13695	7.32769e-07	1.16577e-05	9.53651e-06	2390	tags=57%, list=9%, signal=51%	HLA-DQA2/CD40LG/HLA-DQA1/HLA-DQB1/HLA-DRA/HLA-DMB/PRF1/HLA-DRB5/CD86/GZMB/CD80/HLA-DPA1/HLA-DPB1/HLA-DRB1/HLA-DOA/CD28/HLA-DMA
Toll-like receptor signaling pathway	Toll-like receptor signaling pathway	Toll-like receptor signaling pathway	88	0.622072	1.94551	1.99457e-06	2.90874e-05	2.37948e-05	2824	tags=24%, list=11%, signal=21%	CXCL11/CXCL9/TLR7/TLR8/CCL5/PIK3R5/IL6/CD86/CD80/SPP1/IFNA6/TLR2/PIK3CG/CCL4/IRF5/CD14/LBP/FOS/PIK3R3/MAP3K8/TLR6
Intestinal immune network for IgA production	Intestinal immune network for IgA production	Intestinal immune network for IgA production	41	0.744722	2.08219	2.55394e-06	3.438e-05	2.81244e-05	3255	tags=63%, list=13%, signal=55%	HLA-DQA2/ICOS/TNFRSF13B/CD40LG/CXCR4/HLA-DQA1/ICOSLG/IL15/HLA-DQB1/HLA-DRA/IL6/HLA-DMB/HLA-DRB5/CD86/CD80/HLA-DPA1/HLA-DPB1/HLA-DRB1/HLA-DOA/CCL28/ITGB7/CD28/HLA-DMA/IL5/TNFSF13/TNFRSF13C
Asthma	Asthma	Asthma	25	0.785111	2.00034	2.52618e-05	0.000308928	0.000252717	1509	tags=60%, list=6%, signal=56%	CCL11/HLA-DQA2/CD40LG/HLA-DQA1/HLA-DQB1/HLA-DRA/HLA-DMB/HLA-DRB5/HLA-DPA1/HLA-DPB1/RNASE3/HLA-DRB1/HLA-DOA/FCER1G/MS4A2
Cytosolic DNA-sensing pathway	Cytosolic DNA-sensing pathway	Cytosolic DNA-sensing pathway	41	0.711539	1.98942	2.64796e-05	0.000308928	0.000252717	1186	tags=22%, list=5%, signal=21%	AIM2/CCL5/IL6/ZBP1/IL33/RIPK3/IL18/IFNA6/CCL4
Graft-versus-host disease	Graft-versus-host disease	Graft-versus-host disease	30	0.748232	1.99561	4.26995e-05	0.000467026	0.000382048	2390	tags=57%, list=9%, signal=51%	HLA-DQA2/HLA-DQA1/HLA-DQB1/HLA-DRA/IL6/HLA-DMB/PRF1/HLA-DRB5/CD86/GZMB/CD80/HLA-DPA1/HLA-DPB1/HLA-DRB1/HLA-DOA/CD28/HLA-DMA
Focal adhesion	Focal adhesion	Focal adhesion	196	0.484924	1.65586	6.63043e-05	0.000682545	0.000558352	5435	tags=36%, list=22%, signal=29%	TNC/CAV3/SHC3/ITGA8/PIK3R5/COMP/ITGA11/VAV1/MYLK2/CCND1/PARVG/HGF/SPP1/PRKCB/PIK3CG/RAC2/MET/ITGA10/KDR/SHC4/ITGA1/ITGB7/ITGB4/FLNC/THBS1/LAMA4/ITGA7/PIK3R3/ACTN1/FLNA/CCND2/MYLK/CAV1/MYL9/LAMA5/ITGA6/ITGA3/ITGA5/ITGB3/TLN1/COL5A3/ACTB/COL4A6/PARVB/ITGB5/VWF/PGF/COL4A4/CCND3/ACTN2/BIRC3/BCL2/LAMC2/IGF1/VAV3/ACTN4/LAMC1/COL4A1/LAMB1/MYLK3/LAMC3/CAV2/PDGFB/ROCK1/PARVA/ILK/PDGFA/RAPGEF1/ZYX/PPP1CB/P…
Autoimmune thyroid disease	Autoimmune thyroid disease	Autoimmune thyroid disease	34	0.713509	1.9432	7.87116e-05	0.000765251	0.00062601	1257	tags=50%, list=5%, signal=48%	HLA-DQA2/CTLA4/CD40LG/HLA-DQA1/HLA-DQB1/HLA-DRA/HLA-DMB/PRF1/HLA-DRB5/CD86/GZMB/CD80/IFNA6/HLA-DPA1/HLA-DPB1/HLA-DRB1/HLA-DOA
Jak-STAT signaling pathway	Jak-STAT signaling pathway	Jak-STAT signaling pathway	120	0.533861	1.73468	0.000133191	0.00121267	0.000992022	3116	tags=29%, list=12%, signal=26%	IL7R/IL2RG/IL2RB/CSF2RB/PIK3R5/IL10RA/IL12RB2/CSF3/IL15/CSF3R/LEP/CCND1/IL6/CNTFR/IFNA6/PIK3CG/IL12RB1/IL21R/SPRY4/PTPN6/IFNK/CSF2RA/IL2RA/SPRY1/CLCF1/IL4R/IL7/PIK3R3/CCND2/OSM/SPRY2/MYC/IL5/IL24/BCL2L1
Tryptophan metabolism	Tryptophan metabolism	Tryptophan metabolism	36	0.688668	1.89631	0.000138591	0.00121267	0.000992022	1931	tags=25%, list=8%, signal=23%	IDO1/CYP1B1/IL4I1/CYP1A1/INMT/KMO/TDO2/ALDH1B1/KYNU
NOD-like receptor signaling pathway	NOD-like receptor signaling pathway	NOD-like receptor signaling pathway	58	0.611307	1.80156	0.000229085	0.00190905	0.00156169	2447	tags=26%, list=10%, signal=23%	CCL11/CCL13/CCL5/MEFV/IL6/IL18/NLRP3/CXCL1/NAIP/NOD2/CXCL2/CCL2/PSTPIP1/NLRC4/CARD9
Leukocyte transendothelial migration	Leukocyte transendothelial migration	Leukocyte transendothelial migration	108	0.512251	1.6436	0.000444437	0.00353529	0.00289203	2871	tags=28%, list=11%, signal=25%	ITK/CXCR4/MMP9/ITGAL/NCF2/PIK3R5/RHOH/NCF4/VAV1/CLDN1/ITGB2/NCF1/PECAM1/PRKCB/PIK3CG/TXK/RAC2/THY1/CLDN9/ITGAM/CYBB/CLDN16/CLDN2/ICAM1/RASSF5/PIK3R3/ACTN1/MYL9/CYBA/PTK2B
Vascular smooth muscle contraction	Vascular smooth muscle contraction	Vascular smooth muscle contraction	102	0.517701	1.64372	0.000682835	0.00519549	0.00425014	3319	tags=29%, list=13%, signal=26%	PLA2G2D/ADRA1A/AVPR1A/ACTG2/PTGIR/ADRA1D/KCNMB1/MYLK2/RAMP3/PLCB2/AGTR1/ACTA2/PRKCB/CACNA1F/CACNA1C/PRKG1/ADRA1B/MYH11/PLCB1/RAMP1/CACNA1S/ADORA2B/PPP1R14A/MYLK/MYL9/NPR1/GUCY1A2/ADCY4/NPR2/PRKCH
Calcium signaling pathway	Calcium signaling pathway	Calcium signaling pathway	162	0.468014	1.56351	0.000737433	0.00537712	0.00439873	3786	tags=33%, list=15%, signal=28%	PTGER1/ADRA1A/AVPR1A/ADRB2/ADRA1D/RYR3/MYLK2/PTGER3/PLN/TBXA2R/HTR2A/PTAFR/HRH2/HTR2B/CYSLTR1/PDE1A/PLCB2/AGTR1/CD38/SLC8A2/GNA15/PRKCB/EDNRB/BDKRB2/SLC8A1/SLC8A3/HTR7/DRD1/CACNA1F/CACNA1C/ADRA1B/HTR4/GRIN1/PLCB1/CAMK2G/ATP2B2/CACNA1I/CACNA1S/ADORA2B/GRM1/TACR2/MYLK/NOS1/PTK2B/GNAL/ADCY4/TNNC1/CACNA1A/PLCG2/PLCE1/P2RX5/ITPR3/ATP2A3
Fc gamma R-mediated phagocytosis	Fc gamma R-mediated phagocytosis	Fc gamma R-mediated phagocytosis	95	0.516627	1.63531	0.0011289	0.00790229	0.00646443	3410	tags=25%, list=14%, signal=22%	FCGR2B/FCGR1A/PTPRC/PIK3R5/FCGR2C/VAV1/FCGR3A/SYK/DOCK2/NCF1/WAS/PRKCB/PIK3CG/RAC2/FCGR2A/HCK/INPP5D/PLPP1/PIK3R3/ARPC1B/SCIN/GSN/LYN/PLCG2
Type I diabetes mellitus	Type I diabetes mellitus	Type I diabetes mellitus	37	0.650361	1.78797	0.00134779	0.00907166	0.00742103	2390	tags=43%, list=9%, signal=39%	HLA-DQA2/HLA-DQA1/HLA-DQB1/HLA-DRA/HLA-DMB/PRF1/HLA-DRB5/CD86/GZMB/CD80/HLA-DPA1/HLA-DPB1/HLA-DRB1/HLA-DOA/CD28/HLA-DMA
B cell receptor signaling pathway	B cell receptor signaling pathway	B cell receptor signaling pathway	74	0.54627	1.6587	0.00153079	0.00992181	0.00811649	2592	tags=26%, list=10%, signal=23%	FCGR2B/PIK3R5/LILRB3/VAV1/CD79B/SYK/DAPP1/BTK/PRKCB/PIK3CG/RAC2/NFATC2/PTPN6/INPP5D/CARD11/FOS/RASGRP3/PIK3R3/BLNK
Regulation of actin cytoskeleton	Regulation of actin cytoskeleton	Regulation of actin cytoskeleton	200	0.432671	1.48172	0.00275194	0.0171996	0.0140701	6634	tags=40%, list=26%, signal=30%	ITGAL/ITGA8/PIK3R5/ITGA11/ITGAX/VAV1/MYLK2/ITGAD/ITGB2/NCKAP1L/WAS/FGF1/PIK3CG/RAC2/BDKRB2/ITGA10/ITGAM/FGD3/CD14/INSRR/RRAS/ITGA1/ITGB7/ITGB4/ITGA7/PIK3R3/ACTN1/MYLK/FGF13/MYL9/ARPC1B/ITGA6/ITGA3/ITGA5/CYFIP2/ITGB3/SCIN/GSN/TMSB4XP8/MRAS/ACTB/PIP4K2A/ITGB5/F2R/SSH2/PIP5K1B/FGF10/ACTN2/ARPC5/MYH9/VAV3/ACTN4/MSN/APC/MYH10/MYLK3/PDGFB/ROCK1/PDGFA/SSH1/FGF2/PPP1CB/PIK3R1/FGFR2/FGFR4/PFN1/ITGA4/VCL/C…
Olfactory transduction	Olfactory transduction	Olfactory transduction	42	-0.573227	-1.6805	0.00331031	0.019976	0.0163413	1649	tags=26%, list=7%, signal=25%	PDE1C/CAMK2B/GUCY2D/CLCA1/CLCA4/OR2H2/CLCA2/CALML3/CALML5/GUCA1C/OR7D2
Oocyte meiosis	Oocyte meiosis	Oocyte meiosis	106	-0.453349	-1.5793	0.00365783	0.0207801	0.0169991	5097	tags=24%, list=20%, signal=19%	PRKACA/CCNE2/PPP3CA/ADCY7/PPP2R5B/INS/STAG3/PGR/AURKA/CDK2/CDK1/CALML6/PKMYT1/PTTG1/FBXO43/ADCY1/SGO1/CCNB2/CAMK2B/CCNE1/BUB1/CDC25C/CALML3/CALML5/CHP2
Hypertrophic cardiomyopathy (HCM)	Hypertrophic cardiomyopathy (HCM)	Hypertrophic cardiomyopathy (HCM)	77	0.519024	1.5976	0.00368105	0.0207801	0.0169991	4858	tags=45%, list=19%, signal=37%	ACTC1/ITGA8/ITGA11/SGCG/IL6/SGCA/DES/SLC8A1/ITGA10/CACNA1F/CACNA1C/TNNT2/ITGA1/MYL3/ITGB7/ITGB4/ITGA7/CACNA1S/ITGA6/ITGA3/ITGA5/ITGB3/TNNC1/TPM2/CACNG8/PRKAG2/ACTB/ITGB5/TPM1/IGF1/TPM3/RYR2/TGFB3/PRKAA1/ACE
ECM-receptor interaction	ECM-receptor interaction	ECM-receptor interaction	80	0.489088	1.50477	0.00753568	0.0412107	0.0337122	4895	tags=40%, list=19%, signal=32%	TNC/ITGA8/COMP/ITGA11/SPP1/ITGA10/CD44/SDC3/ITGA1/ITGB7/HSPG2/ITGB4/THBS1/LAMA4/SDC4/ITGA7/LAMA5/ITGA6/ITGA3/ITGA5/ITGB3/COL5A3/COL4A6/CD36/ITGB5/VWF/COL4A4/LAMC2/LAMC1/COL4A1/LAMB1/LAMC3
TGF-beta signaling pathway	TGF-beta signaling pathway	TGF-beta signaling pathway	82	0.485999	1.49792	0.00868614	0.0460629	0.0376815	3670	tags=24%, list=15%, signal=21%	GDF6/BMP7/NOG/COMP/FST/ACVRL1/GDF7/ID1/BMP5/THBS1/TGFBR2/ID4/BMPR1B/INHBC/MYC/INHBB/INHBA/BMP8B/LTBP1/BMP2

## Sheet: Viper Result
	GTEX-11EM3-1726-SM-5N9D1	GTEX-133LE-1226-SM-5IFGC	GTEX-13FTX-0926-SM-5IFF7	GTEX-13VXT-1526-SM-5LU3J	GTEX-14BMU-1726-SM-5TDE8	GTEX-14PKV-1226-SM-6871T	GTEX-15EOM-1526-SM-68723	GTEX-15ER7-2326-SM-7KUN3	GTEX-1JN76-1426-SM-AHZ4F	GTEX-1LGOU-1026-SM-DHXL4	GTEX-1MA7W-1426-SM-EV7A1	GTEX-1PBJI-2026-SM-DPRYF	GTEX-1PIEJ-1626-SM-E6CP9	GTEX-1S5ZU-2326-SM-EAZ5B	GTEX-POMQ-1426-SM-3P61D	GTEX-PWCY-1326-SM-48TCU	GTEX-PX3G-2426-SM-48TZZ	GTEX-RU1J-0826-SM-46MUU	GTEX-S7SF-1326-SM-4AD4P	GTEX-T2IS-2026-SM-4DM6W	GTEX-T5JW-0426-SM-4DM7M	GTEX-ZP4G-0626-SM-4WWF1	GTEX-11P81-1526-SM-5P9GS	GTEX-1399S-2126-SM-5J2MH	GTEX-139D8-2426-SM-5KM3A	GTEX-14JG6-0626-SM-68716	GTEX-15FZZ-0826-SM-6LLJO	GTEX-18D9A-0826-SM-718C1	GTEX-1AMEY-0926-SM-72D6G	GTEX-1IKOE-2326-SM-A8N99	GTEX-1MCC2-1026-SM-EVR5I	GTEX-1QPFJ-1726-SM-EXOJU	GTEX-P4PP-2426-SM-3P61L	GTEX-QDT8-2226-SM-EZ6LT	GTEX-U3ZN-1026-SM-4DXTC	GTEX-XUZC-1026-SM-4BOPY
AATF	4.37703	-0.678472	-0.73782	-3.74978	4.31617	5.42573	-1.45906	-1.90732	2.55062	3.74177	4.1627	-0.695974	-1.9259	-2.53516	-1.80086	-1.24922	1.51301	-0.323411	2.5296	-2.29519	-2.36588	0.614221	2.16297	1.81342	-4.53315	2.65014	-5.17903	4.85417	-3.66115	-1.01588	0.0859072	2.99729	-1.03974	-1.19418	2.949	-1.19432
ADNP	7.10578	3.2677	3.08293	-6.09829	0.942776	-4.64719	-2.32487	5.13799	0.274662	2.76976	4.96205	-1.42835	0.811162	4.3727	0.113326	4.83846	0.86918	-3.34088	-0.387391	4.0627	-7.68915	-2.3541	6.17069	-5.68607	1.67435	2.09357	-5.12932	5.23101	-1.23711	-6.99416	-2.273	1.84564	1.44071	-1.40654	2.53874	-10.2123
ADNP2	1.23894	-1.05627	0.161395	1.84052	-4.30282	2.38292	1.36561	0.344676	-0.220594	1.05855	0.776497	1.56881	0.946064	-3.68835	-1.05972	0.814171	-0.0411388	0.886207	0.394046	0.127833	0.784797	-1.07201	-2.2928	-3.48373	-2.27065	-0.165479	0.823148	1.32546	2.1798	-4.07848	-3.65796	1.82414	-2.09878	2.574	0.0900205	0.302345
AEBP2	3.2072	1.44065	3.29985	-1.79462	1.89268	3.037	3.83393	4.00573	3.98254	-9.10783	4.02016	5.27078	-3.17889	6.82315	-4.2126	-1.25985	-7.59568	3.18002	3.997	-1.86437	-9.10997	-5.99843	3.03313	-2.23494	1.97729	-0.594512	-6.15041	4.3441	3.09938	-0.645889	0.00748118	6.21054	-8.0793	-1.85503	1.4415	-10.5288
AFF1	5.55132	-5.93932	1.92274	-1.26684	5.87751	4.45495	-4.28647	-3.54758	-0.321736	4.88091	2.87995	-3.23113	-5.65641	2.49303	-3.56656	1.6417	-3.51674	0.969824	6.30987	-2.04479	0.79421	-0.0727508	-1.03858	0.622633	-0.953181	-4.22858	-6.8354	8.61	1.59056	-0.219098	0.664354	3.59977	-1.17223	0.549629	2.42842	-2.08573
AFF4	8.40785	-1.56332	12.3298	-13.0498	5.48653	-0.0740858	5.10037	-1.38618	-3.18992	-9.55293	13.7779	7.66636	12.9166	2.35502	-11.899	11.3921	-12.8848	12.2888	-3.15519	-9.61392	-13.2842	-7.20226	-2.12503	-1.49106	-7.74142	0.310959	-3.72113	8.86423	12.41	-10.1246	6.70657	18.8257	-12.6179	-9.84904	-2.52069	-6.08579
AHCTF1	5.10226	-1.80977	2.2976	-0.596353	2.61584	5.80885	1.66361	-0.928632	3.14661	-2.55337	4.82042	3.11194	-3.2498	2.98473	-5.57897	-0.628948	-5.15327	1.50085	3.25496	-3.81452	-2.65612	-1.01833	-1.65273	0.355104	-0.643201	-0.974902	-5.31409	5.19614	1.34209	-0.278192	-0.6465	6.40356	-4.99215	-0.493953	0.985188	-4.67061
AHR	-0.758452	0.360871	-3.8728	-1.39441	2.39974	-1.45275	0.0246483	-0.110835	2.84686	-2.46149	-2.21497	3.49312	0.627062	-0.330849	1.05352	-4.92712	-2.16327	-2.29109	1.58807	-2.85596	-0.273569	-3.32763	0.964496	4.65134	-0.539956	-1.4054	3.32729	-4.79419	3.09939	3.99765	1.07178	-1.5304	0.696129	-3.74151	-0.0872584	1.08332
AKNA	-0.535548	-0.799992	-2.19235	-0.815212	0.644503	0.166344	0.934801	2.38722	1.68794	2.42835	-2.27563	1.90599	-4.71966	1.44873	1.62055	-1.75376	-0.121557	0.261072	3.8084	2.50041	-1.07389	-2.50088	0.850998	-1.60822	1.64143	-4.42295	0.934773	2.16365	-1.06005	1.50284	-5.58891	0.0814233	-4.62244	3.44754	3.10315	-3.49327
ANKZF1	-9.43456	-5.0622	-1.74463	12.0638	-7.60811	7.48282	10.4137	-2.17738	-3.99505	3.59385	-10.5793	1.15763	-10.8196	10.0687	4.21971	-4.9036	1.21598	1.63104	5.08153	8.83198	5.75002	1.91523	-7.37949	-11.4197	13.2816	-8.96703	-4.39275	1.86647	-6.0072	-1.95538	-11.5278	-2.33559	-6.28367	12.7108	2.64534	3.58528
APP	1.37936	4.08062	-3.37165	-7.04008	4.25614	0.660103	-1.93226	3.89832	6.67555	4.46645	1.01624	1.09764	-0.0239115	2.51285	-0.935192	1.32678	-0.326057	0.308767	2.54143	-1.30916	-4.21859	-2.532	4.07232	2.92464	-5.46129	5.47437	-3.91379	0.612498	-0.800497	2.72098	-1.55865	-1.89264	-4.81358	-4.10905	-0.377946	-1.68734
AR	3.78419	1.58266	1.93029	-2.3531	2.7994	0.417479	-5.33496	1.18619	1.99782	1.23819	3.4593	-3.83583	1.59603	0.452854	-0.724288	3.24714	1.60502	-0.876733	0.139533	0.405657	-3.76688	0.650529	3.69273	0.19496	-1.78504	2.35012	-2.53063	2.13026	0.159517	-5.16207	-0.990701	1.00254	0.535908	-3.38658	0.930346	-2.71705
ARHGAP35	4.11601	-0.684096	-1.00511	-3.5943	3.39627	3.75962	-5.60169	-2.62874	1.48455	2.99228	3.39085	-2.05615	-4.20313	0.189375	1.01542	0.569874	4.04419	0.118891	0.691632	-0.0952042	-3.31245	2.95397	2.2472	2.83726	-1.29328	1.85017	-5.24374	3.61084	-5.32506	-0.273233	-0.94456	1.0011	1.91823	-3.89299	4.00213	0.238596
ARID3A	-0.556851	1.35628	0.779162	-4.26028	2.3738	-3.7492	5.03671	1.19318	-0.632233	-2.53421	-0.807186	3.4609	3.76814	4.29899	-2.66117	0.900697	-7.04791	5.51574	-3.03418	-4.84019	-5.44579	-6.1735	-1.79588	2.95164	0.115713	0.456954	3.63647	-0.874809	4.93957	1.22063	0.0238288	1.65802	-6.9872	-6.61893	-0.235683	1.37994
ARID4A	7.65377	-2.89172	-0.760533	-6.44163	5.77695	8.16288	0.647006	-0.298351	5.06734	1.73965	5.37754	2.47414	-9.69463	6.62481	-3.30943	-3.74505	-1.08489	-0.39367	8.96508	-0.859722	-7.10247	-2.36646	4.26196	0.518265	1.30947	-4.74813	-10.3727	10.9404	-1.35779	-1.52864	-3.28106	7.55039	-4.36067	-1.37051	6.02071	-9.75693
ARNT	2.01327	-1.01815	-0.27913	-8.70073	3.21777	0.636733	6.33327	4.3512	0.871409	-1.09799	1.52876	6.40212	-2.23664	9.4848	-1.95268	-0.898148	-6.44295	1.36206	1.29354	-0.625236	-10.1138	-6.5661	2.67144	0.0198432	3.0379	-4.44731	-2.24829	6.4418	1.63244	-0.0117983	-3.16929	4.46369	-7.99174	-1.90353	3.37733	-7.75017
ARNTL2	0.528764	6.32444	-0.532834	-4.98872	0.693651	-4.49518	2.70696	3.8489	1.47135	-4.00293	0.748772	4.1946	3.57459	-1.39453	-0.823156	0.258374	-6.43493	0.353458	-3.08713	-3.90147	-4.97019	-6.2972	1.50129	3.50183	-4.68406	6.17118	5.07079	-6.59776	6.17335	2.98782	1.1463	3.04642	-2.51242	-4.92915	-3.49667	-1.56943
ARX	-0.598153	0.36946	1.3799	0.390034	-2.53346	0.736324	-2.52891	0.98858	0.517785	0.735995	1.07704	-3.93241	0.671316	-1.12432	1.80101	1.2386	2.47075	0.354411	2.28551	1.75653	0.145137	1.45169	2.92578	-5.02393	1.63379	-0.384088	-4.06055	1.517	-2.2232	-3.87324	-0.400389	0.129853	1.39863	1.5605	1.18012	-2.51272
ASCL1	0.089446	-0.781614	-0.768221	0.79412	-0.014425	-1.25502	-1.98852	-0.739626	-0.581704	0.206614	-0.223575	-2.39309	-1.03506	-1.49354	0.393355	-0.958121	1.36205	-0.484425	-0.000604691	0.634861	0.585653	0.531697	-0.326673	0.280405	0.629631	-1.4338	-0.051479	-0.189857	-0.510679	-2.51531	-0.641285	-1.79227	0.952796	0.413065	0.610922	0.89214
ASCL2	-0.333428	3.16212	-0.214122	-0.303781	0.440712	-4.63449	0.191134	1.55933	0.220954	0.973348	-1.2089	-2.25564	-2.71476	2.55556	4.4343	0.695762	0.706963	-0.0714404	0.519555	2.14724	-1.24699	-1.22161	0.504814	1.39107	4.30283	0.14325	-1.01827	-0.200141	-2.94534	0.119448	0.470073	-5.88057	0.0200868	-2.35816	3.99657	-1.10247
ASH1L	8.01219	-4.72507	1.06175	-6.66503	6.62304	7.19981	-5.26168	-3.66373	5.97441	3.39269	7.33276	-0.757851	-8.14528	1.79954	-3.00923	0.107181	1.44846	3.37207	5.82649	-1.36305	-7.16836	0.515311	5.71308	2.20867	0.224335	-3.34853	-9.35229	12.2399	-1.28894	-2.95498	-1.90385	7.78142	-1.7667	-3.27321	4.84566	-6.60046
ASH2L	2.16676	5.49837	1.2371	-5.55402	1.75583	-1.13292	-5.48575	5.38331	3.94481	4.21131	2.72588	-6.51777	-0.970641	-1.75506	3.32379	2.52729	3.59217	-0.596961	2.35849	1.75297	-6.48767	0.95944	8.32664	-1.44067	-1.30835	7.14528	-5.70479	2.97414	-5.31153	-2.96014	2.5604	-1.70272	1.51987	0.17318	3.45884	-8.25362
ATAD2	6.63935	1.27885	6.50252	-7.33463	6.55786	1.24732	0.785672	-1.34883	0.725188	-2.61675	9.63341	2.94679	4.30351	1.49346	-9.52343	6.01182	-7.00367	5.63161	-1.16244	-6.73177	-8.4326	-2.17113	0.421722	0.692588	-4.98761	4.19249	-5.36628	5.90002	5.06242	-6.69282	5.84886	10.7687	-4.93196	-7.6113	-2.02234	-4.94727
ATF1	6.38763	2.52745	2.71692	-4.85073	7.31977	2.26506	-5.3792	0.108969	6.64765	-6.68926	7.9493	0.854621	-2.79815	4.29163	-3.8286	-0.450089	-4.33606	2.54693	3.99766	-3.83026	-11.4773	-1.69765	3.84387	4.01835	-0.492707	4.01927	-9.08541	3.84276	3.30201	-2.30858	4.75882	6.87208	-3.76444	-9.56735	2.11102	-8.47499
ATF2	4.08249	-0.241557	1.15201	-1.19378	-0.0675861	4.24952	5.8798	4.36758	3.08331	-4.19628	1.57264	7.89999	-8.5382	7.53517	-2.95944	-1.9988	-8.24144	1.38516	6.08857	1.2094	-4.44506	-6.59631	0.863967	-7.17424	2.95527	-5.02286	-3.32611	7.30897	3.25807	-1.24173	-8.47636	7.3195	-9.55802	2.73027	2.65677	-12.502
ATF6	8.86139	5.01557	5.55089	-10.6063	9.00414	3.84286	-0.360276	0.552699	6.6547	-12.4765	12.6575	6.30829	7.32645	1.95402	-9.91633	3.54548	-12.5749	6.43808	-0.102353	-11.3706	-16.7352	-6.5409	3.85306	6.98804	-9.76533	8.49229	-6.73455	4.57726	10.2013	-1.55185	8.12226	14.3907	-11.0693	-14.8955	-3.05681	-9.89078
ATF6B	4.81079	-0.877193	-0.0130207	-0.224916	-0.732267	2.04662	-8.66875	0.674144	1.50679	9.95134	0.382242	-7.43195	-5.63808	-8.34959	6.11724	2.47033	7.32726	-2.61707	7.4908	7.0173	3.32475	4.86313	6.85693	-6.25425	0.921327	0.916639	-4.75604	6.8392	-8.04396	-3.64838	-5.3859	-1.94393	2.44509	5.39852	8.49324	-4.06202
ATF7	-0.171089	-0.575814	-0.0169883	-6.45615	2.20324	1.35381	6.96454	8.09986	1.2146	2.29988	-2.23435	5.53939	-5.33915	12.3616	2.24707	-1.24066	-2.41925	0.147864	6.71758	3.47865	-11.4221	-5.94064	5.85802	-7.05016	6.17404	-8.34981	-8.79521	9.11554	-3.24831	1.66682	-4.98526	1.19373	-8.28131	1.16378	5.63264	-12.6506
ATOH8	1.87965	-2.4063	2.19592	-5.17106	2.82275	-2.94352	-3.26775	2.06483	-3.50366	0.743873	0.463561	-1.51427	0.52878	3.67855	0.483601	1.77266	-1.84581	1.5482	1.07304	0.66702	-4.15122	-4.08302	1.1706	2.03211	1.04342	-4.43684	-0.524991	2.5203	1.89892	2.57096	1.83256	0.0915339	1.55531	-3.13089	3.0028	-3.95273
BACH2	5.44663	-2.2156	1.95327	-8.80153	3.13781	-3.33248	-2.52048	2.60852	-1.02192	5.50166	0.304277	2.11538	-1.44122	5.47464	3.81997	2.63434	0.910387	-1.10141	2.57511	3.64702	-8.57702	-5.32477	3.41391	-1.32162	-2.20893	-5.86182	-3.49351	8.26167	0.564973	0.0419743	-2.35791	2.32511	-0.843969	0.0921108	5.0393	-7.12597
BATF	-5.44908	-0.453857	-6.82514	-0.704137	4.24898	-3.27503	-1.02747	0.476849	5.87268	-0.219003	-5.49119	5.05115	2.5105	-1.58028	3.70417	-4.82095	-3.46581	-0.299224	-0.59912	-3.93665	-0.159177	-5.06427	-1.12611	10.761	-2.81428	-0.478123	9.34452	-6.36069	3.75471	13.1184	2.29967	-6.79193	-3.42152	-3.0728	5.55033	3.37417
BATF2	-4.35867	1.95164	-1.37319	3.09345	-0.61241	-2.55514	-5.37092	1.4	1.36402	3.97075	-2.31817	-5.5226	-1.52424	-4.41139	5.18929	-0.196672	5.11336	-2.42917	1.933	3.57274	2.21879	3.23602	2.5538	1.78483	0.897345	4.29819	-0.171119	-4.44202	-5.71871	1.26531	3.14054	-7.31085	3.92841	0.770959	2.52659	0.578017
BATF3	-5.56245	0.637841	-5.42639	0.256339	1.10386	-3.36997	1.84357	1.9647	2.61309	-3.17173	-5.69127	6.554	5.31285	0.341878	-0.368862	-5.15296	-3.75015	-1.64491	-0.698137	-4.23727	-0.643232	-4.24787	-3.40663	9.70941	-2.22999	-0.407164	9.70129	-9.20691	8.35349	9.9207	1.54366	-5.20993	0.65726	-3.46862	-4.17339	3.398
BAZ1A	1.29081	2.96025	2.94397	-4.6068	3.61837	3.35318	5.43965	-2.79394	1.03932	-9.58142	5.05516	8.70896	5.34459	0.424693	-7.79734	2.87063	-9.64147	7.34786	-5.50194	-9.55455	-5.23808	-4.88758	-4.08477	1.85834	-5.82967	4.52644	1.95621	1.35877	9.29448	-2.30918	1.55689	10.4039	-11.8121	-4.41899	-4.67396	0.786531
BAZ1B	6.38156	2.25603	1.31226	-5.37597	8.10152	6.74701	-5.27951	-5.43957	6.67587	-1.34206	7.72761	1.12276	-2.69374	-1.99633	-3.66027	1.48468	-1.0121	3.9021	2.30116	-6.12397	-6.83951	-0.760732	2.68727	3.91067	-5.13192	6.30466	-6.51308	6.45738	1.99341	-3.10673	1.35547	8.38277	-3.75905	-6.41078	1.69062	-2.57101
BAZ2A	3.20412	-6.12442	-1.53081	0.550678	-0.294616	8.05191	4.95797	-5.22726	-1.14698	0.198186	0.0367127	5.19234	-8.60211	5.97054	-1.22708	-2.87605	0.431555	0.576007	5.73088	3.21525	-0.214676	-1.45946	-0.31762	-5.27688	4.08428	-8.82424	-7.9487	7.68513	-2.01232	-2.62336	-7.29784	6.95241	-4.79562	5.67913	6.28037	-3.60586
BAZ2B	3.19995	-3.26429	3.9869	-2.22154	4.87094	-0.814991	-5.74677	1.18863	1.86268	4.2395	1.6198	1.72834	-1.29853	3.39978	-0.471454	2.9162	-0.892012	2.72868	4.95348	3.51498	-6.68256	-1.65552	2.33188	-4.43066	1.96994	-6.81067	-6.07442	8.75252	3.00085	-2.1335	-3.50377	3.12778	-4.76604	1.96746	2.86992	-9.22545
BBX	5.76694	0.311215	2.9744	-2.35849	1.80639	4.51525	2.65661	-0.509775	2.8785	-6.03123	7.1637	-0.445058	0.711587	2.68308	-6.12369	0.656014	-2.15131	1.07508	1.37429	-2.26556	-6.70522	-0.954234	2.63333	0.774022	-1.14464	0.902662	-7.41682	3.66083	1.55234	-5.16848	0.935005	6.81265	-2.84024	-1.59302	-0.0759208	-6.24057
BCL11A	1.16674	6.83514	1.21216	-5.78175	0.979106	-5.95793	-1.03917	8.42528	-0.431939	5.09625	0.622676	-2.94633	0.331533	3.2822	1.31742	7.14057	-3.94325	0.625146	-3.54021	1.69433	-5.1028	-5.59355	6.73593	-2.93586	-3.52803	7.39591	-2.10788	2.22103	1.5396	-0.723927	-2.05037	-0.596668	-1.54436	-0.811717	-1.09509	-4.73658
BCL11B	0.467862	-1.4238	-0.20848	0.311811	2.4059	-2.61394	-1.62429	-0.799405	-0.120365	0.00275834	0.00173231	-1.11489	1.2419	-2.43668	-0.454136	0.126067	-0.233508	-0.955004	-1.0889	-1.0782	-0.836722	-1.8183	-0.146654	3.72009	-1.17231	-0.268045	2.14765	-0.774552	1.22431	2.56564	0.689835	-1.13716	0.664367	-0.658189	3.10395	0.284278
BCL6	-0.90633	-3.60862	-0.97229	0.118747	2.30474	2.51637	2.28169	-1.78147	-1.15827	-0.365198	-2.54487	0.515468	-3.72357	3.43242	-0.4464	-4.05974	-3.32069	1.48919	3.6167	-1.13729	-1.35464	-2.74239	-2.95952	2.37806	2.4679	-4.5871	2.15086	1.04441	2.6759	3.37021	-1.64541	0.270049	-1.92542	0.87786	1.79315	1.18797
BCLAF1	2.6092	-1.34411	2.64292	1.34307	-0.443172	4.74086	0.70946	-3.98004	1.65241	-4.17665	2.19358	2.61659	-1.9329	1.21331	-2.92987	-0.897319	-3.2668	3.61203	2.78401	-0.290479	0.383782	-1.39695	-1.32691	-3.46313	1.76684	-1.46359	-2.9046	4.78034	2.56299	-3.47489	-4.28275	5.26032	-3.82126	2.4347	-0.311139	-3.70525
BHLHE22	-2.92296	-6.6863	-4.71365	4.87411	5.83283	-0.273337	-3.81712	-4.53543	3.5361	-1.84767	-2.64062	3.57455	2.70913	-3.46978	-4.21116	-3.79649	-3.384	-2.23312	2.29334	-5.12757	1.46129	-2.59208	-5.95929	14.1756	-5.03765	-0.941948	11.1495	-8.94633	11.4361	9.69991	4.38238	-3.18704	5.18329	-3.83298	-6.93131	3.60404
BHLHE40	-2.43973	2.30385	0.937242	-3.26493	-2.87832	-3.65283	2.06182	3.58317	-1.24204	-4.23828	-1.20704	3.6152	7.0329	-2.57633	-1.16685	2.56597	-1.0855	5.63349	-1.34668	-1.02374	-2.36527	-3.50376	3.11218	-0.214164	-2.06395	-3.65427	4.7767	-4.14276	2.75693	1.04671	4.8483	0.485658	1.05782	-2.31669	-0.91884	0.498272
BLZF1	1.05533	1.96494	1.33707	3.14141	0.231326	0.68231	-4.54477	3.25409	3.56365	0.294188	-1.26953	-3.52299	-5.89581	-3.69621	0.386713	-1.37636	0.231106	-0.0687888	5.69881	3.61718	-0.370848	0.832141	2.51959	-4.70492	4.7379	0.12703	-1.44791	2.06012	0.877508	-3.68176	-3.32786	0.730815	0.402517	5.00304	2.50521	-7.74146
BMPR1A	2.48513	-0.0667536	1.15176	-4.49336	2.60719	1.86985	1.69533	0.70057	2.4299	-5.22611	3.46795	5.55514	-0.791626	4.63335	-5.52645	0.0660961	-5.25623	3.10947	3.46444	-2.34212	-6.72513	-5.04868	0.698236	0.708975	1.35974	-2.83199	-1.7577	3.27642	4.28756	-0.590485	-0.877195	6.56877	-6.1954	-3.84522	0.740823	-5.17073
BNC1	5.56941	-0.654531	4.60197	-5.569	-1.11789	-6.39606	4.5597	-1.05571	-7.28206	-4.22312	4.301	-1.25078	4.11794	0.740965	0.989752	1.96816	-1.48451	0.408618	-6.47687	1.62884	-5.2075	-5.06018	0.92153	0.783542	2.89075	-2.57195	0.425095	-0.0584756	2.93306	-3.49768	1.74481	6.89676	3.23989	-3.48703	4.41113	-2.48986
BNC2	1.37125	3.76098	-0.614916	-3.33635	-0.968807	1.93127	2.02292	3.32226	2.25189	-1.65663	0.657538	0.983657	-4.8106	4.01602	1.93566	-1.50839	-0.648532	-0.982795	1.21159	1.04478	-1.16131	-2.2042	3.77799	-4.27089	2.37479	0.633015	-1.43373	1.86386	-1.8118	-1.09094	-4.27245	1.25558	-2.01967	0.100694	0.890394	-4.73968
BPTF	3.71446	-3.0141	2.87186	-7.47885	4.47896	-4.39775	-7.39534	3.75215	2.09779	7.00495	2.68248	-2.58587	-1.69514	6.38576	1.73825	4.68757	2.0259	-0.910539	5.23694	5.86977	-11.2242	-1.69334	6.02895	-2.85201	2.92184	-4.82215	-8.81572	10.0218	-0.620902	-1.23049	-1.20652	2.27626	0.942107	0.523172	4.79013	-11.3505
BRD8	-4.76469	0.392622	1.5325	0.483627	2.12536	-0.460432	-6.3799	4.60207	3.1811	6.20727	-1.48897	-0.734607	-4.15725	-0.122134	2.66855	1.29277	1.24764	0.458874	5.54444	5.25414	-1.68258	0.830289	2.5126	-5.97997	2.51174	-1.75194	-4.70215	4.88582	-2.46261	1.60059	-3.07961	-0.697491	-2.70892	4.25526	2.3026	-4.8248
BTAF1	0.300643	-1.03083	0.331492	1.82139	-3.4942	4.1491	3.11092	-3.41718	-1.17458	-0.476729	0.377716	1.83638	-0.347995	-1.92881	-2.06986	-0.565026	0.566308	0.32516	0.486071	0.126904	1.8419	0.264964	-2.60353	-3.25837	-1.51123	-1.28243	0.85093	1.0505	0.827571	-2.76859	-2.52477	3.51934	-0.234944	3.66253	-1.00066	0.999688
BUD31	1.37409	4.24394	-0.540317	-7.16371	1.37678	-0.564767	4.38506	6.28551	0.507848	1.27793	1.73015	4.91007	1.09526	6.07648	-0.210834	1.05231	-3.05601	-3.22081	-0.201542	0.168327	-7.14151	-3.86479	6.06408	-1.52491	-1.39537	3.09326	-6.69503	1.44727	-2.7808	-0.449684	0.159756	0.496338	-6.17364	-1.29234	0.766568	-5.88278
CAMTA1	2.63569	2.95737	0.738855	-2.68164	-0.121652	0.187053	4.92215	0.814293	-0.953715	-3.59364	1.17747	4.77256	3.2254	2.59638	-2.6193	2.17219	-6.32578	1.71007	-3.25041	-2.16158	-2.73664	-3.44392	-1.49283	0.738589	-2.08471	1.34329	-0.46936	0.435461	2.89202	-0.116578	0.514346	4.56192	-4.56401	-4.68153	-2.93735	-1.35056
CAPN15	-3.0289	-0.41172	-2.04074	2.93258	0.833328	-0.416492	0.952257	-0.618736	0.483878	0.767438	-7.38986	3.33721	-4.37947	3.47876	0.962314	-1.23824	-3.43507	1.93592	-0.00898631	0.749578	2.80927	-1.45855	-1.92656	0.596319	4.87178	1.07471	0.824772	-2.87989	-0.505236	2.53655	-1.96636	-5.51797	-3.98905	-2.62795	0.0568824	2.7842
CARF	4.46767	-4.01729	-0.29781	6.48284	-1.96666	7.48192	-5.90775	0.308322	3.06347	6.89914	-0.040285	-10.0043	-7.92331	-10.5746	-0.550748	-2.87982	4.68709	-1.7916	9.14306	2.13013	7.91668	5.58196	0.420545	-4.92254	-0.992047	-2.50344	-0.696644	7.1868	-2.99969	-2.03541	-7.97251	2.06904	3.6155	8.98925	4.94913	-2.84715
CARHSP1	-1.33922	-1.41551	-3.13866	-1.65581	-1.51658	-3.46736	3.97306	3.01438	-2.51889	2.84741	-8.38634	2.07849	-6.69546	8.93178	7.74066	-4.16486	4.72372	-1.26415	3.87603	5.54403	-5.29811	-3.39491	0.52831	0.309212	8.05567	-7.77258	-1.67776	2.95794	-7.54167	3.55721	-3.18603	-6.34464	1.31825	1.12914	8.21118	-3.87496
CASZ1	-3.0822	-1.02239	-5.10234	-0.179082	1.04221	-0.207751	1.64967	1.16951	0.484456	-1.14754	-4.68955	4.76358	0.262389	1.33224	1.94033	-5.50585	-0.974014	-1.72388	0.92753	-1.71409	0.149522	-3.87309	-2.15915	2.58127	-2.10783	-1.1671	4.24931	-2.29399	2.21814	4.96128	-2.48995	-2.62235	-3.32723	0.804489	1.86506	2.43332
CBFA2T2	-6.73811	-5.40697	-1.19046	4.819	-3.19611	0.588947	2.93482	4.75679	-1.71388	6.33618	-10.608	5.32389	-10.1128	6.94475	5.10774	-2.12767	0.0947348	-0.215283	9.10406	10.8909	1.83981	-2.20031	-1.44742	-11.6978	11.5904	-11.9166	-0.859734	6.30614	-2.8388	0.764108	-13.7774	-3.7337	-7.55876	11.3502	7.61538	-5.77606
CBFA2T3	-5.68296	-5.94721	-7.63561	3.89768	7.17829	2.37855	-3.95821	-3.94409	7.35066	-0.046796	-5.08297	7.98364	0.917763	-1.13013	-5.22157	-5.62646	-4.82941	-1.19561	1.40589	-4.79159	5.40569	-2.63349	-8.57835	12.6804	-4.9344	-1.25823	8.81497	-10.6068	10.1801	13.1884	5.07413	-7.15977	0.981277	-4.54814	-5.5774	6.59986
CBFB	2.99247	2.63587	1.56154	-2.47705	2.32399	1.6561	6.94147	0.13206	2.23385	-9.78589	3.21611	6.91916	-0.145729	4.39835	-7.20219	-0.493361	-8.69135	2.90596	-0.122061	-4.51585	-6.15518	-5.1319	-1.07774	1.13109	-0.180388	3.29645	-0.568799	0.834888	6.06928	-2.2293	0.54529	6.94001	-8.09558	-2.22613	-0.652854	-5.34717
CBL	-5.4202	3.46974	-8.07005	-7.02213	3.58442	-2.81468	6.75974	5.05792	2.57149	-4.92305	-6.0892	11.565	3.73874	9.33833	-0.280211	-6.67874	-6.81204	2.67947	-1.72196	-6.90523	-7.96195	-12.0158	0.288391	10.1164	-2.85682	3.36948	9.41681	-6.76632	8.98105	11.452	-0.557583	-2.89422	-7.88971	-9.61015	0.417627	-0.424348
CBX2	1.77834	0.925861	0.981726	0.169223	1.1964	0.988113	-1.95729	0.420929	0.729381	3.67325	-0.541433	-4.01667	-5.77603	1.76528	2.34486	0.831189	2.39326	-0.887901	2.79369	3.33697	0.729891	0.285733	1.24119	-3.18125	1.12983	1.86383	-5.84646	3.56216	-2.98219	-4.10263	-3.01657	-0.360885	-3.21672	1.89356	3.61519	-2.04549
CC2D1A	-14.3292	-1.31204	-5.44646	11.8434	-9.91577	2.74754	9.71106	0.50172	-3.16204	-1.6799	-16.7981	2.44072	-9.66654	11.7317	9.64344	-4.98349	3.05302	4.53658	2.98599	9.22786	4.00044	0.941115	-4.67012	-4.43125	16.1071	-4.71465	-2.94499	-4.43623	-11.8484	3.53321	-7.05173	-10.4038	-5.52425	5.83116	4.39813	5.13992
CDKN2A	1.07399	2.17195	0.631635	-6.31838	0.468886	-3.38288	1.8756	2.04167	-0.511788	-1.17819	0.902334	2.21506	3.14897	1.21289	0.148713	2.49103	-0.766062	1.66146	-4.89753	-0.943632	-4.59926	-5.32684	1.3531	0.158454	-2.59997	1.81934	1.06496	-0.699701	1.84671	0.163288	-0.311491	1.05783	-2.47876	-4.69855	0.0521016	-0.187645
CEBPA	-0.132508	-1.6617	0.219482	-2.08931	0.0275088	-2.17191	-0.278439	-1.97165	0.229776	-2.04407	-0.0462441	0.200114	0.514133	0.0541484	0.192976	1.47254	0.131925	0.178151	-1.54438	-0.440298	-1.98029	2.31526	-0.241025	2.30587	-0.0994227	-0.622382	0.188223	-0.601439	0.109306	1.63958	0.395678	-1.45935	-0.105014	-0.257357	0.219937	1.05866
CEBPG	-3.87435	-1.60534	-4.94368	1.14806	8.60479	2.31094	-1.1787	-3.04209	5.55893	-2.41238	-2.65623	7.79218	2.4091	3.99905	-8.35354	-3.16661	-7.58998	2.22274	0.855172	-9.44326	-0.50291	-4.61899	-7.3934	10.7489	-6.35261	4.15282	4.3937	-5.00095	10.8958	10.496	0.77596	-0.121362	-5.77821	-4.95737	-6.46413	4.9072
CEBPZ	5.0432	-1.76568	10.5605	-8.06868	5.65738	1.60482	-3.16633	-2.96014	0.605457	-3.08562	10.1838	1.62027	8.83458	-3.13718	-8.47084	9.00434	-6.49844	10.7086	-0.0497389	-8.26193	-7.48403	-0.527656	-1.77639	0.822146	-7.13511	1.99881	-4.66692	6.17742	7.63491	-6.78448	8.30407	11.9931	-4.94295	-8.25926	-2.01049	-1.65145
CERS2	5.18128	-0.560379	1.3612	-7.44281	4.33165	3.17322	2.96102	0.138455	1.14111	-2.59642	4.03032	0.502125	-2.08183	5.08877	-2.5976	1.44298	-0.968647	2.73062	1.87357	-0.824458	-10.5876	-2.40329	4.92979	0.721817	2.12889	0.773399	-9.12066	7.61519	-0.533967	-5.34728	-1.34222	5.34331	-4.42314	-2.6171	3.69095	-7.5907
CERS4	-2.9772	-2.72209	0.527109	-1.3592	-1.46639	-1.47731	2.6923	3.06542	-5.12434	1.89338	-4.3212	-1.26927	-2.45687	8.98835	6.79724	-1.22214	3.77057	3.777	1.01745	6.75251	-4.13901	-1.30769	2.96972	-2.69443	7.96509	-6.24616	-4.9334	3.24931	-6.41204	0.54481	-2.03499	-4.4731	-2.38821	2.26894	5.77961	-2.11249
CERS5	-7.58669	-0.169832	-1.98482	4.03945	-5.70074	-0.375316	11.0024	3.95476	-3.40944	-4.18806	-10.2259	8.09859	-1.20228	9.41666	3.74616	-5.23411	-3.35206	1.93775	1.1731	4.16816	-1.24198	-5.24641	-1.37647	-9.40044	9.96881	-5.50948	1.66427	0.463009	-1.28147	0.528196	-7.55769	-0.506078	-8.33612	8.71485	0.545626	-3.30399
CERS6	4.48353	-1.46895	4.35391	-4.63561	3.05398	-1.20996	1.44735	0.93161	-3.62431	-0.931039	5.95432	-0.223323	1.65668	4.1148	-4.82689	2.9696	-4.91281	3.05949	-1.58768	-2.46762	-7.08852	-2.35987	1.30796	1.3603	1.25649	-0.617562	-5.53205	5.77783	3.07954	-4.87781	4.64427	7.58289	-0.321661	-6.04176	1.24448	-5.14048
CGGBP1	2.46853	-0.773208	0.139676	-1.74099	5.11576	2.19016	-4.76495	1.33211	5.0129	-0.254789	1.83267	1.23109	-7.54624	6.71199	-1.07742	-2.34755	-4.00768	-0.319525	7.05037	1.84567	-7.57716	-2.53076	3.79392	1.24466	3.70565	-2.09793	-7.5771	5.33093	2.23623	2.15952	-1.66813	2.27587	-3.1537	-0.403382	3.02252	-8.0106
CHAMP1	5.31208	1.67706	2.20895	-2.3526	8.41047	2.72683	-9.32185	-6.77688	5.80472	2.01452	7.05398	-3.8805	-2.40691	-1.78205	-1.88351	2.63696	1.69567	-0.472412	2.01954	-1.81031	-1.8432	1.77224	-1.06782	4.62337	-5.07064	3.85244	-3.11878	2.40823	2.98051	-2.01717	-2.01155	1.93374	2.93637	-5.11951	0.227427	2.68413
CHD5	0.225314	-8.03567	-2.7667	6.3016	3.11424	6.57746	-1.02614	-6.91682	1.30377	0.185746	-0.476609	3.07657	-3.10721	0.393187	-6.18282	-2.13198	-1.84689	-1.76748	5.09329	-3.30821	3.96842	1.99827	-7.00987	6.32024	-3.98976	-4.03805	0.852731	-1.34494	3.20234	4.29782	1.40915	0.250427	0.890378	-0.809765	-2.55546	6.09435
CIR1	4.0913	-1.23888	0.722769	-3.03347	0.882403	3.10017	-0.0456437	2.076	0.646667	3.83577	1.98829	-0.213927	-5.46626	3.47638	1.69053	-2.95259	2.40271	-4.05975	4.32377	2.90637	-1.81222	-0.872536	3.2684	-2.42756	1.36527	-4.09276	-5.91382	5.89119	-4.26248	-1.0419	-3.84597	1.33251	0.725323	3.77459	3.96416	-4.9888
CITED1	0.88766	-2.01779	9.89953	-3.74372	1.48818	-1.06146	0.378346	-3.14973	-2.8651	-3.77409	9.2308	1.21613	11.7585	-3.98557	-7.5816	11.0595	-6.04403	11.4935	-5.76308	-6.46384	-1.25715	-0.662285	-3.45325	-2.16092	-5.30958	1.00292	0.824425	1.89487	9.81657	-4.44653	7.79142	11.354	-2.61917	-3.78174	-7.37542	1.86959
CIZ1	-2.71689	-6.87156	-1.74096	2.02488	-1.42433	2.7638	-1.03496	0.678717	-3.96985	5.9483	-7.40774	0.583424	-9.05901	5.07589	6.92304	-2.87319	6.90828	-0.640606	6.86746	9.37202	-0.434339	2.6791	2.81943	-4.03593	8.89049	-9.87721	-8.41591	6.14947	-10.9838	0.0406036	-4.9487	-2.45248	-0.534252	7.18024	10.3991	-1.37653
CLOCK	-0.217291	1.46314	-0.680271	0.55857	3.56797	4.92914	2.68122	-1.26493	5.78195	-7.90231	1.37872	5.39054	-1.80803	4.93771	-8.33573	-4.72042	-8.39868	3.58547	1.08845	-7.87919	-3.73482	-2.89811	-2.01139	4.47121	0.840599	3.19428	-0.979228	-0.182009	6.08647	2.86305	-0.486191	5.19851	-7.49916	-3.13956	-2.36244	-2.96035
CNBP	8.40591	-7.46163	3.91544	-6.7055	5.53447	4.68417	0.459306	-1.13742	-1.85864	-2.31123	8.35319	3.90926	2.0728	7.16153	-5.67646	1.73168	-2.36431	0.924454	5.33303	0.0340091	-10.8268	-2.60037	3.73236	-1.3687	0.0897472	-5.05448	-12.7029	10.3537	0.717358	-6.85342	3.02563	9.48294	-4.76321	-1.11165	4.30234	-8.34664
CNOT7	5.15315	-1.10971	4.54613	-2.01604	0.503901	0.0528219	-0.0847301	0.435542	-1.18137	-2.4922	4.30906	-2.01517	1.29069	3.58478	-0.969375	2.01127	-3.01993	2.19655	1.37459	1.53974	-4.91277	-1.99088	1.84352	-4.01538	0.738588	-0.213196	-6.68015	5.18341	1.45914	-4.62907	-0.0608814	4.80453	-1.21393	-0.0897649	1.69911	-6.01662
CNOT8	2.62704	5.3816	-1.3229	-10.2925	4.80687	-1.5558	5.41351	7.08081	4.74894	-0.490615	2.79065	6.47888	-0.572828	8.57834	-1.93258	0.544933	-8.56748	0.690868	2.20341	-2.92974	-11.4889	-6.90208	5.3862	1.36358	-2.09243	4.27295	-5.82692	2.83702	1.37441	0.994222	1.14154	3.12174	-9.31842	-8.0358	0.960002	-9.29787
CREB1	3.40734	-2.47172	1.68787	-2.28431	3.93072	2.44463	-3.0065	0.160582	3.40113	-3.75091	2.14993	3.14079	-4.08558	5.44659	-0.928107	-2.80808	-3.99416	2.49187	5.57776	0.943766	-5.79341	-3.9829	2.97269	0.429546	3.32283	-3.43778	-4.4244	5.80186	3.56512	-0.112147	-2.6676	4.62173	-5.6551	-0.882668	3.99705	-8.50441
CREB3L1	-1.7896	9.69158	-4.17781	-5.33289	-2.58126	-3.32589	7.4946	6.23447	2.4908	-3.22904	-0.44132	4.78295	2.33917	4.82635	-0.607421	1.2464	-3.09821	-0.220191	-7.08764	-2.24494	-2.49282	-3.09954	3.36283	0.493265	-1.24881	9.49236	2.5307	-6.76074	-0.448331	0.386036	0.760443	-2.18353	-0.643912	-5.16454	-4.24439	-2.45278
CREB3L2	3.25703	0.831928	0.911185	-5.89432	-4.25329	-0.761699	4.78278	3.48263	-2.86795	-3.92518	2.76374	3.19357	0.598368	4.30991	0.0605524	2.20101	-1.19507	1.32692	-4.10697	2.92187	-4.79419	-3.67091	2.98942	-3.62971	1.87588	-2.93638	-1.87374	2.66617	-0.639058	-4.56361	-1.47063	4.39557	-1.61223	-0.268028	3.51656	-4.52756
CREB3L3	1.04378	4.18675	0.175395	0.0020936	-1.14664	-1.60674	-0.462049	-0.963415	0.127305	1.3945	1.08759	-0.520777	-0.481889	-0.0780556	-1.135	5.8002	-1.20211	-0.759711	-1.17911	-0.624455	-0.846705	-1.01008	4.47664	0.492554	-1.35967	7.73371	-0.446207	-1.7799	-0.861965	-0.964423	1.19451	-1.01894	-0.682226	0.309307	-1.61174	-0.118147
CREB3L4	1.26168	-5.78547	2.00937	1.59822	-2.24395	0.585797	-8.63322	3.19257	-1.71685	10.6021	-2.11503	-7.25318	-3.70676	-3.24157	7.52051	2.68952	11.3841	-6.39225	11.2103	11.4962	0.746824	5.96379	5.5657	-8.86899	4.69367	-7.86367	-6.13104	8.50139	-10.2823	-5.26492	-6.87034	-3.1704	4.68919	10.7977	10.4664	-5.80748
CREB5	-1.93558	-0.092383	-1.67252	-1.07998	1.20185	-1.76645	4.31306	2.3123	-0.3784	-1.51176	-1.86933	6.75119	4.58644	2.45294	-1.26608	-1.72205	-3.47987	0.775454	-1.73077	-1.28729	-0.849282	-2.76301	-3.04722	3.08375	-1.37207	-0.464006	4.3282	-2.8535	3.69212	2.32394	-0.424926	-0.751696	-1.65414	-2.24007	-1.30907	2.90124
CREBBP	7.54735	-4.35013	0.66439	-5.5798	6.09409	2.92602	-7.0924	0.649153	2.0596	6.44444	2.78239	1.13598	-6.28773	3.8679	2.41285	1.23723	2.09878	-0.929423	6.17498	3.81234	-8.18739	-0.640355	7.00694	0.365034	0.21831	-6.08031	-9.19421	11.5081	-3.09833	-0.135194	-2.46321	3.24747	-1.11569	-2.48971	6.94191	-8.42802
CREBL2	2.2301	-4.84943	1.16463	-3.76684	2.80325	2.57279	-4.13096	1.52094	-0.659372	2.57611	1.08893	0.231952	0.387146	5.3619	0.955808	0.452739	2.14018	-0.571799	6.12283	3.1374	-6.97525	-0.918018	2.4611	-0.447714	0.466192	-6.87292	-9.22972	8.14705	-3.26769	-0.268931	0.588401	1.85439	-1.64302	1.59281	5.75084	-5.61247
CREBRF	5.09382	-4.77319	1.06205	-1.11429	2.42098	5.79846	-1.34065	-0.840127	0.528321	0.0157257	1.99637	3.29734	-7.91156	6.28449	-1.15092	-2.08904	-0.788944	0.721934	8.55126	1.3097	-2.61171	-1.53721	0.951965	-3.45424	3.26227	-8.58765	-9.13881	9.224	-1.58914	-0.857514	-4.25195	5.80525	-2.98565	2.53208	5.90829	-7.8756
CREBZF	0.403062	-1.92661	2.05148	4.42961	-2.69098	7.00022	2.06985	-0.666617	1.9457	-0.0450234	-1.33021	1.4809	-4.72796	-1.54394	-2.89167	-1.07986	-2.04945	2.6038	3.71762	0.229651	3.76821	-0.739579	-5.01438	-5.62626	-1.60137	-3.10259	1.01538	4.37489	3.80873	1.00343	-9.62664	4.67806	-3.79675	6.0107	-0.333003	-2.88448
CREM	1.06626	-6.65606	13.6245	-8.29499	2.78702	-3.46902	1.32815	-3.91269	-7.47785	-5.73627	11.5131	3.35864	16.682	-2.7565	-11.5935	14.3505	-10.4989	16.6621	-7.06057	-9.81212	-5.09343	-1.94388	-4.926	-3.47931	-6.14622	-5.90533	3.30001	3.94135	14.6777	-6.369	13.1323	15.3289	-3.94743	-7.46393	-9.44264	3.72642
CRTC2	-7.64163	-6.95832	-5.24476	6.98229	-8.20886	6.35516	11.4094	0.172263	-6.03059	3.39234	-14.1389	8.41047	-11.6807	12.1229	7.52651	-4.40577	2.06154	0.680372	6.40933	12.7859	1.75654	-0.237034	-3.14892	-11.2392	15.559	-12.3911	-7.43672	2.84207	-10.8633	-0.214262	-11.7277	-1.85372	-7.4887	12.0817	7.82741	0.959576
CSRNP1	-2.01018	1.11127	1.57995	-2.87725	-1.2109	-4.02173	-0.395177	3.57711	-0.487367	-6.04705	-1.13335	4.12717	6.82581	-2.31263	-2.95004	2.67702	-1.459	5.56048	-1.02995	-1.17185	-2.68792	-3.86386	0.755111	-0.0577333	-2.65866	-3.50989	5.066	-4.03762	5.02552	0.953024	6.23105	0.783989	0.423544	-3.29367	-1.72605	1.18568
CSRNP2	-4.89532	2.3861	1.45793	-1.19954	0.653124	-1.90663	-2.54224	1.88146	1.17051	-3.00376	-1.76727	3.40519	1.75786	3.35075	1.67117	0.703325	-1.36437	2.77959	0.964017	1.44967	-4.68786	-2.4046	0.0202716	-2.18139	1.45412	0.15436	-0.731102	1.39283	2.17723	1.11437	-0.54125	1.56568	-4.4155	-1.33428	-0.449872	-3.56847
CSRNP3	1.26623	5.26814	2.99526	-4.20707	-1.28208	-6.49361	-5.32741	9.84239	2.74966	3.64607	2.20579	-6.18309	-1.06064	6.13376	4.86137	4.71101	2.68563	-3.49338	2.63903	7.86513	-6.50007	-0.0518661	10.8212	-8.39882	4.87014	3.24524	-8.16146	3.30758	-4.42138	-3.87251	-1.76916	-1.66115	2.58062	0.976594	2.46996	-11.8082
CTBP1	-5.49909	-0.570342	-5.61293	7.77679	-2.9021	1.14776	2.74894	-2.4921	-0.91507	1.64388	-12.1416	1.73142	-8.95811	5.5294	5.53615	-1.79567	0.836612	1.77911	1.97088	5.96811	4.10332	2.19496	-3.36357	-0.998947	10.5857	1.67309	-2.13844	-3.51488	-7.98725	0.072547	-5.48764	-8.62254	-4.1741	3.82345	3.29926	4.26906
CTBP2	5.72988	-3.32348	1.65602	-6.35908	4.48309	1.48393	-2.55875	0.574559	-0.0844206	1.57305	3.31233	5.28171	-3.01246	5.83623	-2.01937	1.17883	-4.79677	1.67745	3.72606	0.870761	-4.71495	-5.67718	-0.976424	-2.65331	-1.13257	-5.02557	-3.06488	9.21911	4.76155	-0.540379	-3.09316	7.3345	-6.24754	-0.340487	2.58297	-6.84483
CTCF	1.44267	0.559154	-0.557527	-2.27592	2.25653	1.57435	-3.22744	0.884384	2.95362	-2.88047	1.33006	-0.65771	-0.455431	0.68463	1.77156	-0.954813	-0.444464	0.379453	1.89843	0.381223	-7.06581	-0.926659	4.10207	2.47315	0.741523	1.19576	-3.67179	2.25826	-0.780712	0.619247	1.59828	1.37425	-3.27062	-6.33696	2.64123	-4.92412
CTNNB1	2.535	3.68995	3.48921	-4.22122	0.514135	-6.06935	-2.02606	2.15011	-0.769096	-1.52587	2.66992	-1.17684	2.95744	-2.86868	0.539629	3.40002	0.581455	0.960249	-4.09372	0.117544	-3.37643	-2.48103	1.92085	0.150859	-2.3591	3.34839	2.17113	0.0765299	2.51903	-1.92856	2.37181	1.21651	2.66137	-1.811	-0.539069	-4.59729
CUX2	1.98203	-0.763189	9.77614	-1.13181	-0.839862	-1.25655	-0.000236884	-1.31431	-1.76005	-0.717968	8.98531	-0.336025	0.471585	-0.383124	2.03779	7.66389	-0.649249	0.300537	-2.38971	8.55081	-0.827653	-1.12429	-0.491926	0.661497	-0.396525	-0.755773	0.276964	-1.30485	-0.257408	-0.35858	0.449886	-1.20505	2.37539	-1.14348	-0.675202	0.1131
CXXC1	-10.5847	-3.25317	-4.91528	11.1281	-7.77725	0.49483	0.667261	3.99968	-0.512476	9.25229	-13.4709	-3.75118	-12.6611	4.40337	10.9417	-3.34363	4.85129	-1.19286	6.37439	14.8527	6.17574	4.85984	-0.636283	-7.70666	14.8563	-6.04258	-3.50344	0.331317	-12.7317	2.26583	-10.6264	-11.3841	-1.33111	10.1234	7.47898	2.92507
DDIT3	-0.517209	-4.85279	0.0583527	-0.0812102	-4.9048	-0.116201	1.93891	3.07829	-4.45578	3.44016	-1.28447	3.48618	0.354637	0.806706	1.77201	0.136965	3.0734	-0.844024	0.238722	5.51141	0.407608	-0.362921	-0.211279	-5.58461	1.5623	-6.5522	-0.573968	1.91935	-2.70079	-1.7818	-3.88633	-2.46627	-1.98162	5.7179	3.25582	0.881379
DENND4A	1.9605	-1.70323	0.855176	-5.57661	0.415885	1.6703	6.10867	1.2137	-1.79186	-6.28075	3.54872	5.14746	0.179288	6.05672	-2.98733	-0.372823	-3.01956	1.30162	1.78977	0.807385	-6.38287	-3.56939	4.37256	-5.32708	4.11418	-4.11861	-5.98751	4.26857	1.95186	-5.09585	-0.659022	8.13946	-4.05501	2.77529	1.0629	-7.58241
DMAP1	-7.79855	-4.31291	-0.161278	7.60833	-7.89542	-1.19968	-3.63131	5.3926	-2.33624	6.40715	-10.9932	1.33952	-6.00477	-3.06296	10.3782	-1.44038	3.55767	-0.58438	7.98282	13.4648	5.07959	2.92256	0.574283	-11.9764	10.0636	-9.7996	-0.564446	4.164	-4.91876	0.541516	-10.1413	-5.05575	-1.30792	12.1388	7.57259	-1.38571
DMRTB1	1.2695	-1.32109	8.37276	-2.71163	-0.974731	-2.5337	-1.06134	-1.49231	-1.83156	-0.920238	8.61767	-1.83444	-0.592182	-0.502263	3.72083	7.82478	0.260598	0.963816	-1.38052	8.10756	-0.90632	-1.19097	-0.180426	-0.408323	-1.13815	-1.40317	-0.950639	-1.22787	-0.76422	-1.39082	1.53751	-1.39795	2.8409	-0.408895	-1.20145	-0.719578
DMTF1	-2.14049	-1.7067	2.71525	7.33515	-3.19429	3.72865	0.809662	3.38858	2.17439	1.62907	-5.20887	4.36237	-6.4072	2.32975	0.968012	-4.23127	-4.41136	0.910227	4.99527	5.63752	3.32236	-1.83824	-3.46889	-11.5556	5.32783	-9.22548	1.98217	5.83433	3.26403	2.06006	-13.8995	1.51453	-6.25714	8.83043	0.342852	-5.96294
DNMT3A	-9.92294	3.85715	-2.89404	4.94755	-9.07635	-0.449489	3.71085	5.8402	0.2261	3.38856	-8.80125	-0.328153	-8.07525	7.83407	8.32261	-0.902543	3.99945	0.688227	0.995611	9.02805	0.000746422	1.06924	2.47378	-6.40093	11.4173	1.87213	-4.10571	-0.0474876	-10.9314	0.711215	-7.06365	-9.69515	-1.00032	4.08624	3.26439	-2.65113
DNMT3B	-2.69483	1.62913	0.58729	2.43655	-1.98786	-2.50705	-1.05966	2.97955	-0.347396	3.58562	-2.99725	-1.58364	-0.532555	-3.00671	3.55507	2.12243	0.824173	0.493348	0.553366	3.50514	1.8577	1.89389	2.25314	-3.82787	1.77828	2.98687	-0.114881	0.255357	-2.16587	-0.229826	-1.0363	-2.99557	0.496451	0.980201	0.132951	-1.5736
DRAP1	-7.16697	4.27934	-5.6647	4.35477	-3.82645	2.86324	6.282	-1.69366	1.88655	-3.55015	-2.78333	1.02339	0.258651	0.20435	1.72143	-2.87929	1.70405	-0.0552788	-7.43736	-1.75984	3.2023	6.33462	-1.72055	2.71273	2.77673	6.51207	-2.08415	-8.97493	-5.64592	1.4015	3.49564	-2.86088	-1.37574	-2.01777	-3.99014	7.69332
DZIP3	4.77366	0.51528	4.675	-1.72565	2.20331	-3.77861	-5.9278	4.15657	-1.37544	3.24202	2.04062	-1.48151	0.247602	-6.08898	0.579846	2.38064	-0.580404	-2.57157	1.6641	3.67614	-2.09026	-1.08536	2.84648	-7.17604	2.1392	-1.44992	0.252921	4.85768	2.14914	-4.85863	-2.98243	1.74567	1.69221	2.22423	1.56404	-5.32417
E2F1	2.11544	0.136379	3.93546	-0.902998	0.551938	2.25069	-2.45465	-3.82084	0.600466	2.17816	4.69367	-3.63746	-1.12857	-1.5649	-2.44228	2.35533	0.169602	2.84843	0.065403	-1.05765	1.04712	2.57975	-1.15189	-2.4216	-0.975203	1.11935	-3.66832	3.19618	-0.845569	-4.0776	0.937529	3.43328	-0.170522	1.72122	-1.47431	-1.02626
E2F2	-0.412106	11.0538	0.239682	-1.21765	-2.76828	-5.42989	-2.21748	-0.949817	1.88606	1.82585	2.60315	-2.26877	-0.441582	-1.93782	-3.13598	11.0431	-2.80117	-2.23502	-5.79313	-1.39421	-1.64225	-2.44196	9.54177	4.40189	-4.27751	19.1573	0.719986	-6.04768	-1.95638	-1.86287	4.86638	-3.91572	-0.81556	-1.75866	-6.3312	-0.432262
E2F3	-0.717979	6.34975	-2.84576	-2.82623	0.807941	-2.62129	1.84817	2.27114	5.13447	-1.12713	-1.18409	5.46278	2.00196	-1.61237	-0.503862	-0.566109	-4.77962	-1.05058	-3.02905	-4.75283	-2.41759	-4.22796	0.58317	6.1038	-4.7029	7.64503	6.17163	-7.09141	4.60736	4.58138	0.744726	-0.722158	-1.99335	-5.43016	-4.02817	-0.328024
E2F4	-5.78086	4.09461	-5.31277	5.46824	-3.88195	4.91993	5.40889	-3.14518	1.81534	-4.93956	-3.31646	2.4265	-0.333184	-1.56919	0.692662	-2.35333	-1.2209	3.38003	-5.32826	-3.05732	6.3012	4.00449	-2.94689	3.00782	2.507	6.43552	2.40543	-7.93901	-2.4842	1.91931	0.586831	-0.736534	-3.325	-2.09175	-4.82715	9.0353
E2F5	-15.0364	1.5438	-3.4581	12.0464	-11.8481	4.76386	14.3546	1.33366	-3.95934	-7.28136	-16.5197	4.91639	-13.5797	13.1507	6.28463	-9.22528	-1.05072	-1.14525	7.50998	10.6369	5.60327	-1.77786	-1.66684	-17.1775	18.4428	-4.23702	-1.69356	-1.93682	-3.11866	-1.67607	-14.5582	-0.123515	-7.3077	16.2832	3.89848	-4.49132
E2F6	-0.131158	1.55518	6.11758	-1.18973	0.910226	-0.0646051	-0.447671	-1.74262	-0.798199	-2.66315	3.91052	0.999484	9.10165	-0.145463	-3.56589	7.0965	-3.23372	6.63671	-2.78595	-2.71297	-1.43176	-0.864451	-1.79604	0.0190322	-2.67333	2.9937	-0.0998326	0.461964	6.60594	-2.3928	4.24015	6.22564	-2.1181	-2.07289	-3.37775	0.11233
E2F7	1.2345	10.4139	0.576779	-3.81943	-0.385	-5.27052	-1.10978	2.32882	-0.792281	6.64529	1.59294	-2.7603	0.309705	1.59928	0.60617	9.06137	-1.02976	1.98531	-4.48638	-0.897652	-3.71746	-3.59835	6.43299	0.241492	-3.67881	11.0985	-2.28512	-2.0082	-1.35858	-0.425226	1.77257	-3.27113	-2.56804	-2.78079	-4.36456	-1.89224
E2F8	-1.37744	9.42171	-1.1229	-1.48142	-1.00929	-5.07662	-2.13812	1.50564	3.1584	2.72595	0.188273	-1.39859	0.49465	-1.90318	-2.28424	6.47834	-1.98475	-1.88347	-3.99264	-1.4636	-0.938662	-2.59632	6.94263	3.46849	-3.45221	14.1932	2.68242	-4.22142	0.401173	0.0210977	2.40764	-3.68969	-1.03392	-1.28539	-4.46305	-1.49242
E4F1	-12.3345	-2.4206	-5.68873	12.845	-10.8803	4.76447	6.28374	-1.41524	-2.16417	3.22491	-14.6741	5.75901	-9.48869	-0.857729	10.0578	-2.35166	0.586996	5.34009	2.37118	10.2565	9.46642	3.62596	-6.64438	-6.11599	11.8428	-4.29841	0.784866	-3.97127	-9.17532	1.16213	-10.6701	-4.84821	-8.61692	9.36607	3.29664	7.93148
EBF1	-5.77404	-3.95104	-10.6903	4.38823	8.752	6.35208	-4.74841	-2.25842	10.1654	2.0427	-5.83224	8.08356	-1.64167	1.41353	-6.93513	-5.39535	-5.40402	-1.66532	7.61392	-5.35477	3.92162	-1.78924	-6.92286	10.303	-6.71405	0.671959	4.24069	-7.75057	6.28318	14.5674	1.96526	-5.64406	-2.33098	-3.1988	-4.68289	5.76336
EBF2	-3.73359	-2.07343	-2.91844	0.553199	5.90216	-2.42282	-3.40655	-1.21506	3.57399	-1.94031	-2.16588	3.2428	7.13751	-2.82529	-3.57597	-2.68812	-4.123	0.466658	0.344168	-6.05443	0.828897	-2.32729	-5.50141	11.5621	-4.25742	0.265671	10.4682	-7.39886	11.01	8.83673	5.90877	-4.24885	0.70171	-5.69553	-6.1466	2.79604
EBF3	-1.54764	-1.80897	-1.59929	-0.198075	5.24362	-1.12484	-1.12138	1.45711	1.70661	0.0838854	-1.01626	0.0567444	0.911704	-0.997562	-0.485069	-1.86629	-0.275118	-0.404065	-0.998404	0.83307	0.452024	-1.3885	-0.893328	5.85767	-0.520341	-0.0436927	6.19893	-1.95747	4.75733	2.90121	0.175318	-1.866	-0.11925	-1.10288	-0.606232	-0.124189
EBF4	1.08229	-2.45483	0.399762	0.397805	-4.79178	0.821411	5.73037	-0.389097	-5.33723	-2.07818	-1.13165	0.215366	-1.48498	7.15845	2.5038	-1.73299	1.15149	1.3585	-1.27688	2.3366	0.783425	-1.29511	-2.74878	-1.13426	4.95273	-4.64166	-0.279026	0.147107	-1.2255	-2.12243	-2.55628	-0.116543	0.42478	0.687276	1.73284	1.60701
ECSIT	-1.67468	-3.73772	-0.741536	-0.719174	-2.97235	0.808806	-0.361482	-0.540327	-4.55278	0.793605	-3.59082	1.16053	-1.74101	3.64018	3.13026	1.41592	3.18226	1.24397	3.67845	5.84902	-0.833592	2.52555	2.84464	-3.76091	5.24621	-3.75911	-5.5181	1.71514	-5.58366	-1.18236	-1.72474	0.24753	0.217917	2.63636	5.39671	-2.10414
EDF1	2.71037	-4.31081	-5.11132	-2.38503	-6.44752	2.15592	7.49932	-1.06014	-10.8363	-0.525623	1.94244	-0.117948	0.563577	3.10269	0.831796	2.27847	8.35778	-4.78981	-6.51102	7.85653	1.83315	6.32965	5.35541	-8.4889	6.09012	-4.56794	-12.741	3.7053	-14.4429	-11.7387	3.54689	3.26697	2.3858	7.46082	4.43125	2.38507
EHF	-2.51727	0.608212	3.1977	0.255367	-0.657939	-1.87331	0.269062	1.05896	-0.74208	-1.12847	0.523534	6.58347	6.20524	-0.297419	-2.58099	-0.422672	-0.139216	-2.15201	1.84435	-0.797141	0.337528	2.95521	-1.93033	-0.638249	-1.00754	-0.214503	-1.75403	-4.71365	-1.70744	4.94224	-0.226876	-3.156	-0.857182	-2.82986	0.385474	1.38122
ELF1	7.19899	-1.1567	-1.16436	-7.7283	7.4538	2.11503	-4.15138	1.65412	5.75095	0.728847	5.0088	3.50438	-4.99761	6.35666	-3.07955	-2.19467	-3.03703	-0.352431	5.37319	-2.37116	-10.4823	-3.87736	4.34073	5.29658	-1.57734	0.0904989	-7.31871	6.36242	2.35454	2.38474	1.52649	3.80089	-3.1872	-7.81292	5.00939	-7.85595
ELF2	5.16004	-1.41031	0.535611	-2.63796	5.26441	6.28867	-3.40431	-1.12531	5.7771	2.06571	2.97253	6.1961	-6.19508	3.39509	-3.92118	-0.902969	-3.32626	2.19861	7.02392	-1.17858	-4.48083	-2.80216	0.223676	-0.57223	-0.686861	-3.83398	-4.27642	10.7027	2.09593	0.297617	-5.39103	6.91466	-8.93911	0.137417	1.59421	-8.7784
ELF4	1.10264	1.15588	-1.73971	-6.67298	0.197187	1.93767	0.61096	1.82002	1.23811	3.36289	0.134345	0.900863	-3.11842	2.67468	1.58904	0.272091	2.54926	-2.04191	1.66897	2.18322	-2.25879	-2.61099	2.94443	-0.920116	-1.29955	1.0538	-2.2009	3.18538	-3.24976	-0.656206	-2.81292	0.468945	-3.49556	1.42611	2.70767	-3.08907
ELK1	8.27128	9.15815	7.02293	-10.554	-6.86355	-7.252	2.83548	8.81548	-7.07082	1.60077	5.65359	-3.0906	3.16693	2.45846	4.92974	8.70953	6.0614	1.28315	-9.329	5.59537	-7.78972	-4.14849	9.90271	-9.45003	-0.0573189	4.32832	-5.73521	4.42466	-5.65526	-10.5353	0.18127	3.98311	4.07857	-2.48041	3.89089	-8.75073
ELK3	-0.196299	1.36041	-2.81582	-9.58304	4.96653	-6.36834	-2.86449	7.1411	2.77946	0.842732	-0.642233	2.94074	3.21935	4.78354	1.58224	0.73107	-5.72434	-1.04831	2.00436	-1.2144	-9.50145	-8.47921	5.31621	6.81259	-5.67109	3.13734	2.6939	-1.55355	6.33032	7.34253	2.2317	-2.41449	-3.40889	-8.99456	0.980168	-5.00969
ELK4	-0.849929	0.988728	0.029306	0.499553	1.6941	4.12685	2.73011	-0.830419	4.76147	-7.02032	0.662617	6.10292	-3.05342	5.21408	-5.61348	-4.53417	-8.09472	2.49807	1.58956	-3.23058	-3.11414	-5.48136	-1.91928	1.53917	2.43817	0.843653	-0.281592	0.989173	5.5285	1.27911	-4.23754	5.41143	-7.82797	1.02233	-0.904567	-5.52638
ELMSAN1	-1.7071	-1.90439	5.86333	-2.2368	-0.893471	-3.13101	2.27331	0.76623	-2.52946	-3.14988	0.792828	-0.346717	7.0773	1.05043	-3.65074	5.92792	-2.4101	7.49355	-2.88976	-1.09768	-3.21277	-2.90246	-1.21968	-2.48369	1.42392	-2.93853	2.26778	0.864275	5.90193	-2.25881	3.30038	3.56498	-0.906476	-2.05922	-1.60833	-0.630591
EMX1	4.7818	-2.20047	9.1787	-1.58518	-1.15841	-1.62325	0.744762	-1.84757	-3.77818	-2.43977	9.57554	-1.78997	-0.687608	-0.661	2.25613	9.38163	-1.45168	-1.0597	-2.62446	6.29483	-1.67051	-2.05293	0.579105	-0.532118	-0.223637	-0.560531	-1.31482	-1.59993	-0.554599	-2.38473	1.53837	1.00558	3.36215	-1.35192	0.327198	-0.788037
EMX2	3.0164	-0.241813	4.02325	-2.09432	0.417128	-3.85813	-0.355577	0.362411	-4.21888	-2.41396	2.76787	-2.37341	2.04738	0.594126	1.42191	2.28902	-3.87541	1.70362	-3.87669	1.03387	-4.38202	-3.91851	-0.969409	1.59851	0.916352	-3.32683	1.35199	0.808663	2.73112	-1.28543	3.68176	2.27154	3.76177	-4.31841	0.978244	-2.77187
EN2	0.877657	-2.6597	5.01013	-0.993296	1.82489	0.724957	-1.51008	-3.24192	-1.64763	-2.10596	4.4976	2.25423	6.90783	-1.60372	-4.84832	4.98558	-3.38767	5.49497	-1.70861	-3.01149	-0.11459	0.919045	-3.55921	-1.24742	-1.73651	-1.0283	-0.642282	1.39104	4.83569	-2.79821	5.41742	6.66765	-2.49652	-1.93656	-3.75933	1.16561
ENO1	-1.08192	2.45636	-0.146053	-1.94753	0.546391	-1.2354	5.05413	-0.248808	-0.487096	-1.69582	2.47725	-0.751188	1.5282	2.14062	-1.22019	-1.1971	0.614313	-1.27094	-3.68661	-1.95808	-1.42545	1.04335	2.74637	-0.128512	1.34551	2.96199	-1.21652	-1.28926	-3.19001	-2.41925	1.73322	-0.496773	-1.16411	-1.88135	2.39208	0.88284
EOMES	-2.1725	-4.64124	-5.42753	1.02973	6.25034	-5.48033	-0.59315	1.95793	0.505666	2.51212	-2.82093	-1.82771	2.92053	-3.8107	7.72809	-4.6306	-2.19722	-2.17987	-3.76366	-4.67114	0.0289277	-4.73437	1.05736	11.094	-3.63928	-2.53218	11.8556	-5.3428	-1.09862	12.8248	0.0788409	-6.54475	-3.50757	-0.870749	13.1008	2.5192
EPAS1	-4.21444	-8.22274	-9.08062	1.68733	10.834	3.39145	-3.66658	-5.60853	5.45926	-2.37284	-4.50865	12.2254	4.43747	0.51774	-7.68312	-7.14105	-8.5491	-0.104479	5.52115	-10.4215	2.00134	-5.80301	-9.11025	15.9186	-9.25569	-1.76739	10.0558	-9.29845	16.767	16.3887	5.91405	-3.13577	-1.60039	-7.23309	-6.50489	7.49225
ERF	-0.405571	-2.40719	0.319437	-1.18492	1.2696	-0.978783	1.49273	-1.2032	-2.13327	-0.680076	-0.36785	2.08702	2.62934	0.784919	-0.155153	0.997045	0.0673433	1.60027	-0.998479	0.750942	-1.1898	-0.355273	-1.34309	-0.324526	0.656885	-1.11614	0.971861	1.76183	0.451234	-0.910525	0.29293	0.0778334	-2.28124	-1.31554	2.14693	0.807508
ERG	-4.56229	-3.32542	-10.0611	-2.34841	8.85424	-0.734912	-3.91083	2.00224	5.35021	2.82245	-5.13637	8.20784	1.34359	-0.990617	1.72761	-5.67088	-4.29583	-2.5002	3.80994	-3.28873	0.956913	-8.53696	-3.52026	11.4507	-9.52593	-0.675214	7.62011	-7.68158	9.29404	13.6877	3.92597	-9.88597	-1.11033	-6.57634	2.27559	5.3745
ESR2	-0.264869	5.68316	-0.767633	-1.68358	-0.391504	-1.83927	0.677049	3.78014	0.500726	0.550967	-0.170679	-0.293464	0.531928	-1.06231	2.50897	0.779937	-0.459382	1.18421	-1.95723	-0.711557	-0.507799	0.84372	4.19453	-0.647998	0.395052	4.63082	0.253692	-1.71309	-1.56275	-0.054654	0.281665	0.335364	0.987783	-1.1471	-1.05743	-1.09666
ESRRA	-2.77953	4.01155	-4.58161	-0.543245	-1.26538	0.211574	6.11241	1.54489	1.4071	-2.20887	-3.73859	3.26993	-1.70148	3.30049	2.04783	-3.52983	-2.14074	2.16135	-4.44038	-3.5386	-0.752504	-4.59616	-1.73086	5.30295	0.309338	4.71932	4.18596	-6.77305	-0.847233	5.52952	-2.57164	-4.67684	-4.72162	-3.58568	1.16797	3.41358
ESRRG	4.26997	-0.250698	10.8894	-2.02234	-1.09574	-3.50033	0.144922	-0.289356	-4.59352	-2.44026	10.3685	-1.12454	0.86583	-0.364748	2.93798	9.43743	-0.246116	-0.682304	-4.05601	7.36133	-1.77876	-1.67246	0.296603	0.0270136	-0.726332	-0.746611	-0.339527	-1.78931	-0.335291	-2.97216	1.53346	0.369415	6.06229	-1.10444	-1.29544	-1.36563
ETS1	1.60533	1.01645	-2.19165	-7.09227	3.43853	0.212656	-2.39325	3.465	1.63276	2.33823	1.92396	2.72894	0.769025	3.58688	0.399498	0.997885	-1.82578	-1.42217	2.2959	-0.380629	-7.20276	-2.12449	3.86326	2.21423	-3.18844	2.46492	-4.39432	2.08044	0.0749153	3.14495	0.355648	1.57412	-3.95397	-6.47712	1.16447	-4.27181
ETS2	0.82942	-1.74378	8.35979	-6.46029	1.01803	-4.99619	2.36032	-1.00668	-3.75788	-5.37169	5.00552	2.61163	12.6005	-2.16746	-7.40631	7.68129	-8.62587	10.5888	-4.75387	-7.77816	-3.94102	-3.2737	-1.24603	-0.52837	-4.91488	-4.42885	5.70608	-0.49003	11.3741	-2.57515	11.3165	9.35294	-0.941632	-5.886	-6.50238	0.294792
ETV1	-1.23511	4.742	-3.01243	-2.94446	4.91669	-6.7274	-2.24035	4.43348	1.29746	1.18808	-1.35631	0.659503	1.06105	-0.417918	3.03399	-0.589048	-5.40131	-0.971884	-1.31289	-1.72067	-4.18045	-5.886	2.34796	6.61855	-3.7831	3.93661	4.45115	-3.87038	4.34594	8.21651	2.63309	-4.58086	-0.782428	-5.31907	3.33602	-1.49177
ETV2	-0.904562	2.08208	-1.25471	1.12803	-2.60153	-2.80715	0.513079	0.925331	0.148304	0.183745	-0.91264	0.467356	0.921402	-1.01268	0.78238	-0.296605	0.846974	0.0207365	-1.68212	2.22807	1.93321	0.907536	0.452533	-0.167534	1.35499	3.2049	0.280518	-2.01445	-2.20888	1.26243	0.126454	-1.93839	0.438988	1.4253	-0.908758	-0.143164
ETV3	1.25682	-5.82256	13.108	-6.67409	3.36989	-2.55502	-2.34449	-2.45492	-4.76912	-4.13816	9.79757	0.00954919	14.9005	-1.48574	-9.53442	12.8226	-6.4164	14.1245	-3.10558	-6.32402	-6.40569	-1.28134	-2.54553	-0.901658	-5.08132	-4.36539	-0.288843	4.03735	11.9093	-5.33885	11.9906	10.8829	-1.47522	-6.39693	-6.34351	0.804236
ETV4	-1.47754	5.10962	-2.2992	-4.61727	0.648055	-4.87033	4.6158	5.19379	-0.346587	-1.06035	-2.74026	5.61855	2.75384	5.06811	3.11939	-0.0475627	-3.81526	2.22718	-3.42179	-2.04729	-4.70005	-8.90569	0.661049	3.68395	-1.76002	3.33148	4.62228	-3.58859	2.641	3.88718	-1.64042	-4.58758	-6.46186	-6.79616	2.66877	0.508743
ETV6	-4.53176	3.13285	-7.66115	-0.767147	-2.08133	-0.295572	4.52143	3.36115	2.69636	-2.24891	-5.49051	7.40559	1.76492	0.545181	3.48225	-5.16766	-1.6588	-2.56789	-0.86042	-2.84811	0.425375	-4.4121	-0.865005	5.70481	-3.40961	1.82958	8.57597	-6.46718	1.94711	8.54129	-2.26594	-4.63482	-1.13548	-2.15654	-1.6051	3.06591
EWSR1	-2.59474	1.81316	0.0345621	1.47398	-1.38198	0.992733	-2.0795	-1.96052	1.22461	0.573628	-1.70773	1.34144	-0.885549	-3.28394	1.70999	-0.00703322	1.93745	-0.256688	-0.468362	1.37178	2.08221	1.46574	-0.827136	-0.836302	-0.73886	2.79303	-1.14409	-0.99977	-1.69761	-0.322053	-0.750725	0.380956	-0.291789	1.13663	-0.972184	0.871853
FBXW7	-1.01716	0.145534	0.155969	1.0924	-0.912645	1.58561	1.63411	1.13626	1.07673	-0.594254	-0.550078	1.73819	-3.74893	-0.334634	0.120587	-1.08269	-3.05906	0.367441	1.6748	0.883865	-0.204533	-1.14279	1.42832	-4.74559	1.0285	-0.684432	0.550216	1.91593	1.32585	0.519184	-4.784	1.57654	-3.12175	1.60894	0.633885	-4.10529
FEZF2	4.72278	-4.83904	19.8949	-4.01387	-2.09784	-4.27627	-0.75822	-6.52416	-6.43386	-3.94284	20.3081	-3.34756	-1.52752	-0.618135	7.14463	16.9469	-3.39736	1.31594	-5.89418	18.1309	-2.68556	-3.67344	0.213318	-2.37682	-2.9425	-2.36514	-3.97311	-5.31765	-1.18498	-4.74756	5.21764	-3.43301	8.55733	-1.36623	-4.19049	0.235612
FIZ1	-0.0370439	0.126062	-0.397356	0.346211	-1.19773	-2.09939	-0.772659	-0.344141	-1.38286	-0.997729	-3.38953	1.21605	-0.236394	0.162108	1.81298	0.470162	0.293663	2.46329	0.146625	1.5367	-0.4692	0.441881	-2.00715	0.786706	2.49043	-2.48395	-0.603374	-0.908351	-0.870196	0.561781	0.723468	-2.38113	-1.01575	-0.54405	0.929176	2.43113
FLI1	-6.48173	-5.43303	-10.9622	-1.85901	13.7789	-0.276516	-5.72915	-0.0994582	7.94212	5.73965	-4.35711	4.30808	-2.24406	-0.888774	1.20106	-5.05403	-7.27483	-1.32066	6.92955	-4.37224	2.49043	-9.72226	-3.55654	13.0929	-9.76993	-0.886785	5.97013	-6.1033	7.18654	17.9231	4.99571	-12.6298	-4.95309	-6.75156	8.63819	7.14617
FOSL1	-2.71235	6.72109	0.134164	-4.21684	-0.418463	-4.8558	6.08149	2.22372	-1.18879	-8.12805	-1.18297	9.46233	10.2779	-1.29971	-3.9758	2.72429	-7.53753	6.49934	-7.39862	-6.39867	-4.12222	-6.55028	-1.45776	2.25225	-5.57944	4.45417	8.72636	-7.0502	9.21551	2.8529	4.95249	2.83385	-6.16957	-7.27069	-5.98346	3.51569
FOSL2	-0.987446	-5.04954	12.6874	-7.41973	2.42405	-2.81926	-0.126452	-0.776312	-4.83268	-3.42171	7.41294	2.09561	14.4738	-0.986422	-10.5417	12.3939	-9.93271	14.0147	-3.62249	-8.20859	-7.16016	-2.15504	-3.72361	-1.98077	-4.38581	-6.01634	0.7693	3.36973	11.4158	-4.20112	12.8611	11.556	-3.7937	-6.86256	-7.2172	1.25943
FOXA3	3.87155	2.23705	2.89467	-2.90558	-1.9391	-5.28361	1.72681	1.33391	-2.84833	-2.01662	1.82193	-0.616557	-0.641012	1.04544	4.93314	2.79617	-0.892897	-0.773482	-2.38887	2.55039	-3.50485	-4.56627	2.10738	0.632722	1.49913	-2.87344	0.847507	0.847344	-0.335351	-0.157618	0.253433	1.23347	2.03799	-2.95115	2.89074	-2.37359
FOXC1	-2.89886	-6.44207	-6.9105	1.42789	6.06876	1.1951	-3.86756	-3.62459	2.85694	-1.75996	-2.51881	7.46827	4.34517	-1.007	-4.97485	-3.12982	-6.95512	0.426945	3.55178	-7.14575	0.630086	-4.45495	-5.18311	11.5411	-8.05118	-1.20107	7.97239	-6.06376	11.655	11.1543	4.46518	-1.54626	0.917196	-5.97991	-3.20739	4.74867
FOXC2	-8.6406	-12.0467	-14.2432	10.073	5.55277	5.03866	-5.11122	-8.75331	6.5647	-3.19257	-9.98629	12.6673	3.64262	-4.33969	-8.5349	-8.97408	-4.10066	-4.22838	6.06753	-9.5423	6.75796	-0.900448	-12.2284	19.2593	-9.01901	-1.91264	14.835	-15.2282	15.7084	17.1959	6.90422	-6.10204	6.36639	-4.5458	-9.36603	11.1363
FOXD2	-4.59475	-8.0419	-6.48054	7.46113	6.82032	5.8019	-4.98611	-6.49995	6.63548	0.058085	-4.21751	6.70249	-3.69603	-0.723645	-4.59765	-4.67894	-4.25106	-2.70886	8.40956	-4.63238	5.16429	2.02386	-6.79665	8.30499	-4.77676	-3.53592	1.95164	-5.41438	4.2537	11.34	2.88925	-2.42948	-0.63211	-1.12889	-2.60683	7.6668
FOXD3	-6.51767	-5.11182	-5.5501	3.66667	1.96437	2.10961	-4.21703	-2.6264	4.06352	1.78464	-5.10035	3.32669	2.4681	-3.39181	-3.01	-6.39171	2.28463	1.20803	1.15811	-3.0678	5.65864	1.27742	-7.90157	6.77309	-1.76843	-0.456807	7.13968	-5.61259	4.41096	6.51294	2.23581	-6.89452	0.630631	0.489783	-3.86524	5.7311
FOXF1	-1.53304	-1.17702	-0.306614	-0.20947	1.4398	-0.40423	-0.163288	0.323644	0.165876	-1.06603	-0.801012	2.65048	3.36678	-0.0749196	-1.48108	-0.778099	-0.641781	1.42395	-0.142849	-1.03325	0.171231	-1.05397	-1.92774	0.54792	-1.74744	-0.389424	2.1349	-1.98206	3.78007	2.70661	0.93843	-1.05087	-1.16847	-0.572263	-1.5855	0.758286
FOXG1	-1.61743	-1.92344	-2.56325	5.54569	-2.11712	2.44995	-1.1936	-1.59897	1.65738	0.0840474	-1.55181	4.22165	2.07263	-2.5977	-1.45368	-2.87721	4.25073	-1.61408	-0.994067	-1.60527	5.49104	3.95709	-4.59619	-0.237413	-1.97116	0.219272	3.50291	-2.10629	0.268429	0.0142353	-1.31912	0.886741	-0.446901	3.62845	-2.43272	5.49506
FOXJ1	2.23164	3.47181	0.608027	-0.944015	-2.97031	-3.96856	0.879714	1.89346	-2.07446	2.99132	0.527249	-2.39755	1.81674	-1.08425	0.891159	3.36525	0.392966	-1.5821	-5.5089	0.618223	-0.370652	-2.60875	3.22953	-0.19359	-0.818677	3.22342	1.52904	-0.915073	-0.956495	-2.97178	0.0136357	-1.26965	1.99929	-1.21655	-1.02192	-1.51091
FOXJ2	5.15328	-3.13252	0.814263	-1.8731	2.97829	6.21198	-0.464113	-0.267311	2.46965	2.85567	2.51039	4.28119	-3.62645	4.20945	-1.46568	0.151209	0.965585	0.1685	6.66404	1.5198	-5.35988	-1.72709	1.9592	-3.75793	1.02401	-6.72342	-9.15882	10.2238	-3.08988	-3.19047	-3.55983	4.87349	-6.27542	1.9482	4.08802	-9.06011
FOXJ3	0.791121	-1.41607	-0.383086	3.26586	-3.53998	5.42501	5.19975	1.00543	1.17826	-2.09392	-0.275763	3.22265	-8.02077	3.16667	-0.968923	-3.37096	-1.48567	-0.746786	4.87856	1.81816	0.950305	-0.959632	0.136657	-6.74463	4.31083	-2.2851	-4.89964	3.60047	-2.15475	-1.80523	-6.32418	4.24637	-3.91757	6.12024	3.07309	-5.98168
FOXK2	-0.867251	0.108901	0.492206	-2.53717	0.312719	0.500746	5.9219	-0.520778	-1.16879	-2.52181	1.20971	5.67628	1.21362	2.44	-2.68638	2.73436	-4.00358	5.04435	-2.10737	-1.96183	-2.11325	-3.52843	-2.11006	-0.249979	-0.490226	1.00199	0.445455	1.13142	4.36511	-1.77271	-0.130006	5.4025	-5.63436	-1.79299	-0.707982	-0.837867
FOXL1	-6.14978	-11.7883	-12.3947	12.9864	4.41964	7.75278	-5.82835	-10.6784	6.78468	-1.80014	-7.68188	10.1529	-1.54822	-5.79915	-8.9932	-7.74205	-2.83134	-4.65757	8.15878	-8.86121	9.50417	3.1189	-12.5684	13.996	-7.87202	-2.43931	10.4128	-11.4138	9.31951	14.2467	4.7607	-3.97983	5.9159	-0.968962	-7.88811	10.8553
FOXL2	3.08176	1.88386	4.06958	-5.01588	-2.3877	-0.907206	-0.956853	3.06507	-2.22687	-0.901752	4.06077	-6.73118	1.81487	1.73878	3.41908	3.72816	3.90099	0.505911	-1.08822	3.15766	-4.84359	0.971169	5.83361	-5.54995	1.08207	2.36315	-7.44661	3.48523	-7.2697	-7.47201	0.162953	1.19543	1.79851	-0.226104	3.29689	-3.6165
FOXM1	0.0559601	8.61288	0.61528	-2.06354	-3.96709	-7.88447	1.01671	3.83009	0.498673	2.25115	0.929743	-3.14901	-2.30591	1.21943	1.28774	8.72018	-0.950343	-2.65553	-3.91522	3.29546	-3.50299	-2.61228	8.84188	-0.0964562	0.392678	13.2567	-0.665695	-3.21623	-3.95648	-3.21133	0.665392	-5.06893	0.480081	-0.0898367	-1.22176	-3.53088
FOXN2	-0.978382	-1.79721	-2.40585	0.75239	3.97799	0.697373	-0.586568	-0.32471	2.70634	-0.0357718	-1.4551	0.162623	-0.929993	0.867464	-1.37242	-1.59269	-1.9678	-0.614146	3.28821	-0.991678	1.3427	-0.227676	-1.33729	4.22377	-0.432428	-0.244224	0.548016	-0.93966	1.75994	5.9793	0.408416	-1.22756	0.844169	-0.55	-1.17589	0.17654
FOXN3	8.49695	-8.68485	2.34415	-9.08042	9.07199	2.95441	-1.56412	-0.818183	-0.433868	5.18771	5.22235	0.39125	-1.02889	5.67769	-4.43582	2.58413	-1.816	0.517895	6.88052	-0.548822	-10.2095	-3.95734	4.22017	2.59704	-3.62482	-6.48848	-9.21089	11.356	1.4237	-1.17367	1.1248	5.59666	-4.25365	-1.57694	6.33528	-6.75617
FOXN4	2.08238	3.0375	8.51217	-1.94442	-2.02018	-3.9244	-1.46007	-2.48533	-1.94257	0.520977	9.50581	-2.80038	-0.521153	-1.64293	1.42282	11.0646	-2.14323	-1.65997	-3.61872	6.19168	-1.8207	-2.21866	3.37923	-0.0175552	-2.71235	9.98586	-1.77954	-4.32666	-1.3213	-3.44019	3.04963	-2.67576	2.56961	-0.320415	-3.55176	-1.23467
FOXO1	3.0965	0.279515	1.84569	-1.65086	2.68362	1.45902	-3.96975	-1.01465	0.432564	2.35617	3.17068	-4.56844	-2.74441	0.333887	-0.701823	1.4167	-0.930517	0.788869	1.45551	0.111734	-0.62432	0.275272	1.25627	-1.12158	-0.17814	-1.31133	-6.5645	3.33869	-0.591558	-3.71935	0.377598	3.07192	-1.32155	0.0987855	1.09125	-2.84906
FOXO3	3.99473	-3.43331	4.40678	-1.95209	5.69281	2.16665	-2.52596	-1.88792	-0.827045	2.64675	4.93366	-3.27989	-2.76999	2.80765	-5.81389	3.2049	-5.90001	2.16325	2.72493	-3.61135	-1.9519	0.728771	-1.00902	1.85106	1.01657	-2.93885	-5.3695	6.2243	1.78894	-0.268459	4.183	4.79593	0.110857	-3.01808	0.528524	-1.86768
FOXO4	1.3445	5.67546	1.26379	-7.43175	4.58277	-2.52151	-5.82401	6.59591	2.56645	8.02261	-0.450716	-5.01876	-1.87415	2.6359	4.17899	4.08111	3.74398	-0.170427	2.75035	2.92476	-8.1248	-0.251432	8.51349	-0.66564	-0.457914	5.23252	-8.15227	3.54629	-6.85407	-0.610594	1.07311	-3.14826	0.361128	-1.9348	3.44099	-7.98202
FOXP1	0.7697	-0.990925	0.154682	-3.40343	0.903381	2.20715	2.33882	5.92262	-0.198168	2.55041	-1.68707	3.15025	-5.31349	8.80784	3.72647	-1.31517	1.15201	-1.45719	6.25253	5.10364	-6.71428	-2.65271	5.3479	-6.20015	4.74148	-6.34077	-9.555	7.4049	-6.1298	0.237567	-3.86563	-0.514612	-3.54487	2.37868	5.4299	-10.0912
FOXP2	-2.41452	-1.20332	0.139551	-1.47072	2.31428	0.439857	-0.722092	2.05835	1.01744	1.55996	-0.365053	0.713277	-2.64755	1.21509	1.13811	-1.35549	-0.931787	-1.77698	3.04429	1.80701	-2.49685	-0.113317	2.96068	0.0161663	2.23945	-0.792678	-2.53626	1.91656	-1.00391	0.166806	-2.38708	0.319189	-1.72509	1.49912	2.1183	-2.81553
FOXP3	4.80892	1.17143	-1.38708	0.241712	1.2682	3.19801	-5.88114	0.967507	3.21596	5.63085	2.33778	-6.10881	-3.44895	-9.23757	1.72462	0.764383	5.05468	-3.35017	2.53575	1.25558	3.25093	4.49251	3.72482	-1.09044	-5.42845	3.85233	-0.771821	1.69135	-2.78689	-5.37412	-3.0943	-0.0440201	2.68207	3.63709	1.56414	-0.299043
FOXR1	5.11566	-5.2266	21.619	-5.06193	-2.19541	-4.56076	-0.467695	-6.19441	-6.99704	-4.21665	22.321	-4.33777	-1.29495	-0.146585	7.7099	18.7065	-3.51653	1.69333	-7.17145	19.4494	-3.22648	-3.96311	0.288793	-2.38204	-3.92164	-2.63216	-3.33054	-5.3927	-1.39408	-5.26668	5.15437	-3.6661	10.242	-2.04748	-3.98338	-0.433134
FOXS1	-5.71972	-2.53222	-9.43368	5.10023	0.516446	-0.832628	-2.78667	-1.96262	3.88849	-0.622862	-6.8667	8.3435	0.316054	-0.674148	-1.89901	-3.64921	-1.56415	-3.5661	3.49325	-4.06742	2.45013	-1.99105	-4.36071	10.3725	-4.35431	2.71228	7.43547	-10.7477	6.15949	10.2114	3.5375	-6.361	4.03019	-4.62168	-2.81476	4.46171
FUBP1	1.66968	0.14959	0.722454	4.39415	-1.93001	5.41281	5.40681	-0.951045	2.83109	-1.81275	-0.817879	1.16951	-10.3898	3.96332	-1.53825	-3.98907	-2.21188	0.00883476	6.97055	2.35912	2.63244	-0.967422	-0.271718	-10.9821	6.47661	-0.99234	-4.1663	4.91415	0.138072	-5.09756	-9.60713	4.88877	-6.73882	8.1072	3.99271	-8.56515
FUBP3	4.48956	3.05562	2.11544	-0.549074	3.32468	5.13327	-1.67182	-2.4073	4.81258	-2.33749	4.96738	-2.11845	-3.60679	-4.91973	-4.34948	-0.675731	-4.3717	1.86678	0.907113	-5.22149	-3.49364	-0.254054	0.547865	1.68275	-5.3146	4.88537	-1.36494	2.53465	3.90283	-2.96885	-2.77283	5.49315	-3.1039	-4.76078	-1.68342	-1.90571
GABPA	4.4978	1.59731	3.82505	0.0674629	4.59413	2.5051	-5.83666	1.01825	5.60539	-3.81981	5.037	-7.05427	-7.07455	2.04302	-1.98706	-1.98967	-3.27201	1.08008	6.66888	-0.239021	-4.32303	-0.100378	4.82589	0.456242	3.78614	2.69293	-7.80284	3.99059	1.91386	-2.40227	-0.152117	3.52941	-1.9592	-0.801035	3.70583	-8.49509
GABPB1	3.15994	-3.36343	-0.942513	0.247329	1.17904	6.07045	-0.386295	-4.91804	-0.0137105	2.28041	1.68013	1.189	-3.35275	-2.69335	0.224599	0.744455	2.05577	1.14134	1.61484	-0.718762	1.67406	0.632724	-3.23024	0.759064	-2.12052	-1.16536	-2.90821	4.34371	-2.31888	-1.28651	-3.46235	3.35802	-1.85111	1.44677	2.83557	2.02323
GABPB2	1.87451	-4.95064	2.44229	4.31298	0.925665	-0.088095	-3.55	0.135691	-0.266068	1.99064	-1.50789	-0.377952	-1.57436	-4.62638	-0.48852	-0.489784	-1.63684	0.924495	4.65478	2.11263	3.76063	0.800789	-1.01031	-6.05542	2.55649	-5.99506	1.85372	3.92693	2.47514	-1.07421	-5.75224	1.30424	-1.51821	5.64583	2.9513	-3.13987
GAS7	2.45604	0.449346	1.93074	-3.72703	1.10558	-1.70327	-0.148989	1.64829	-3.61245	-1.55433	0.54025	-2.21758	-0.772449	0.321498	3.60719	0.725308	-1.76123	0.17375	-4.13666	-0.0127809	-1.44241	-3.29903	0.369602	1.73005	0.535437	-0.524484	1.40633	-0.429943	1.67616	-0.322754	1.79217	-0.154653	2.8543	-3.84891	1.51665	-0.631761
GATA2	-6.25469	-8.6843	-9.31131	1.62775	12.864	1.80075	-5.64342	-5.00838	7.89157	-0.251541	-6.31381	10.4058	4.89876	-2.33497	-6.41811	-7.93447	-5.74753	-0.859963	4.01143	-8.17404	4.06626	-6.27959	-9.96856	16.8194	-9.95793	-1.85991	11.2264	-11.2768	15.9838	16.8669	6.56641	-8.069	1.29893	-6.47098	-5.19726	8.30271
GATA3	-2.069	-1.14336	-1.74757	1.94319	1.69593	-3.51675	-1.65684	0.692224	0.0301986	0.710425	-0.796484	-2.20434	3.38117	-2.741	2.41184	-1.46782	-0.602076	-0.173199	-2.22097	-1.66491	-0.910872	-1.01021	-0.0554887	6.57523	-0.993471	-1.71911	8.07422	-3.78354	-1.07059	5.75542	1.47033	-4.88773	-0.272752	-0.779941	6.78604	0.977341
GATA4	3.57833	3.37648	7.15288	-5.5251	-0.407112	-2.54398	0.547952	1.29345	-2.36954	-1.61251	7.24635	-3.94315	4.51425	1.34953	0.959526	7.52363	0.763049	3.38465	-5.81958	1.80543	-5.16245	-2.17261	3.18173	-3.65535	-3.05621	3.61047	-4.22096	1.884	-0.110685	-6.02704	3.02999	2.99066	1.64423	-3.32263	0.362384	-3.42851
GATA5	-1.05235	-1.62834	-1.70149	0.517765	0.899788	-0.575348	0.783352	-1.5776	-0.1247	-1.58605	-0.796801	1.17932	4.58407	-1.03101	-1.53091	-1.53384	-1.45881	-0.475255	-0.802157	-2.0053	-0.578493	-1.34263	-2.25047	5.3132	-0.771977	-0.463541	4.71027	-4.35774	5.33235	2.9484	1.46543	1.44553	0.476767	-1.37712	-1.59496	0.367027
GATA6	-0.203455	-2.85024	6.32312	-2.76709	1.22911	-1.80009	-1.74013	-1.2718	-1.15647	-1.17792	4.79451	-0.610163	5.51127	-1.4773	-6.5905	6.36089	-4.47402	7.91902	-0.555066	-5.09037	-2.51145	-0.198318	-3.22087	-1.32356	-0.967057	-3.84337	0.565505	0.971991	6.80676	-4.15027	8.18101	5.93764	2.75901	-3.67052	-3.81414	0.394648
GATAD1	-6.55148	-3.31733	-0.896607	4.24786	-9.35172	3.74752	6.01233	3.36658	-3.52373	0.692556	-5.14516	5.89992	-2.12164	6.57316	4.11015	-2.59799	1.6737	-0.773654	2.2664	7.68608	0.795015	-1.26475	-2.82518	-10.5005	4.52854	-8.08265	-2.25495	3.05132	-3.37433	-0.426185	-9.16125	0.987667	-1.23908	9.7365	2.9186	-2.32366
GATAD2B	1.69851	-1.48089	-1.92129	-1.35283	-1.02931	5.97386	7.3238	3.34002	0.636815	-0.222328	-0.215648	6.70369	-6.76727	7.04706	-0.406496	-3.1912	-1.09541	-1.42182	4.2048	1.46662	-4.12152	-4.98529	0.567122	-3.08106	2.26655	-5.97256	-4.01901	7.02406	-3.23931	0.266232	-6.22533	3.84508	-6.63122	2.61031	5.04149	-7.92593
GBX1	3.39885	-1.42502	7.58452	-1.29035	-1.95713	-1.98182	-0.935408	-1.67374	-3.66154	-1.4797	8.22075	-2.05812	1.29622	-1.12694	1.83437	6.5974	0.458662	-0.468511	-2.98671	5.56567	-0.557052	-0.47078	0.0302824	-0.658682	-1.15059	-0.783654	-1.52635	-1.28704	-0.95697	-2.2368	1.9056	-0.37849	4.85657	-1.38526	-0.202561	-0.522054
GCFC2	-0.652306	2.92612	1.23118	1.5999	-3.15085	2.49698	0.194919	-0.370267	3.9163	-3.73636	-0.503457	1.18778	-2.20729	1.84793	-0.125977	-2.74772	-0.596064	0.0507058	2.58739	2.06172	0.712267	0.735328	0.015132	-4.15985	3.31334	2.23604	-2.68341	0.865973	-0.800759	-3.79815	-2.88293	2.52646	-2.70363	3.76881	0.100608	-4.08594
GFI1	-2.80414	-5.17537	-6.37187	1.83021	10.4508	-4.77996	-2.2988	-0.343207	3.42272	3.42628	-1.85766	-5.593	2.28958	-5.99596	6.26497	-5.24381	-3.17444	-2.99953	-3.63351	-6.68992	0.480014	-3.34098	0.882105	15.0828	-3.63896	-2.51376	11.5624	-4.63825	-1.70246	15.2619	1.22716	-7.04	-3.40289	-2.79794	16.0082	3.74248
GLI2	-1.29245	1.36617	-1.43351	-0.903987	-1.77869	-0.444145	-2.00919	2.50323	2.16525	4.90896	0.00435308	-0.414998	-0.389469	2.50688	2.37906	3.78238	1.52171	0.571865	0.407074	2.32168	0.124121	1.63543	3.19366	-3.67472	0.0181937	5.46593	-3.78696	0.375695	-3.41814	-1.61053	-1.97029	-2.71371	-2.10299	-0.696492	-0.910612	-0.202009
GLI3	9.69328	-1.64592	2.69528	-7.30412	-1.14237	0.82284	-6.32921	1.8995	-2.38563	2.59059	6.83022	-5.90427	0.213902	-0.272676	4.30717	3.87242	6.37739	-1.78301	-0.255204	4.1136	-4.85936	0.585376	7.7403	-2.13042	-0.945334	-3.39522	-2.97262	7.54446	-2.71014	-6.92184	-1.97967	3.62827	5.00345	-2.80374	5.81861	-5.46001
GLIS2	-1.99011	0.511246	-6.20169	0.0310928	-4.27664	0.563872	4.31762	1.32293	-0.518618	-3.61403	-5.16145	3.64509	-0.822673	2.52536	3.73676	-4.95989	3.05725	1.53437	-0.806352	-0.940471	-0.85407	-1.9051	-0.300848	2.69632	1.30673	1.36118	2.33539	-3.8095	-2.94475	2.35227	-2.90648	-5.34243	0.401082	-2.41012	2.23551	2.24387
GLIS3	8.58946	-5.13192	1.93057	-12.2577	1.436	1.65477	5.95371	3.46052	-2.8436	-0.0599712	4.4626	5.76277	-0.41014	9.46615	1.22533	2.99819	-1.04705	2.9253	2.53123	3.45215	-11.4189	-6.97703	5.34271	-4.07022	-0.175741	-9.21426	-8.18402	11.0082	-1.34134	-3.43647	-3.27639	8.04638	-6.32773	-2.05235	7.10844	-10.4115
GLMP	0.54398	4.93353	-1.34103	-5.8373	-2.83709	-8.36522	-4.93449	8.37046	1.00334	4.92534	-0.781354	-1.71608	1.45509	-3.97575	9.38583	1.81311	9.26053	-4.28168	-3.35292	6.37411	-3.41136	-1.01703	7.64022	1.36816	-0.81367	2.95921	1.41185	0.0695299	-7.13425	1.59425	-1.25171	-7.25955	5.59266	-0.645443	5.85153	-4.46973
GMEB1	-0.131857	0.46487	0.484249	0.806965	1.315	1.21732	-1.84536	-0.616745	1.56186	0.0353257	1.02723	-0.262398	-1.22721	-1.43968	0.107167	-0.893672	-0.808777	0.0133601	1.61497	0.255471	-1.22674	0.179063	1.52785	-0.177748	0.503989	1.73142	-1.3001	1.41865	0.484249	-0.618129	-0.202424	1.04649	-0.888961	0.512244	0.868376	-1.49611
GON4L	0.939794	-0.615433	-2.78461	2.45916	-5.92068	5.274	2.84336	1.56498	1.02782	2.6642	-1.03035	0.362082	-4.57195	-5.29136	0.519577	-1.70933	0.594152	1.27838	1.30132	-1.01795	4.3564	0.727478	-1.43324	-4.36436	-3.32571	-2.83965	3.07409	3.64078	-0.565492	0.702956	-8.33558	3.37075	0.0675186	4.31897	0.431783	0.101814
GPBP1	1.57395	-5.40369	10.0169	-3.06631	3.2573	0.25541	-2.77125	-3.38166	-3.58235	-2.70799	7.01375	4.77428	9.76896	2.28032	-5.39018	7.23883	-6.03916	9.1379	1.8645	-1.31643	-6.14224	-1.74858	-2.82119	-5.89652	-0.0223063	-6.26763	-4.75911	8.02305	8.5329	-6.51419	3.2006	11.8965	-6.78824	-0.59599	-0.81474	-3.77097
GPBP1L1	-4.03216	-2.51523	1.37139	1.8992	0.856724	2.6533	2.75867	0.127134	0.847163	-3.47474	-3.96492	4.82603	-7.53564	8.85808	0.0520201	-3.72238	-4.21321	3.60101	7.6417	4.06831	-3.2219	-3.92598	-1.14503	-4.22611	8.97455	-8.31578	-5.64544	4.08363	0.516128	0.223376	-4.54247	3.07113	-7.93583	4.90022	3.54084	-5.91017
GRHL1	-1.48229	0.95779	3.29451	-2.09954	0.374891	-2.3955	0.257041	1.34306	-0.174722	-1.4017	0.437241	2.67796	6.50966	2.24949	-3.6547	3.74446	-3.31777	4.78563	-2.238	-1.57735	-3.72086	-3.28102	-1.45684	-0.632313	-1.31162	0.0928281	1.93781	-1.31361	3.97522	-0.0184439	0.586655	1.0456	-2.98756	-3.58914	-2.36329	0.731805
GTF2H3	3.9067	4.32241	2.61703	0.10348	1.51539	2.1897	-6.47092	-0.181556	4.16553	0.194194	5.2261	-9.32353	-3.10659	-8.37413	-0.555075	0.641244	3.51689	-0.80742	2.22663	-0.22286	1.84755	2.78998	4.94472	-0.478086	-0.974124	5.79462	-3.25867	0.529359	-0.404019	-6.29182	-0.0552232	1.34255	3.76971	0.0964788	1.66077	-3.1619
GTF2H4	-4.34832	2.35891	-0.633171	3.82141	1.02165	-2.8389	-1.78096	2.08461	1.79958	2.91377	-7.00555	-4.24186	-5.03913	1.63449	4.11231	-0.538001	-1.15659	0.411695	1.99217	4.56112	1.38742	1.04047	2.61666	-1.10151	6.04217	3.52003	-0.644616	-1.73677	-2.36245	2.25662	-2.59641	-7.46317	-3.59506	1.46753	1.82195	-1.38753
GTF2I	3.70309	3.15674	1.30035	-5.87867	2.62183	2.69156	-3.01984	-0.483964	3.55356	0.844984	6.27219	-1.20089	1.00716	-3.4763	-2.15227	2.52435	0.820043	2.28451	-0.88469	-3.11121	-5.717	1.54162	5.02209	1.06659	-3.80753	4.45623	-5.57087	4.23657	-1.23973	-1.95957	1.15042	5.37567	-0.30151	-5.43368	0.933927	-3.68336
GTF2IRD1	-0.751503	-0.901057	-0.0831407	0.892134	-5.01885	2.73165	4.88344	-0.400951	-4.92861	-2.20035	-0.682028	-1.25558	-3.02339	2.37726	1.95723	-1.0356	1.14206	2.50337	-0.346255	1.74333	0.728892	0.35749	-0.0248856	-2.87442	3.48637	-2.53382	-1.46867	1.47576	-1.97676	-2.51173	-2.75813	1.62557	-1.19938	2.14708	3.16506	0.809423
GTF2IRD2B	-1.62149	-3.61269	1.30917	3.99388	-0.596573	0.342544	-3.25342	0.372988	-1.11342	2.63081	-5.39915	1.42198	-1.00327	-1.15153	2.43021	0.0701108	-1.66482	1.3065	3.85005	4.33676	2.82138	1.49211	-2.80026	-5.16732	2.23629	-5.99225	-0.236745	2.42244	1.14508	0.48423	-4.21051	-0.658031	-1.98338	4.47297	1.23334	-1.06894
GZF1	-1.08108	-0.633359	4.2859	-1.91666	-0.675469	-1.32669	1.60366	1.00109	-1.57705	-2.31415	1.09527	0.609544	5.84976	-0.954951	-3.54398	5.55622	-3.00668	6.18224	-2.01898	-2.22735	-1.64725	-1.10801	0.216452	-1.16577	-1.4845	-1.17238	1.48769	-0.170044	4.2666	-1.62383	2.81276	2.24882	-0.186355	-1.87471	-1.48001	0.159842
HBP1	8.9327	-3.92862	7.05024	-9.60822	6.00608	3.24747	-5.88225	-0.654854	0.416588	3.02378	9.67291	0.628295	1.78238	-2.25256	-5.07559	6.32794	-0.98048	4.99587	4.08301	-2.96003	-6.3602	-0.406758	2.60555	-1.87326	-4.77148	-4.02223	-7.97643	11.7617	1.56722	-5.77195	3.04167	11.1106	-1.70474	-2.7128	3.54834	-6.16956
HCLS1	-2.74639	-1.08927	-4.57816	5.06285	12.8107	-1.67978	-5.48649	-4.11102	8.14843	2.46949	0.629191	-7.47678	0.560766	-8.03321	-0.763845	-3.76258	-4.57225	-1.16693	-2.6742	-11.8126	1.20205	1.08647	-1.8663	17.5557	-3.82481	-0.206075	9.27988	-2.35595	1.90037	13.0418	4.71677	-5.37898	-0.371636	-3.69021	8.51528	4.27513
HDAC2	5.23687	7.04867	2.7679	-10.4429	4.86097	0.441523	7.42985	5.10864	3.85706	-5.87197	7.31269	6.31554	2.40846	8.94449	-4.1779	2.13371	-8.96735	2.33887	0.362568	-3.15438	-16.4509	-6.75701	7.40496	-0.337361	-2.46223	7.15487	-11.4698	4.52605	0.795279	-2.69637	3.31155	8.29551	-10.1801	-8.9073	1.67157	-11.5903
HDGF	-2.32295	3.01556	-0.941883	-2.4657	-1.81878	3.01334	5.3201	-0.697315	-0.712195	-3.67222	0.178733	4.03823	2.30137	4.59388	-0.58545	-1.45924	-2.88682	1.20032	-3.79245	-1.03822	-4.55356	-1.41248	1.62142	-0.458152	1.32563	4.6012	-3.40933	-1.40457	-1.77659	-0.727031	1.06904	2.68131	-4.66579	-1.71377	-2.02725	-0.502412
HELZ	3.39691	-1.75619	2.15991	-3.84862	4.33004	4.41241	2.51472	5.44308	3.57803	2.67986	1.71472	1.61043	-8.75346	11.0817	-1.76387	-1.51792	-1.35398	0.390111	8.26835	4.44778	-9.71384	-5.23541	5.45641	-5.33356	7.26633	-6.53962	-11.9077	10.674	-2.32524	-1.38589	-5.70423	2.76217	-7.48254	3.06666	6.52287	-15.1077
HES1	-0.748365	1.99836	1.37922	-2.98566	-0.370938	-3.57115	-0.144804	0.82632	-0.573553	-4.37885	0.000480069	2.06607	3.19416	-3.2933	-0.952104	2.36491	-0.603562	3.85772	-2.54964	-1.24875	-1.33129	-2.34687	1.03959	0.453257	-2.27327	-0.645752	2.66079	-3.36326	2.50466	1.1714	4.03842	0.467917	1.89338	-3.18576	-1.6586	-0.129458
HES4	-1.18022	-2.01429	1.59343	-1.78777	-0.287269	-1.84525	0.896316	-0.0207084	-1.67965	-2.32579	-0.575395	4.29503	7.11786	0.0272016	-2.37352	2.61908	-2.87107	4.73042	-1.18355	-2.1487	-1.53605	-3.27034	-3.45218	2.68472	-1.98917	-1.58323	5.58149	-3.33997	6.98764	3.03548	2.01193	-1.07367	-1.24082	-2.86802	-1.86559	1.6794
HES5	-2.11853	-2.33838	-0.968267	0.33603	1.11529	-1.1557	-1.50612	1.98859	0.790354	0.69737	-5.17442	-1.34714	-4.03037	2.91472	3.2928	-1.02849	-0.879454	0.805606	4.47174	1.32576	-0.0562642	-3.36275	-0.879247	0.999021	2.03518	-4.40318	2.87919	-0.141133	2.95578	3.0297	-2.42655	-4.88398	-0.249727	0.372524	2.54221	-1.64557
HEY1	-1.00125	-1.07366	-3.53244	-1.40742	3.84912	0.402426	-0.999726	0.224272	3.21123	-1.98346	-1.35647	5.16688	1.2493	0.71476	-1.9464	-2.61513	-4.27139	-0.229995	2.94437	-3.38612	-0.62508	-3.29561	-1.73387	5.5807	-4.84231	0.0419591	2.77756	-3.64007	6.60987	8.3097	2.50579	-1.40687	-1.60514	-4.25056	-0.56218	1.39125
HEY2	-1.66636	-2.41762	-3.93786	3.61574	1.04046	0.372794	-2.18297	-1.74683	2.48846	-0.249717	-3.58867	3.43783	-1.51858	-1.452	-0.680171	-1.57276	-2.31034	-0.990376	4.52948	-2.08003	1.70399	-1.15014	-3.19319	5.24692	-2.26261	1.72736	5.567	-3.97721	2.45308	6.47264	-0.761546	-2.53829	0.667388	-1.96268	-0.705651	2.28387
HEYL	-4.04802	1.24902	-4.00401	0.705941	2.27904	-0.546987	-1.80777	-0.710103	2.85299	-1.34546	-3.5684	6.75112	3.98747	-1.3685	-2.71613	-1.79727	-5.74613	2.61104	-0.721301	-6.54781	-0.135375	-4.0861	-3.48183	8.8495	-5.23949	4.25953	8.45159	-8.07542	9.61867	7.91197	2.45757	-4.17572	-0.858779	-6.9824	-3.79411	3.28964
HHEX	-4.86168	-5.70137	-10.4752	-0.623148	12.113	2.40475	-4.89131	0.150927	7.46005	3.27066	-4.16009	9.35631	-1.12126	0.465353	-3.16571	-5.52483	-8.03213	-1.42722	5.56238	-4.94737	2.55742	-8.80305	-6.08656	12.3919	-10.2301	-1.74363	5.64458	-6.99593	10.5089	15.5073	4.82975	-9.25008	-2.9563	-6.39186	1.45876	6.3939
HIC1	-1.66381	1.4146	0.341497	-0.64391	-0.742631	-1.63658	0.964645	0.431713	-1.1495	-1.61292	-0.680538	2.04523	1.94583	-0.355094	0.611669	2.73103	0.813599	2.3152	-1.46876	0.56571	-1.36928	-0.836053	-0.175949	-0.841329	0.0501692	-1.34005	1.76622	-2.91215	1.03135	-0.507254	-0.972277	-1.3057	-0.943194	-1.21233	1.18458	0.930357
HIF1A	2.64673	8.42204	-0.81796	-10.7393	4.55733	-4.27849	5.39311	4.71148	3.71709	-2.28662	2.90875	5.14269	4.64081	1.85843	-2.3299	1.64217	-10.3677	2.43699	-3.67453	-7.78484	-10.3805	-8.75805	4.46473	4.50269	-6.03732	6.76577	2.21228	-3.06944	5.36016	2.08765	2.65352	3.74595	-8.15244	-12.3683	-2.30127	-3.19596
HIF3A	-1.27029	-4.05916	1.01705	4.7207	3.10502	4.59327	-3.65364	-5.7026	2.46816	1.3015	0.853489	-2.17657	-1.16808	-1.53323	-7.42048	0.215479	-3.48919	0.953936	1.58265	-4.70533	4.00485	5.19666	-5.24138	1.59403	0.960393	-0.685538	-1.6702	1.15156	1.63062	0.180757	3.52611	2.43047	1.99924	1.77427	-1.98785	3.19084
HINFP	-8.89332	-0.585639	-3.03353	6.64718	-11.2388	2.51157	12.3825	2.80132	-5.45692	-1.39255	-15.2867	7.05866	-10.9732	10.5294	9.68972	-5.52545	1.62033	0.745008	5.31132	12.0617	2.7981	-2.13421	-1.30726	-14.2471	15.2973	-8.7693	-1.62096	1.34899	-8.69379	-1.27171	-13.1548	-1.50461	-6.93347	11.586	7.73221	-3.74543
HIVEP1	3.18229	-0.228951	-0.571025	-8.47467	3.28665	-1.56542	-2.26762	3.45127	-0.871906	2.9155	0.640283	1.98521	-0.345449	4.80644	3.05577	0.440856	1.02809	-0.581688	1.14331	2.6484	-8.09763	-4.58936	4.36399	0.667511	-0.737344	-1.91626	-1.93133	3.80706	0.820866	0.245752	-0.699113	-1.33896	-2.20407	-4.60245	2.71323	-5.52494
HKR1	-11.6693	-1.15222	-0.147295	7.56049	-11.7145	2.97943	12.9451	6.63235	-6.37443	-5.00586	-10.5591	4.17449	-4.08965	10.095	3.95302	-6.68449	-1.00538	0.28865	1.90123	9.98872	2.03474	-2.76218	-1.64987	-16.2086	12.8906	-10.0182	2.09275	3.29205	-1.97893	-1.40837	-13.2156	0.501103	-6.88049	13.6311	2.08855	-4.17212
HLF	6.3767	-6.13053	4.08885	-2.26978	-1.40037	0.953554	2.70619	0.0393906	-7.7905	0.906578	6.41443	-1.78185	-2.19297	3.4629	-2.57756	3.97861	0.95815	-0.225665	0.551557	4.31441	-1.83435	-0.557869	1.80879	-6.5086	2.38307	-6.60877	-7.81057	8.89682	-4.58486	-7.36541	0.467286	5.21589	1.34456	3.40106	5.15246	-4.05836
HLTF	0.318673	7.05958	1.3945	-1.30284	-1.02768	-4.86971	-6.8253	8.39522	5.57651	4.62201	1.92983	-8.16108	-0.715631	-0.316792	1.95499	2.48626	4.37357	-5.1116	4.20283	6.39701	-2.65624	2.10298	7.70115	-5.02984	2.15175	7.85014	-3.99136	-0.442781	-3.58559	-4.60415	-0.71456	-5.87037	4.48568	3.44591	1.34753	-7.47329
HLX	-2.62651	-0.566765	-3.54456	0.939815	0.320389	-2.01073	-0.552254	1.9174	1.28388	1.60253	-3.31085	0.400868	-1.56333	0.700626	6.06133	-2.85434	-0.658487	-2.26336	0.816755	0.175863	0.245586	-1.06322	0.569043	4.92586	0.267901	0.100654	5.62368	-2.96237	-1.84434	6.29495	-0.660982	-5.50395	-1.25642	-0.273194	7.46152	1.10397
HMBOX1	-6.43803	-1.16613	0.452293	0.93073	-0.227388	-1.16953	4.61993	3.28808	0.34531	0.0660176	-5.19689	6.29639	-3.53112	9.52914	1.37197	-1.17527	-3.68194	2.23464	2.30771	5.40218	-4.90857	-4.16098	-0.375224	-6.9633	8.28891	-8.10809	-1.68585	4.43644	1.03326	2.15254	-6.31983	0.963726	-5.27158	3.51618	1.14579	-6.65834
HMG20A	4.39638	4.42633	-1.08539	-3.1983	0.937347	2.93973	-1.2091	2.42377	3.89672	1.12546	3.17461	-0.64885	-5.27311	0.796678	0.726074	-0.785747	1.69582	-4.80273	3.24273	0.8879	-2.52792	-0.742161	5.80434	-2.29391	-1.09211	2.84733	-6.75365	4.46272	-4.76366	-4.83809	-1.79728	2.98843	1.80589	-0.312138	3.15415	-6.41559
HMGA1	-0.176131	3.71041	0.753427	-6.19433	0.621836	-7.1209	4.00453	1.76937	-2.60738	-5.25636	-0.172048	5.10997	5.9602	3.61109	1.77541	2.48394	-5.05563	3.32169	-3.92263	-1.19291	-6.06826	-7.52608	1.45246	2.96184	0.825186	-0.255129	3.31022	-6.81497	3.7824	2.64841	0.981984	-0.687027	-2.61389	-7.50799	0.858073	1.09031
HMGA2	6.9892	9.22081	1.94818	-13.1746	-1.87664	-10.7449	4.4568	11.2621	-4.15661	4.66159	1.84697	-2.58921	-1.98283	8.55989	8.39547	7.18422	-0.981261	-1.3368	-3.4406	5.08672	-10.0256	-8.36481	11.5542	-6.94523	0.951262	4.51394	-4.60783	3.34693	-3.92631	-2.37157	-3.0337	-0.912662	1.38118	-4.17938	5.36764	-10.8131
HMGB2	2.51766	0.246196	1.29208	1.17563	1.42116	1.05949	0.0163005	0.178007	1.263	2.4934	1.35351	-2.85194	-4.46874	-1.95595	-1.48855	0.672335	1.07278	-3.01845	1.8687	2.01891	0.900425	2.49135	2.65731	-2.37738	-0.413401	1.50537	-3.91922	3.89307	-2.0008	-5.16767	-1.35238	0.531765	-1.68013	2.33159	2.12036	-3.768
HNF1A	1.69828	-2.53046	7.41308	-1.12211	-0.679047	-1.53697	0.765355	-2.12405	-3.80844	-1.2121	8.57712	-0.977823	-0.426307	-0.210914	4.66826	6.46725	-0.53533	0.0728337	-2.15234	6.66715	-0.794039	-1.6521	-0.794203	-0.889442	-0.706552	-1.09374	0.473375	-2.20174	0.0258786	-1.21027	0.676448	-2.34427	1.57886	-1.04463	0.583913	-0.327193
HNRNPAB	-1.82788	8.33095	3.05985	-3.10206	1.94753	2.03199	6.50665	-4.21393	2.76482	-12.5074	5.82301	9.0486	9.51336	-2.89808	-7.05501	4.7569	-11.2313	9.41612	-11.8502	-11.9798	-3.41556	-3.37207	-3.70245	4.07357	-9.35265	11.556	1.76186	-6.51888	10.0511	-1.73817	8.16423	9.62413	-10.3084	-9.23944	-11.5231	6.42092
HOMEZ	2.43036	0.60127	-0.345764	1.85906	4.59806	5.64599	-6.22294	-6.59454	3.40711	3.56471	2.14418	-6.65182	-4.273	-5.45128	0.528928	-1.03274	4.23837	-0.789731	3.19655	-1.57172	3.50292	4.14643	-1.24131	3.38668	-3.87478	2.78122	-3.79867	2.80495	-2.37762	-0.956968	-2.01333	0.0856482	2.87576	1.34619	0.948241	2.71788
HOPX	4.87438	7.5724	1.54667	-9.28158	-3.39306	-7.92188	3.02969	6.03324	-4.1643	-2.89907	1.57725	0.187912	6.07975	-1.51949	5.47156	3.30334	1.82977	0.759341	-8.39703	1.11853	-5.71263	-6.64167	5.57072	0.344435	-3.3122	2.45449	3.6274	-2.77946	1.18479	-1.51994	2.01893	0.320465	3.22254	-4.50214	0.600859	-5.02306
HOXA5	4.31566	-0.317645	1.04277	1.12335	3.92782	-0.620594	-1.96184	-0.471004	-0.0133673	-0.363709	3.9275	-0.269288	2.17966	-0.593684	-0.611466	-0.0178334	0.0124291	-0.521638	-0.603513	-0.222215	-0.792726	-0.183378	-0.404214	2.03194	-1.62099	-0.125237	0.727723	-0.166891	1.61836	-0.112563	1.7933	-0.108378	0.724238	-1.98188	-0.589182	-0.420435
HOXB3	-4.82422	-5.04953	-2.85205	2.63896	1.20164	-0.533685	-1.63763	-0.419095	1.07575	-0.543868	-3.77196	3.43498	4.55415	-1.49344	-2.32909	-5.92865	1.06131	-1.81836	-1.2596	-0.124103	4.00719	-0.607419	-5.17698	6.08163	-1.70956	-0.274211	8.896	-5.30917	6.03214	5.06588	-0.0627122	-5.21114	0.103643	1.67949	-2.65319	3.27667
HOXB5	-2.86879	-0.41349	-1.66166	0.572698	3.20807	0.756931	-0.0324275	1.14619	1.10258	0.417957	-3.30509	0.430721	2.68403	-0.672694	-0.199767	-3.45886	-0.698874	-0.162783	-1.30841	-1.84227	-0.0497473	-0.281678	-1.00686	2.44476	-0.86854	-0.159014	3.26683	-1.16451	3.85556	3.13664	-0.223098	-1.94971	0.386151	-0.281737	-1.84308	1.04645
HOXB6	-1.69422	-1.59879	-1.03466	1.07725	2.36898	-0.143303	-0.349301	-0.494809	0.114661	0.152781	-1.62008	-0.0961124	2.49101	-0.245703	-0.753931	-2.13182	-0.651809	-0.368207	0.27985	-0.574967	0.646932	-0.579217	-2.97816	6.26728	-0.217241	-0.285632	6.06121	-1.55119	5.76367	1.32098	0.139701	-1.93856	-0.572113	1.30028	-1.0353	0.455991
HOXB7	-4.90093	-4.91704	-5.82992	0.00050984	7.89169	-0.119475	-4.32456	-1.87418	7.10416	-0.696902	-4.2735	2.80557	6.20257	-4.15331	-3.24205	-6.46118	-1.13476	-1.18279	1.50605	-4.09414	1.70447	-2.91796	-5.30074	14.5543	-5.64	-0.635464	12.5234	-9.86151	13.232	10.9545	3.26807	-6.14148	2.52093	-2.22466	-6.24052	4.12616
HOXC4	1.06911	3.72356	2.72767	-2.3567	-0.886614	-1.85359	1.19377	2.46114	-0.744029	0.752532	-0.593573	-0.322045	-0.213032	1.29417	2.64208	-0.462979	2.50085	1.53491	-3.53465	1.70113	-0.322004	-1.71506	0.468589	0.827688	-0.109192	0.389082	1.38096	-0.525892	-0.819524	0.288349	-1.47713	-2.78328	1.82811	-2.30753	-1.54351	-1.5608
HR	-1.08969	2.66777	-3.1932	-4.40091	3.05719	-1.98514	0.7691	2.93165	0.97165	1.86117	-0.88336	3.01756	2.05903	1.98384	-2.42085	1.6353	-3.49313	1.43068	-2.41411	-2.56716	-1.70955	-4.63375	-1.11105	3.00856	-3.74682	2.70543	2.4259	-3.53248	2.96918	3.43552	-0.454496	-1.47212	-2.1941	-3.97386	-1.67167	1.53364
HSF1	-0.955371	-7.84961	-4.13314	3.83621	-5.48266	4.12792	7.24867	-1.11335	-5.84114	3.77917	-8.39319	3.58836	-8.36158	5.95407	3.21934	-1.91094	2.87067	1.69786	3.63286	6.82348	3.12956	0.880878	-4.17383	-3.24366	8.76344	-9.6245	-3.20652	2.6763	-8.18781	-1.77256	-6.68257	-2.33723	-2.89622	6.30494	8.30853	4.24005
HSF2	-0.183265	2.78284	-0.107223	-0.0262836	-1.65076	2.33176	5.71142	2.12838	2.36988	-3.60393	0.15318	5.52822	-4.45897	4.58408	-1.4633	-0.802627	-4.8268	0.73	2.13212	-0.383799	-1.12821	-3.40875	-1.19347	-6.00856	1.25973	1.99624	-0.586621	1.60042	0.666546	-0.724045	-6.16717	3.69954	-7.68675	2.33127	0.0239692	-6.32887
HSF5	4.50213	-1.8184	13.3072	-2.5799	-1.43905	-3.66112	-1.58459	0.978762	-5.01762	0.359282	12.9526	-3.34944	0.72248	-1.44679	5.41597	12.1889	-0.1229	-2.80122	-2.23389	11.824	-1.69201	-1.82192	1.91514	-2.32371	-1.90499	-0.886177	-1.99051	-0.713591	-1.20395	-3.53362	1.23051	-1.47073	6.66136	-1.06924	0.115663	-1.98259
ID1	0.993619	0.143843	1.34554	-4.15358	5.03197	-3.50025	-4.67645	-0.449484	1.35216	-0.729946	1.19801	0.627742	4.36541	-0.416831	-1.50988	2.84508	-1.70303	3.94659	-0.25746	-3.91112	-3.30378	-1.97782	-1.83689	5.03496	-4.40951	-0.615985	1.34597	0.148215	3.64477	4.24815	5.70681	-1.01525	1.31967	-7.30085	-1.22557	-0.231803
IFI16	-0.423833	4.79313	-1.93395	-5.53662	0.133832	-2.27421	1.69005	4.86225	2.99855	-0.611655	-1.6879	3.82174	0.910191	2.27519	3.72253	-0.232548	-0.831002	-1.40378	1.02866	-0.204958	-4.12566	-5.06644	4.61436	0.370525	-1.18832	1.7448	0.977441	-0.934096	-0.99959	2.10241	-1.96323	-0.931858	-2.28028	-3.81335	0.860071	-3.33794
IFT57	0.745533	8.05602	2.42246	-2.25488	1.07892	-0.286055	-0.394002	2.07307	7.52115	-3.31206	5.57353	4.46138	7.16139	-2.25827	-3.31489	1.61267	-4.70925	-0.130229	-3.76761	-4.30845	-3.0196	2.10182	1.0694	0.298906	-4.53923	9.28888	-5.02401	-2.61236	-0.17158	-1.10345	6.59352	5.20999	-3.98717	-5.81777	-5.97395	-2.51892
IKZF1	-5.65132	-3.8375	-9.06831	8.20027	12.6818	-6.23871	-7.16047	-3.88436	9.12174	0.255666	-1.59744	-9.26525	2.36502	-8.79782	10.6599	-7.96073	-3.58825	-4.80172	-4.81093	-12.5179	-0.305231	-0.487731	3.0738	21.3678	-3.41125	-1.55387	16.199	-8.1709	-0.905361	19.3057	7.00592	-9.22089	-2.04631	-5.26512	16.1374	7.80728
IKZF3	-5.67572	-5.12668	-8.63148	6.98282	11.5997	-6.43746	-4.84497	-2.90946	6.3043	1.93822	-2.40595	-6.02118	2.38749	-6.30554	8.03404	-6.96171	-4.53991	-3.96969	-4.2372	-10.4046	0.279211	-3.24207	0.124824	19.0745	-4.06723	-2.30233	16.3548	-6.22576	0.0766835	18.5739	3.14328	-8.8722	-3.8418	-3.86618	16.4671	6.22297
IKZF5	1.45688	-5.27458	2.50531	3.74034	0.291796	7.04685	3.56835	-0.52281	1.17472	0.991513	-1.64313	6.3668	-10.1946	7.44861	-2.69293	-3.86796	-4.67651	1.49869	8.42971	4.45641	1.12793	-3.1945	-3.94875	-10.7235	5.81389	-10.5871	-4.50291	9.42151	2.80876	-1.37996	-12.0665	6.14034	-9.258	10.0859	2.84718	-7.96223
ILF2	2.0491	7.01577	4.63043	-6.51639	1.13221	1.17715	5.79903	-1.71811	1.33026	-8.70507	7.50844	5.23167	8.76343	-2.87261	-5.49352	5.18418	-5.00842	6.92327	-7.8477	-7.13736	-4.76605	-0.728579	-0.475651	0.614438	-6.80033	9.77458	-3.34592	-2.02451	3.42882	-6.55712	7.00495	7.83643	-6.8022	-8.27924	-5.61343	1.88441
ILF3	-3.82226	2.36607	-0.348139	4.67778	-8.58815	3.32857	5.28253	-4.46222	-0.411019	-4.40733	-1.24404	3.68532	0.364531	-6.33563	0.0922837	-0.0283781	-0.606736	1.10199	-1.16549	1.10085	5.73738	3.12711	-1.56671	-5.69968	-0.342016	3.68466	0.262675	-2.83092	-1.55637	-3.72337	-3.38164	3.20413	-1.22831	5.32984	-1.86433	2.92591
IRF3	-7.59703	-5.08254	-3.63255	7.09621	-7.39519	0.967353	8.24435	4.07482	-4.69352	4.01507	-14.6589	1.37125	-11.2563	11.5913	6.91272	-4.85912	2.69339	0.0356891	6.70605	12.8989	2.98928	-0.450177	-2.28657	-10.2069	16.554	-9.91706	-2.30738	1.67699	-8.54779	0.0652153	-11.7005	-8.93663	-5.65764	11.6871	7.81651	1.38011
IRF5	-3.08132	-1.62137	-4.73122	4.32003	10.2207	-6.66964	-5.96924	-1.38683	6.39532	1.04102	0.847362	-8.78069	2.30617	-7.7059	4.96632	-4.42537	-2.77141	-2.40084	-5.46406	-9.07515	-0.645042	0.397545	0.368598	17.0492	-1.25971	-2.47143	12.3087	-3.40015	-1.1884	14.7563	4.59719	-8.43377	-0.495579	-4.23919	15.9459	2.87149
IRF7	-3.704	2.01851	-1.96142	-2.14279	-0.593031	-4.50965	-0.897561	2.51218	1.02	3.05086	-5.29123	2.62881	0.0850518	3.47366	4.02316	0.554284	-2.04463	1.07427	2.1573	0.0959316	-1.56861	-3.51337	2.03497	1.05553	1.26437	3.03757	1.49888	-3.1329	-1.01658	2.8549	0.414996	-5.25371	-2.69496	-2.67478	2.55859	-0.991338
IRF8	-1.06564	3.81677	-3.87194	-2.21531	2.95846	-6.29336	-1.51452	2.953	1.80516	2.50678	-1.6949	-0.369462	0.730279	0.36816	2.5482	2.7063	-5.00441	-0.9789	-3.04303	-2.43805	-2.79057	-5.83473	4.72186	6.34286	-2.51469	6.85392	4.37131	-3.86357	0.308867	5.60472	2.04251	-6.36955	-3.20461	-5.05326	2.9703	-1.06003
IRF9	-3.11817	2.66463	-0.11994	-1.26972	-1.8794	-2.69584	-2.88696	1.14096	0.324588	6.66402	-4.23836	0.16963	0.943128	-0.526246	3.46872	2.53566	-0.571495	-0.996417	4.82048	-0.797354	1.56151	-2.31561	1.56207	0.764539	-2.65602	5.11969	-0.240463	-3.37534	-2.53232	1.15291	2.30209	-2.84057	-2.50585	2.04475	2.70777	-1.45454
JAZF1	-1.59061	-0.0495964	-1.53807	0.982667	1.3116	0.709238	0.143436	-1.20213	2.38556	-2.76564	-0.53657	4.25526	1.29096	2.07569	-3.53748	-2.14506	-3.48709	0.569772	-0.216205	-3.19383	-0.40253	-1.59883	-3.1404	4.64909	-0.210217	0.655617	5.09307	-3.04658	5.90257	3.11634	1.17799	0.552782	-1.55171	-2.22698	-2.64491	1.06993
JDP2	-2.59215	2.29201	1.76711	-2.71169	0.513371	-7.06569	-2.11274	3.74977	-1.40409	-1.14605	-0.326264	-1.57002	2.55104	3.00999	1.55305	2.24109	-1.52084	2.17119	-1.39826	1.18188	-5.4038	-3.0689	2.34549	2.2809	2.35886	2.53254	1.32407	-1.73779	2.27503	1.57842	2.41906	-4.40401	0.224922	-4.53988	-0.0651593	-2.52959
JUNB	-0.293074	1.14943	2.02382	-3.43163	-1.63287	-3.26483	-1.55108	1.63209	-1.19953	-4.11713	0.749488	1.55216	4.11793	-3.11535	-1.58677	3.88784	0.331822	4.52368	-1.20218	-0.770247	-2.41322	-2.76391	0.272924	0.252513	-2.49789	-2.23948	2.51256	-3.01432	2.76553	0.215991	5.53652	1.17028	3.00169	-4.21215	-1.82571	0.178896
KAT7	2.56045	-4.73344	1.93803	0.289002	2.74785	6.80464	-5.23045	-1.88969	0.547225	1.51662	1.49783	-2.57769	-7.99704	-0.688463	3.22957	-2.00201	3.27816	1.95167	10.709	5.09575	-4.3538	1.69467	6.16453	-3.2073	4.96831	-8.14135	-10.4152	10.4637	-4.86701	-2.76679	-2.90067	4.3273	0.0556337	3.5024	9.10402	-5.34508
KDM1A	1.41362	2.58154	0.163357	-2.5148	-0.345996	1.80202	1.85701	1.45623	1.77402	1.90449	1.36356	1.22613	-1.79947	2.87728	0.735243	1.43479	0.331684	-0.397613	1.55152	0.614754	-2.53325	-1.05387	2.0058	-4.24325	-1.73091	2.86446	-5.37098	3.3174	-3.45805	-2.34694	-2.36034	0.899358	-3.45629	-0.597315	2.08711	-5.58492
KDM3A	4.1624	-3.64688	-1.15442	-6.03241	1.91337	1.99938	6.50998	3.42451	-1.22717	1.94211	0.505832	1.98642	-8.04847	10.4021	0.914679	-3.25545	0.135244	-1.25258	5.71967	4.32583	-6.40841	-4.51257	3.4319	-2.17449	6.92479	-7.32089	-8.25073	7.91148	-5.04441	-1.38523	-4.13857	1.10799	-3.98164	1.5962	8.55029	-8.1498
KDM5A	7.51933	-1.26426	1.16801	-6.61611	5.63431	6.23625	-3.35904	-1.33853	5.68241	2.70369	6.21505	1.75232	-6.21362	1.28933	-2.49145	0.189554	-1.17689	3.16431	5.16005	-2.91661	-6.69848	-1.65747	5.37193	0.19234	-0.563987	-1.74078	-7.26274	11.1716	0.788668	-3.66779	-3.05536	8.11248	-3.67089	-2.288	3.19925	-7.94753
KDM5B	5.17321	5.55161	1.88709	-14.1778	-0.963262	-8.72369	7.5777	10.8052	-2.96659	2.65107	0.482871	3.77512	-1.34269	10.8569	6.56482	2.86079	-1.62648	0.161967	-0.225198	4.61606	-12.8619	-10.6318	8.7263	-5.01143	1.9017	-2.64087	-4.14714	6.9968	-2.22226	-1.86999	-4.18714	1.17403	-2.99156	-5.73944	7.36574	-10.9517
KDM5C	-9.4061	-0.271816	-4.20339	5.99696	-11.6316	4.80775	9.89815	1.48891	-1.8138	1.78449	-10.7521	4.62028	-11.0712	1.35663	6.61347	-3.89152	2.22526	2.00852	3.25318	9.4327	4.33608	0.664484	0.560372	-12.2366	10.6808	-3.16358	-2.2393	1.13874	-8.68547	-1.32399	-11.1071	1.58588	-7.38722	10.337	6.16603	-0.889459
KLF10	-3.28973	6.37382	1.08008	-4.85444	5.26216	-4.42003	-1.83819	4.63504	4.64612	-3.33527	0.62276	5.17386	7.74999	2.78002	-5.68848	4.28926	-7.27278	4.96706	-5.18963	-4.13897	-5.57348	-5.42202	0.0437582	4.15079	-4.9443	6.98094	2.95005	-5.9892	7.04046	3.27688	5.22732	-0.143044	-4.96535	-7.1663	-6.95939	0.487002
KLF11	3.78031	1.2874	-0.984495	-7.45921	4.53092	-1.17108	-3.14466	3.39134	4.21384	3.80957	1.67202	0.00489643	-2.8593	3.47909	-1.98564	1.54339	0.172634	-0.279643	4.13824	0.407188	-5.81233	-3.077	3.90954	0.769436	-3.72504	2.313	-2.88096	4.7179	0.186157	-0.146518	-1.75562	0.539092	-3.30936	-0.946554	2.77572	-4.77721
KLF12	2.05046	-1.54115	0.655104	-1.22128	3.07328	0.507914	-4.44198	0.912584	1.6595	1.02796	0.591427	1.47069	-0.699975	3.04262	0.763737	0.635675	-1.07447	0.570803	2.39415	0.911938	-7.38759	-1.42199	1.11186	0.924454	1.98058	-2.05967	-5.0853	5.51636	1.03203	0.385783	-1.84586	1.10352	-3.7076	-1.10623	1.92004	-5.95369
KLF13	1.14032	-1.18006	0.807357	0.308828	4.41911	1.11274	-1.46445	-4.31033	1.50845	-0.678172	2.33003	1.78268	1.43799	-0.0342521	-4.38369	2.03459	-4.54377	2.53918	-2.24697	-6.84909	-0.154451	-0.981183	-3.75699	3.64821	-3.32071	0.297012	0.978873	0.794035	3.57182	1.82779	1.9693	1.71169	-0.670224	-4.63654	-1.49618	2.24785
KLF14	0.534662	-1.54603	6.69141	-2.41038	0.557405	-3.66352	-1.39038	-1.45103	-5.40981	-3.48251	4.85143	-1.99512	5.30135	-1.73765	-0.247285	4.2094	-0.738251	3.52718	-4.19222	0.778439	-2.27745	-1.75097	-1.51519	1.14634	-0.88647	-1.8489	2.40941	-0.211339	5.60081	-1.66771	3.50863	3.32425	3.71528	-1.39526	-1.31184	-1.13286
KLF15	1.94494	-5.69838	3.47502	0.595176	4.63095	3.34754	-3.50504	-2.84432	-1.04578	4.99053	2.16989	-2.71108	-1.84706	0.696917	-5.82813	3.28063	-4.69666	3.40292	2.46656	-3.88308	1.15214	2.63467	-4.82918	2.12577	0.000771728	-3.50977	-5.47583	6.18909	2.05739	0.580693	4.97022	3.88563	1.44242	-2.19615	-1.19516	2.34524
KLF16	-1.78521	4.37409	0.0474155	-6.36087	-1.25165	-7.52998	4.13785	3.34896	-1.5581	-4.9557	-1.48534	4.93001	6.71324	2.03403	2.44066	2.47134	-2.85965	4.83158	-4.57223	-1.10064	-5.15524	-6.12434	1.46566	2.0108	-1.13206	2.87517	5.17627	-5.27489	3.50897	1.17295	2.61054	-1.7112	-4.28678	-6.88607	0.782055	0.424943
KLF3	2.58879	-6.22257	12.8371	-7.78804	5.0298	-2.01353	-2.69027	-2.35572	-4.85502	-2.05005	9.91653	0.883062	12.7195	0.892986	-9.82841	12.0635	-7.9467	12.4512	-1.38138	-6.34343	-7.9536	-1.73917	-2.84676	-2.6148	-3.84904	-5.69275	-2.19099	6.71686	11.0052	-5.56367	10.7015	11.3053	-2.61961	-6.62101	-4.27828	-1.60401
KLF5	4.77402	-0.999904	2.58643	-7.42587	1.43982	-2.59919	1.70701	1.11217	-4.51434	-3.20235	3.04796	0.347036	1.45755	4.85041	0.124532	0.764154	-2.0001	0.97103	1.29867	0.467547	-7.06438	-4.70266	1.37205	-0.712724	0.904358	-5.36587	-1.89547	4.47034	2.64994	-1.02035	0.453832	5.32838	1.08362	-3.50321	4.07559	-5.07012
KLF6	-1.02828	0.0293837	-2.79265	-0.131168	3.38865	-0.405993	-1.30731	0.750701	2.77552	0.200175	-2.54208	1.47091	0.968597	-0.180926	-2.87237	-1.07625	-2.48635	1.07086	1.91852	-4.91849	-0.39315	-1.62626	-1.70324	2.79824	-2.28709	0.519542	4.29129	-1.54791	4.09587	4.66851	0.147197	-0.130388	-1.74763	-2.02123	-2.94532	1.81356
KLF7	-0.768825	-3.42383	0.86704	-1.85097	2.94428	-1.80604	-5.6326	0.440448	-0.65217	0.886601	1.21468	-3.0542	0.20488	3.11433	-0.0362461	0.0249874	-1.04267	0.823683	1.34811	0.199395	-4.97051	-0.612198	1.77516	2.47712	1.74414	-1.12511	-2.3594	1.52177	1.26346	1.40794	1.85542	0.153188	1.42539	-4.67528	1.45488	-1.07351
KLF9	1.73092	-3.18215	3.68045	0.871558	1.93696	1.47366	-1.29032	-1.35282	0.780644	-0.694853	2.71925	-2.22555	2.87891	-2.22579	-6.83631	3.84415	-5.44623	5.08454	0.956492	-5.97543	0.738922	0.326858	-5.13043	1.83589	-4.59684	-2.17186	1.31691	2.17998	4.79544	0.528628	3.96935	3.52314	0.980284	-3.42776	-4.50506	1.6751
KMT2A	7.93191	-6.7564	0.2097	-7.07989	5.73617	5.24248	0.457477	-0.907563	0.416727	-0.0528336	4.79352	4.33672	-5.65992	7.95041	-3.18516	-1.09382	-1.41328	1.096	5.03153	1.0514	-10.025	-4.54712	5.4843	-0.179001	2.12493	-6.79771	-9.52006	11.9502	0.138099	-2.66063	-2.64038	8.14392	-5.02539	-1.45543	6.45967	-8.98894
KMT2B	-4.59823	-4.72284	-4.71925	7.17601	-7.5199	7.0574	6.49145	-5.42448	-2.19693	3.20559	-8.61648	5.35907	-8.61488	-0.749229	5.47882	-0.949732	1.4078	4.37789	3.09121	5.76668	6.41687	2.21892	-5.10254	-3.85462	6.32224	-5.90631	-1.18151	1.91768	-7.84077	-0.979248	-8.95602	1.5304	-6.11107	5.90011	5.01077	5.4651
KRBOX4	-0.904552	-3.60642	2.4247	0.222449	2.05209	0.686771	-0.0754565	7.49478	-0.141194	6.61087	-5.28326	0.380223	-10.3624	9.37333	3.73792	-1.11159	-0.594038	-0.22525	10.6915	10.8546	-5.04729	-3.76617	2.76849	-10.8813	9.9204	-10.2623	-9.351	9.67289	-2.51738	-0.0388031	-9.09406	-1.83011	-5.55429	8.81866	7.91698	-12.1964
L3MBTL1	-3.65738	-3.62661	-3.37904	13.1191	-11.969	5.17427	3.2814	-1.55046	-2.10226	3.64404	-8.67203	-2.86795	-12.6286	0.972797	8.33364	-8.02109	7.19366	-3.85313	7.69215	11.1704	12.341	5.20406	-3.55162	-12.5274	10.3624	-8.92887	0.732775	3.69514	-8.88153	-4.02202	-13.7523	-1.88358	1.27333	16.047	4.87793	1.24581
LBX2	-2.57957	1.96197	-1.51911	-0.885007	2.88244	-2.89591	-1.30043	3.60418	2.77864	2.82084	-1.33367	1.14721	-1.38726	2.13335	0.485624	-1.10271	-3.35784	0.943966	0.201486	0.909997	-0.908619	-3.7136	0.293712	1.46776	0.727162	-1.33532	2.38173	-1.57749	1.45005	4.45903	-0.852693	-3.77641	-1.9178	-1.53787	1.61269	-1.54045
LHX4	-0.108132	-0.441871	1.5082	2.2054	0.428285	1.19589	-5.46784	-0.406594	1.36732	2.02319	-1.32094	-4.93576	-3.20996	-5.52107	0.334145	-1.10588	0.49064	1.19447	3.02269	1.9692	2.23231	2.15688	0.305546	-1.67442	1.72593	-0.453734	0.37103	0.859901	0.00258949	-0.710283	-2.66378	-2.15241	0.811296	3.05982	2.16512	-0.36942
LHX6	-3.97127	-1.7815	-6.25045	-2.9004	6.06947	0.501025	-3.02825	1.23123	3.34078	3.6012	-2.03992	4.46036	-1.83568	1.16629	0.411451	-1.3685	-5.11866	-0.971008	5.31668	-1.85928	0.952834	-6.87114	-0.98178	5.94971	-5.8755	0.767086	2.20663	-2.80365	4.0956	9.37765	2.56508	-7.49807	-4.16895	-5.27666	4.1413	3.47308
LHX8	3.83576	-5.02184	18.3447	-3.52155	-2.57331	-3.54147	-0.942927	-6.12974	-5.75795	-3.62615	19.1636	-3.22635	-1.54503	-0.0152425	7.12783	16.5142	-3.41	1.97522	-5.24293	16.6475	-2.40176	-3.15115	0.519694	-2.40862	-3.36095	-2.44129	-3.83556	-5.15312	-1.36356	-4.84119	4.58613	-3.59654	8.41628	-0.973263	-3.65389	0.224888
LITAF	-1.77236	0.00749907	0.474962	-2.50321	0.215535	-0.165733	3.58201	-1.68175	-0.814566	-2.82129	0.0550058	3.16435	4.44117	0.677797	-0.855482	0.789507	-2.87042	4.42752	-2.85764	-3.23937	-1.70269	-2.12944	0.278792	2.82107	-0.321805	-0.457149	2.84273	-1.15903	4.79269	0.268942	2.51062	1.86161	-3.10235	-4.31938	-1.54652	1.3074
LMO1	1.57984	-1.42286	8.43282	-1.35746	-1.21763	-1.87547	0.370356	0.187422	-4.51518	-1.27523	8.679	-1.26703	0.349081	0.0858292	2.63102	7.98313	-0.301987	-0.274787	-2.2242	9.2141	-1.26672	-0.986014	-0.383199	-1.50753	0.529083	-1.02179	-0.111268	-2.38844	-0.799205	-2.69501	0.728585	-1.0636	5.14209	-0.644834	-1.50208	-0.0961278
LMO2	-6.67502	-1.93668	-12.4041	-0.795706	3.75162	-0.509094	-0.453134	3.75975	6.38364	0.709948	-7.50917	8.53276	0.428808	1.19032	4.38959	-7.53316	-1.56118	-4.64387	4.09636	-1.97014	1.35338	-7.37698	-1.22735	9.23926	-6.13576	-0.781569	9.06236	-8.19142	3.84156	14.4411	-0.555489	-10.2065	-2.81601	-2.49282	2.28061	4.14431
LYL1	-5.83327	-3.59564	-8.58496	0.347689	5.09865	-2.84894	-4.12099	-0.174717	5.39689	0.362327	-5.69173	5.21507	1.8182	-2.61633	2.22701	-5.61518	-1.22353	-0.928116	3.46507	-3.36543	1.11567	-4.2939	-2.92736	11.4256	-5.11052	-1.46632	9.99405	-7.05025	5.3668	12.1161	3.53216	-8.89607	-0.184246	-4.83726	4.14759	3.67604
LZTFL1	3.12477	2.30295	2.58517	1.24417	0.309483	-0.848784	-1.61802	3.23184	1.47422	0.970158	2.74506	-7.1693	-1.18517	-4.97838	0.388661	1.97717	0.448089	-2.17894	2.90075	2.78206	0.482865	2.38262	4.54188	-4.49634	2.1802	2.62309	-2.24649	2.86627	-2.81056	-6.71114	-0.785128	-0.0857628	1.92229	2.0889	1.16451	-4.90142
LZTR1	-8.32784	1.78188	-2.54927	8.81692	-5.21137	0.391921	0.473742	1.31652	-0.0726167	2.0792	-8.34536	-0.155782	-4.2793	-1.29736	5.31035	-0.447008	-1.43865	2.15864	-0.942209	6.08253	7.78337	3.77298	-1.90923	-3.23156	7.71132	1.73579	0.948685	-3.90512	-4.51382	1.00661	-4.72764	-5.87559	-3.81338	4.37379	-2.07714	4.30668
MAEL	4.29656	-4.51486	18.8479	-2.71422	-2.1394	-2.95983	-0.535116	-5.20392	-5.92102	-3.08508	19.6753	-2.74777	0.132966	-0.0600929	5.65233	16.098	-2.68056	0.913475	-4.95306	16.4921	-1.6853	-2.75181	-0.290082	-2.06269	-3.08007	-1.96364	-3.00581	-4.52698	-0.888303	-3.70225	3.39649	-2.91457	7.8745	-0.782456	-3.22776	0.0117515
MAFB	-2.40303	-1.79128	-5.1304	2.79337	11.3651	-3.50107	-5.17615	-1.49354	4.58715	1.44545	1.26236	-6.82621	1.72802	-6.74416	1.26261	-3.25534	-3.4157	-0.812444	-3.585	-8.97661	-1.41379	-1.01109	1.33395	13.9116	-2.68342	-1.10553	8.51728	-1.9177	1.37595	11.1992	3.96187	-5.61996	-2.84977	-4.13646	12.3245	4.06145
MAFF	-1.04905	-6.27147	12.425	-6.19902	0.735687	-3.89938	0.989723	0.43705	-5.47142	-3.45873	5.96388	3.23993	13.6449	-0.633911	-9.1842	11.5107	-8.50512	13.7443	-2.45857	-5.69699	-6.68194	-2.5161	-3.61792	-2.97542	-3.04716	-6.91598	1.22626	2.45067	10.5234	-3.70267	11.7455	9.78023	-1.43079	-5.63564	-4.93276	0.805553
MAFG	0.576791	0.791648	-0.678989	-2.14659	-0.207962	-2.17896	2.93885	0.881808	-0.182608	-1.97049	0.0118005	1.29935	-1.36918	3.61227	0.568839	1.49991	-1.13695	1.50485	-1.84378	0.633283	-3.08343	-2.49144	0.481356	0.258038	3.21878	2.20751	-0.459134	0.191797	-0.164142	0.137812	-1.92887	0.713427	-2.63131	-1.54885	2.16806	-0.280452
MAX	-4.08472	0.906171	-2.11291	0.449737	1.12977	-0.00804069	4.4676	6.47483	3.79538	1.35822	-5.84752	3.86341	-7.85925	11.2961	2.62996	-4.5457	-1.03628	-0.532328	3.39091	6.47784	-5.16392	-3.69008	2.90108	-5.02069	9.36466	-3.38116	-5.49341	1.05371	-3.31765	1.85344	-5.06102	-5.74096	-6.70993	3.95206	4.2379	-7.5668
MAZ	-0.153182	1.91175	-2.06374	-0.283882	-0.325127	-0.668808	-1.62553	-0.829612	0.435737	2.05096	-1.04299	-4.15385	-6.35049	3.558	5.451	0.743924	5.42285	-1.55472	0.10794	3.2174	-1.74467	2.09427	2.6417	0.803287	3.97497	2.47916	-3.0585	0.406932	-7.52185	-0.691976	-2.77188	-6.3073	1.43592	-1.99621	5.07381	-0.0608515
MBD1	-11.5456	-2.79445	-5.49436	12.9439	-11.1061	5.67448	11.226	-0.463291	-2.75529	2.67834	-15.4357	6.79073	-12.9521	5.24027	7.76153	-8.26424	0.665163	0.337868	6.28058	11.8549	7.59255	1.80231	-4.89758	-13.9305	15.1919	-8.11797	-1.091	-0.570287	-8.8335	-0.8891	-15.2704	-1.12736	-8.5908	15.5356	4.60628	2.38385
MECOM	-3.7062	-3.40539	-7.84256	-1.11867	7.766	1.27591	-1.86905	0.519232	5.73664	2.64253	-4.06439	7.34271	-2.052	-0.627693	-0.308384	-3.73406	-4.18944	-2.35175	5.58556	-3.18216	2.18232	-7.47868	-2.11479	6.97593	-7.61515	-0.276652	3.64091	-4.14125	5.89263	11.3147	3.77933	-7.4095	-3.69576	-4.5368	3.96108	3.95698
MECP2	8.0289	-7.06083	2.27928	-6.56924	6.82921	4.21974	-4.32444	-4.46817	1.32911	-0.280816	6.8376	3.19089	-2.57942	5.72026	-4.32452	1.16382	-2.79226	2.80074	4.80907	-1.97185	-8.72696	-2.12075	0.966609	2.73443	-0.501693	-5.41576	-7.8185	10.2788	3.13201	-3.29216	-0.189483	7.74302	-4.95092	-3.35801	4.89578	-4.90945
MED1	7.68795	3.17964	2.39017	-4.48719	8.00102	4.71281	-10.0351	-3.98628	6.97045	0.99434	8.58407	-5.28959	-2.22096	-3.88159	-1.17361	1.94898	1.67992	1.03219	1.70523	-2.49124	-7.1864	1.64362	6.04888	4.49798	-4.29584	6.40285	-9.22332	5.53237	0.415321	-3.41174	2.71082	5.60817	1.26946	-6.83289	0.856605	-2.39822
MEF2A	3.2759	0.237563	-1.7685	-5.90906	0.501062	2.21795	2.4163	1.53593	0.951727	-3.18913	2.25752	2.66058	-0.812709	0.972797	-0.666427	-0.266936	-0.723336	0.367139	0.642661	-1.03631	-4.08307	-4.30658	2.0488	0.931849	-3.99508	0.777877	-0.768789	2.74203	0.239644	-0.271716	-2.83778	3.34556	-4.7145	-0.874258	1.86691	-3.80755
MEF2C	0.607417	0.494284	-3.31248	-2.1379	-1.00815	1.32997	0.272392	2.75138	0.760969	0.230491	0.168462	2.25786	1.01373	1.23262	0.624806	-1.07369	-0.802687	-1.36401	0.420646	0.12954	-2.71229	-1.88034	2.31644	0.18582	-2.31113	-0.0849184	-0.411406	0.712194	-0.76453	2.47703	-1.39288	-0.00797786	-1.54678	-0.448093	0.473782	-0.73932
MEIS1	-0.786388	-0.339025	-1.47223	4.4539	-1.13248	2.0445	0.577563	-1.15149	2.60702	0.127001	-0.575354	-0.699464	-0.489381	-0.400421	-2.84438	-2.6289	1.0012	-0.46475	0.0751008	-0.213943	4.02065	1.15937	-1.26767	1.01717	0.242605	-0.0348947	1.52654	-1.13879	0.330369	0.473628	-1.82247	-1.67804	1.11695	0.426088	-2.26163	0.00658306
MEIS2	2.6723	-3.28698	0.544196	-2.0616	1.36994	-0.288953	-0.202479	-0.552283	-1.62417	-0.860679	1.23119	1.66255	1.67623	0.127183	-1.01236	0.867268	-1.57573	1.12127	0.665145	-1.5457	-0.561154	-2.48394	-0.981217	0.64024	-1.11361	-2.54456	1.91267	2.8106	4.46753	-0.227662	-1.42648	2.70592	-1.6583	-2.27559	0.749404	-1.07724
MEOX1	-4.12127	-3.59604	-6.21615	-0.421632	8.41381	-2.06975	-3.29347	-1.1079	5.56685	-1.757	-4.39842	6.39957	6.18058	-3.36032	-4.32965	-6.6527	-3.26968	-1.78207	-1.23846	-5.76724	0.752215	-5.01835	-5.81912	15.358	-6.76922	0.499558	13.5418	-8.24804	15.5433	12.2134	4.39791	-5.62319	2.8367	-3.57985	-5.39289	4.72668
MESP1	2.50152	5.64705	4.56687	-7.0709	1.41457	-6.61719	-2.57913	6.2238	-2.93102	3.96895	3.06738	-6.088	-1.83638	5.21437	4.23445	4.89485	1.06933	0.150086	-1.06598	4.77843	-6.08845	-2.87141	7.23136	-2.56593	3.15069	3.77298	-6.1013	1.50466	-4.21175	-2.44038	0.63492	-2.20307	1.91736	-1.57915	4.53401	-7.6232
MESP2	0.0925749	6.02098	-0.45575	-1.20925	0.168228	-0.949004	-0.82268	2.66842	1.47071	6.43629	-0.180086	-0.0716816	0.59252	-0.556295	-0.495855	5.38964	0.146678	-0.271651	-0.925315	-0.691613	-0.0956345	-0.33189	0.826471	0.215433	-1.91912	6.41894	0.0107611	-0.432141	-0.892865	-0.442551	0.566824	-0.747532	-0.280315	-0.879855	-1.2574	-0.787727
MGA	7.49754	-2.01105	2.14453	-2.40739	5.45223	5.50541	-8.08729	-4.57527	3.88397	2.12994	7.19056	-8.48892	-7.68814	-0.667285	-0.846169	-0.195233	3.30364	0.765284	9.36109	0.114177	-3.07206	2.3809	5.87263	0.449863	1.2131	-2.10546	-8.56185	9.34609	-1.28648	-6.61586	-2.62368	4.26223	2.44853	0.998723	6.58465	-5.77602
MIER1	4.9698	-0.937378	3.22164	-3.41796	3.47982	2.60283	5.582	0.294822	2.95229	-8.17324	4.2358	7.22891	-1.32746	9.08959	-8.33783	-2.30904	-9.00933	2.7432	2.07228	-3.23469	-7.53019	-6.50447	-1.50839	0.289402	1.97102	-2.3317	-3.12922	4.24234	6.97993	-1.73799	-1.14127	9.10484	-8.45617	-0.797306	1.12289	-7.91004
MIER2	-8.41382	0.438574	-4.39683	3.0698	-2.81652	-0.655845	3.82589	1.3231	0.127956	-0.775554	-11.0946	5.29887	-6.65828	8.70338	7.12449	-2.00608	1.88487	2.68916	2.22982	5.18974	-2.54034	-1.70022	-2.59448	-0.0690768	9.12695	-2.76708	-1.98258	-1.56481	-7.0987	3.75885	-3.38718	-6.99385	-4.4429	1.42156	6.07531	-0.877899
MIER3	2.66279	-2.71064	4.41391	-0.0318576	4.29573	4.31591	-2.75889	-4.79283	1.93093	-4.37416	4.05695	1.98625	-1.00267	0.900701	-6.32308	0.895436	-3.96911	4.61609	3.66092	-3.2915	-2.26869	-0.787135	-3.42904	-0.174084	0.767875	-0.933693	-2.81894	6.3713	5.79162	-4.58328	-0.378961	7.77909	-5.07028	-0.232328	0.36945	-1.37741
MITF	-2.12892	0.0659872	-3.62805	-1.15433	0.392776	2.8417	-1.3452	1.65619	4.88489	1.48434	-1.47235	4.06798	-3.86292	2.62783	0.732502	-3.0379	-1.28163	-1.84957	5.17489	0.834376	1.30361	-0.595389	0.977769	0.218104	-0.707718	-0.567514	-1.97163	0.640489	-2.98978	4.03527	-3.70082	-1.49263	-4.67303	1.25844	2.01235	1.54329
MIXL1	1.11004	0.2296	1.87826	-3.0896	2.24261	-1.02513	-1.59879	-0.289476	0.596991	0.66729	2.18149	-0.347529	0.430983	0.233603	0.87628	1.88141	-1.12791	1.19329	0.258076	1.11745	-3.59698	-1.35429	1.36711	1.20359	-0.366931	0.29522	-2.21735	1.32486	-0.279412	0.106664	-0.109637	-0.45889	-2.22436	-2.76478	0.504118	-1.56097
MLLT10	-0.102143	-2.12528	2.19727	0.410771	2.08329	1.04988	-2.73161	2.84777	2.25438	0.814792	-1.31665	0.76851	-1.72207	2.54979	-0.786886	0.53226	-2.83246	2.01717	4.09557	3.39755	-2.41407	-1.59337	0.027635	-4.31309	3.35311	-4.45928	-2.42631	4.82605	2.22654	0.366267	-3.13824	-1.0314	-4.28524	1.59228	1.75776	-6.26696
MLX	-5.6211	2.48424	-4.12657	0.698111	0.860582	-0.197616	1.89192	3.37389	4.31083	-0.265563	-6.36895	-2.69932	-6.1813	8.74539	3.79564	-5.77096	-0.262554	-0.972275	2.76175	2.898	-2.44533	-1.96828	1.85466	2.95757	7.29104	1.46235	-2.29136	-1.7947	-2.6731	3.8088	-1.50073	-6.45449	-1.34741	0.260638	2.3575	-2.97778
MLXIP	0.072801	0.628975	-2.02031	-1.12191	-6.13832	0.955992	5.60118	1.83248	-2.45877	0.32864	-2.52312	2.49714	-4.72486	5.55749	4.72989	0.131577	3.50831	-5.20101	-0.271955	6.9347	-0.583362	-2.68604	4.07267	-5.11951	3.47569	-0.318787	-1.80459	0.263133	-6.90829	-1.25999	-6.71713	-2.07253	-2.77125	6.40573	5.19489	-3.75175
MMP14	1.31904	2.22485	-2.0449	-7.20368	-0.497664	-2.58629	3.97718	5.46858	-1.10865	2.50102	-1.80052	1.60296	-2.01922	4.5048	4.74344	0.246248	1.42825	-0.819502	-3.42943	3.98271	-3.94896	-5.06604	4.66467	1.90819	0.705042	0.765052	-0.746219	0.42279	-4.69747	2.67605	-2.76557	-5.04354	-2.67369	-1.69364	5.25816	-2.8662
MNT	1.65826	-2.23124	6.95358	-3.75978	1.52722	-1.69708	0.513571	-2.02307	-3.84232	-2.18982	2.8809	1.37095	10.0349	-0.903876	-4.76419	7.46235	-3.50291	9.90733	-2.78242	-3.03553	-3.20496	-2.0796	-2.28872	-1.07341	-1.81884	-2.02422	1.85515	1.79007	8.19772	-3.32232	3.96104	4.70909	-3.30488	-3.5291	-2.45987	0.379252
MORC2	-2.38039	-0.583017	1.48418	-2.52012	-1.9165	0.492957	5.47321	3.76011	-2.63489	2.1865	-2.76326	-5.09206	-8.21505	8.42133	5.82915	-1.96544	2.58751	3.22871	4.48123	8.05024	-4.70676	-1.51184	6.52373	-7.02602	10.9425	-4.11716	-8.41055	4.703	-7.40048	-3.7429	-4.83175	-0.696964	-1.51807	4.78839	8.58492	-6.74555
MORC3	1.30284	-4.40827	6.44291	-2.16337	4.07297	0.074761	-4.28084	1.19401	1.1975	-0.910227	0.0534119	-0.0214177	-3.46321	6.98947	-1.05668	1.64583	-1.36015	5.54239	8.62307	4.31359	-7.80441	-2.86844	0.857413	-5.10732	7.16514	-9.29046	-6.79813	8.87605	2.99166	-2.48477	-1.77426	3.09304	-3.95763	2.49912	4.61422	-9.08477
MORC4	-1.71329	2.70826	-0.92755	-1.25654	-0.292877	0.0445548	7.29004	2.96657	1.19469	-4.35228	-2.7122	5.7979	-3.79017	8.98698	-0.246386	-3.77821	-4.58139	0.266339	2.04508	2.10771	-2.8916	-4.38533	1.12462	-3.46916	6.8746	-1.07165	-1.63916	0.213496	0.574156	0.0434426	-4.03233	1.48514	-5.82959	3.68	0.856798	-5.91509
MRRF	-4.56971	2.33043	-5.94734	3.03309	-11.0629	2.26987	8.99866	6.27835	0.0793346	0.714344	-6.6282	3.66443	-9.45701	2.50434	5.97949	-8.16521	0.955677	-3.44252	2.2486	7.15274	4.60051	-1.76864	0.0976127	-8.90276	6.19814	-1.09281	4.62181	-0.207825	-5.08892	-0.0860424	-11.8239	-1.26289	-2.32048	9.71288	3.60828	-3.4534
MSC	-5.40528	2.37892	-12.0437	1.01808	-0.184929	0.537511	-2.03195	2.53194	7.60225	0.786458	-5.14291	5.12588	-0.763036	1.46801	1.05071	-3.86409	1.91604	-4.51862	0.821178	-1.90989	2.97725	-1.61661	1.17235	7.05765	-4.86124	5.90576	5.22087	-6.62157	1.31134	8.10564	-3.03217	-8.80243	-1.40915	-1.1696	-2.06532	3.82755
MSL3	-5.38819	5.10212	-1.93624	-0.863537	-3.9817	-1.69211	5.03647	5.58643	-0.668866	0.0383443	-2.84589	5.07717	-1.91871	5.78546	2.71118	-0.320422	-3.69552	-1.42717	-2.36341	1.98126	-0.648823	-5.63746	0.507581	-1.89242	1.4236	1.95442	2.08473	-2.40178	-1.05082	4.93559	-3.52759	-2.38581	-4.39143	-0.571469	-0.477799	-2.05456
MSS51	-8.0531	2.12358	-7.53705	7.6269	-9.54174	1.73005	11.1647	5.03897	-1.36455	-1.4638	-12.5723	6.70015	-10.1568	10.9198	5.15737	-10.4839	-0.00492056	-5.05362	0.248177	5.99228	4.60593	-2.52166	-2.94397	-9.61393	12.4434	-2.85307	4.17157	-3.38328	-3.8344	2.78569	-12.1897	-5.59871	-5.03324	11.294	1.74481	-0.793577
MSX1	-4.41665	0.6877	-2.94713	-0.313918	0.332575	-1.04256	-0.462347	1.44411	3.28587	-1.85642	-3.65325	4.80714	4.05994	1.3971	-1.79748	-0.946178	-0.9784	1.55815	-1.44446	-2.01767	-0.283309	-2.48085	-1.26855	3.04329	-3.02952	2.45441	5.29766	-4.28701	4.42005	4.99197	0.693077	-3.58687	-2.98931	-2.5558	-3.58886	2.84175
MTA1	-2.95343	-1.83245	-1.6382	4.83366	-6.8039	3.55209	4.84469	-0.432741	-3.10639	3.8955	-5.91073	-0.194731	-9.89335	5.44938	5.70705	0.463188	2.83713	2.92753	1.53121	7.80133	3.35403	2.81923	0.797805	-6.85835	8.93494	-1.28075	-7.34393	1.7871	-11.4589	-3.15789	-7.28805	-3.93732	-3.87473	5.19626	5.65485	1.85079
MTA2	-1.40496	3.38727	-2.42302	0.472979	-1.9484	2.78702	4.3243	0.53334	2.9831	-2.73244	-0.616478	3.56694	-0.091504	1.95076	-1.09792	0.102205	-1.70296	1.19358	-1.50883	-1.29082	-0.274773	-1.33903	-0.19497	-1.6839	0.569231	3.12121	0.920719	-1.85538	-0.851149	-0.201671	-1.32815	1.34175	-3.26574	-0.501678	-1.6359	-0.849121
MTA3	4.56674	1.18542	0.442465	-9.99846	0.318812	-2.00157	1.72699	8.91884	-2.19213	10.033	0.468509	-3.64426	-7.41774	9.18105	9.07961	2.74475	4.49136	-4.07084	6.12491	9.30604	-8.26545	-2.7538	11.6859	-6.98335	3.78163	-2.06948	-12.4506	10.6665	-11.6539	-2.64859	-5.31877	-2.49485	0.0070435	1.23009	10.3233	-11.2601
MTF1	3.64596	-3.89022	7.43662	-5.35025	6.73054	-0.0938389	-4.64031	-3.7404	-0.121445	-2.42243	7.54542	0.231852	4.49353	1.27177	-5.26609	6.16933	-6.18755	7.74106	2.16941	-3.81289	-7.65272	-1.73125	-1.50724	0.657964	-0.565083	-2.25459	-4.40709	7.83016	8.23105	-5.12522	5.17031	9.57928	-4.62702	-5.63985	0.474241	-4.25657
MTF2	-4.42708	3.6173	-1.13382	3.14725	-9.57873	3.38225	12.0857	3.96706	-2.65762	-6.0803	-5.82411	7.99412	-6.85402	8.96375	1.84835	-3.82772	-1.84449	-3.41434	3.1513	7.20027	1.12978	-3.16971	0.230147	-13.751	10.0485	-2.96652	-3.91039	0.133066	-3.99964	-4.2031	-8.42217	3.7067	-5.67191	11.1624	2.61389	-7.78165
MXD1	-4.39673	-3.69787	0.168866	2.33299	-3.74253	1.18443	7.11716	3.39793	-2.94982	-4.77838	-5.05154	5.23592	-0.334596	3.74915	-3.24788	-1.99465	-3.39504	3.25934	3.835	2.49824	-0.504674	-3.44104	-1.84897	-6.35761	7.06932	-5.2555	3.32109	0.603926	1.28548	-1.4982	-5.81018	1.31456	-5.48466	5.46385	2.71073	-1.4612
MXD3	-9.43363	1.18379	-8.38297	11.0097	-13.3462	4.19483	10.0711	0.0443701	-0.348747	1.21668	-13.0574	5.47786	-9.23108	2.32966	4.39772	-3.01683	0.352226	-1.09483	-0.480382	6.51603	9.86495	2.16374	-6.11073	-5.69227	8.95525	3.77129	2.79793	-7.16838	-8.59409	1.31745	-10.7978	-6.04495	-4.1181	9.39305	-0.509253	4.39629
MYBL2	1.56755	10.907	5.64929	-2.88076	-3.03808	-6.8803	-2.43894	-0.394116	0.966143	2.74897	7.02849	-4.50231	-0.770358	-2.90783	-1.16094	14.5418	-4.15876	-2.43687	-5.72804	2.21599	-3.45969	-4.16804	10.5463	2.05211	-5.37946	20.9679	-2.20547	-5.89602	-2.33826	-3.61285	5.20622	-3.86235	0.512561	-1.49376	-6.19038	-2.34892
MYC	1.61273	4.82396	3.19368	-3.94336	1.408	-4.8322	-3.21433	0.167165	3.35778	-4.9908	4.02221	1.0352	7.13653	-4.93823	-3.93451	5.6387	-2.97442	4.75684	-3.43901	-5.46077	-2.21199	-2.23672	1.81104	2.29196	-5.97015	3.3201	4.95238	-3.09496	7.45342	0.823974	7.42057	2.93385	2.19314	-5.91215	-5.8519	-2.3137
MYCL	-1.34078	0.125074	-1.40218	-1.06265	6.53889	-4.48441	0.266265	-0.317888	-0.829201	-1.67838	1.0634	-3.35927	5.44193	-3.54595	1.40564	-1.17434	-4.16393	2.54442	-4.43917	-7.46207	-2.5788	-2.40357	1.57997	9.69147	-2.58792	-1.80933	8.52787	-2.55676	3.99562	5.76969	2.68896	0.35888	-1.30013	-4.35734	6.92509	0.680292
MYCN	4.56302	3.92985	0.689945	-3.98188	-0.470972	-3.63386	-2.81394	3.61972	-1.67466	2.34498	3.00181	-3.60108	2.89929	-0.856209	0.698897	4.60117	2.6764	-2.0183	-4.66477	1.78804	-1.76944	-0.8484	3.4649	-2.41876	-3.59474	2.97247	-1.81567	0.0602798	-0.20064	-2.35787	0.610216	0.377655	3.99584	0.567962	-0.769641	-2.20905
MYNN	2.24647	-1.6527	5.79939	-0.637696	3.82621	2.95446	-3.14568	-3.39541	4.11514	-4.58873	5.36538	1.30079	-0.598103	0.606766	-4.45159	1.20424	-5.29945	4.69522	6.07548	-0.87694	-3.2489	-2.04422	-2.36365	-1.75034	0.944594	-0.680683	-5.47112	5.99358	5.98199	-4.37735	-0.563878	6.5184	-4.05261	0.140621	0.620494	-4.32234
MYPOP	-7.49332	0.314743	-3.66143	3.18941	-2.37162	-0.95045	5.13269	1.27849	-1.89495	-2.75866	-9.84728	1.43471	-5.96256	9.41806	6.305	-3.5041	2.32128	0.845614	2.87381	5.48468	-2.09946	-2.23271	-0.815729	-0.645333	10.3112	-2.93656	-1.15183	-3.40077	-5.44286	1.57515	-1.76805	-6.45314	-1.98201	2.79855	5.73355	-0.495404
MZF1	-6.78648	-4.53377	-2.99381	13.0153	-12.0678	1.25106	-1.69582	-0.472294	-3.55485	5.87542	-13.6067	3.13283	-9.6124	-1.69389	11.3809	-1.15781	4.06515	1.2176	7.56136	14.1412	10.8565	6.52521	-2.67818	-11.6195	14.1709	-8.8162	-1.58413	0.0184732	-10.9166	-1.28667	-12.3068	-5.96995	-2.00428	11.4499	7.72755	4.28198
NANOG	-0.768318	1.51175	-0.564299	1.4569	-1.34021	-2.34528	1.07299	3.30853	-1.48747	-2.04821	-3.41186	-0.425698	-0.461076	1.3699	1.78545	-1.4394	0.249837	-0.306418	-0.380881	1.58328	0.540577	-0.00451234	0.509847	-4.26674	3.39992	-1.57103	0.889339	-0.650071	-1.18127	-1.36466	-0.510139	-0.678882	0.63064	3.80451	1.18058	-1.73089
NAT14	-2.25443	-0.930921	-1.49033	3.92574	-7.68901	0.339516	4.92104	0.142059	-1.62672	-1.78694	-3.67963	3.18824	-0.486166	4.5032	4.29003	-1.81831	2.05916	0.104014	-0.798117	3.07666	2.31004	1.01347	-1.77126	-2.69163	4.13403	-3.42269	1.75181	-2.62391	-2.93495	-0.807994	-3.55645	-3.76288	-0.3218	1.55827	0.19834	2.73339
NCOR1	2.47956	-2.56664	1.77758	-6.10831	4.63504	4.97449	0.331154	-1.28826	3.85717	-1.36772	4.54898	1.91963	-3.22323	7.46039	-2.89419	0.104307	-2.41083	4.00049	4.38754	-0.117786	-10.2027	-3.03829	4.24314	0.186685	3.79495	-3.19863	-9.79291	8.63711	0.610502	-2.0026	-2.70385	7.11496	-5.47117	-0.9771	3.57366	-9.37831
NEUROG1	1.20867	-2.63011	10.6746	-2.05506	-1.12584	-1.82093	-0.258267	-2.51631	-3.40963	-1.65065	10.58	-1.4793	-0.370622	-0.0944615	2.80671	8.57377	-1.01485	0.940286	-2.45998	7.68202	-0.834169	-1.14268	-0.697477	-0.784709	-1.49248	-1.36442	0.872957	-1.27856	0.322089	-1.88504	1.30335	-1.05692	2.54306	-1.36108	-2.38052	-0.152329
NFAT5	2.10054	-0.635552	0.545604	0.00963504	1.56632	5.33878	-2.32292	-0.628139	4.92948	-0.165031	2.03196	3.49806	-4.08229	-3.39005	-3.85924	-1.44604	-1.25851	2.42226	4.04696	-1.92933	-1.71636	-1.32925	-0.257721	0.299292	-2.0191	-2.89237	-0.481621	5.76866	3.06762	2.12214	-5.27102	4.93367	-4.19622	0.689123	0.174641	-5.25815
NFATC1	3.15412	-1.89809	2.4324	-6.60034	1.33234	-1.99919	3.26673	-0.515635	-4.03356	-4.90551	1.90876	4.45849	6.68671	1.82723	-1.36401	2.04713	-4.42983	5.6092	-1.8502	-4.87782	-4.76038	-6.76563	-1.71884	2.39065	-2.88926	-3.8642	4.20704	2.16983	8.3937	0.0771327	0.623349	4.972	-2.91712	-5.30463	1.18364	-0.0822672
NFATC3	5.5198	-0.632825	0.630539	-3.47238	7.50718	6.34321	-8.25796	-2.5338	5.90539	2.69408	5.72593	-6.66055	-5.75903	-1.304	-0.440799	-0.822159	1.79519	1.8965	5.82877	-1.24212	-8.43438	2.00367	7.95086	4.8307	-0.345922	3.2584	-10.4811	8.32051	-2.04538	-2.24694	1.91354	3.878	-1.09839	-5.22986	4.86823	-5.4941
NFATC4	-1.86853	-1.88605	1.22718	1.61169	-1.19336	3.14548	4.50562	-2.46274	-1.04956	-2.08286	-0.433037	3.97721	-0.647846	2.81227	-3.34902	-0.260975	-4.53436	4.55472	-0.95528	-1.01375	3.47183	-1.1527	-7.12823	-5.06844	3.05327	-2.77351	3.2361	0.708998	3.72066	-0.410671	-3.81203	3.21997	-6.41514	2.23724	-2.28637	1.50576
NFE2L1	7.88477	-0.178929	0.28938	-10.5718	3.85726	-0.2639	0.514324	6.2147	-0.297597	6.84633	1.55368	-3.69422	-6.8287	8.06784	5.5146	0.388469	2.85801	-2.4581	3.84941	4.43271	-10.3904	-3.87851	9.41424	0.775482	0.795435	-2.61582	-9.17855	10.1891	-7.22415	-0.376217	-2.70453	-0.0164156	0.122515	-2.82583	9.97448	-10.8865
NFE2L2	2.69188	1.60205	5.73637	-8.60243	1.88208	-5.44742	-2.072	4.44502	-2.19018	-1.24504	5.07973	0.665952	6.16551	3.57142	-0.229	6.8301	-1.458	4.04302	-1.61718	1.12985	-9.99439	-3.15646	5.11427	-4.50479	0.614396	0.392679	-4.61457	3.4491	2.71567	-5.40551	3.60151	4.67959	-1.91961	-4.18456	0.895684	-6.39972
NFIA	-1.2929	-0.966957	-4.846	-0.646602	0.864469	0.407132	-1.42478	2.01306	3.39002	-0.991527	-1.13768	2.84093	0.175989	2.33819	-1.16224	-2.40013	-1.08382	-1.22367	2.07354	-1.81492	-0.228654	-1.02229	-0.969391	3.54671	-0.991924	0.303401	1.75234	-1.24244	1.03089	4.34385	-1.42785	-2.31538	-1.21125	-0.232717	-1.03103	-0.0240167
NFIB	3.89254	-0.68672	2.29801	-6.57085	2.43593	-5.79603	-1.36519	2.30733	-2.16436	-5.35958	2.43068	0.66044	1.59789	2.69856	-0.0234887	-1.10176	-5.70253	0.919241	-1.57231	-0.451601	-6.5003	-8.2262	0.873552	4.26212	1.5335	-5.24655	3.32842	0.781752	6.64627	3.44177	3.16901	3.19146	3.49711	-7.72972	2.76682	-3.74807
NFIL3	-0.216568	-3.51824	10.5499	-7.35948	2.52448	-4.17307	3.24568	-1.19447	-4.60862	-7.31933	6.63415	4.01359	13.3666	1.12875	-9.78908	9.69726	-10.5054	12.6876	-4.55821	-9.17664	-7.04373	-3.99824	-2.8229	-0.846885	-3.84828	-5.17836	2.27195	1.24328	12.5185	-2.49296	12.2812	10.7244	-2.27525	-7.31688	-6.77096	0.669464
NFKB1	-0.188029	2.16226	0.96674	-4.44459	4.67319	0.441449	-1.66719	-0.463558	3.20236	-2.19149	3.98837	3.0477	3.55689	1.27596	-3.37001	2.12973	-3.62627	3.46871	-0.273057	-4.13545	-5.33389	-1.68416	0.875705	2.89714	-3.70674	2.69478	-1.01788	0.911903	3.32466	1.83066	2.71582	4.57413	-4.94401	-5.03671	-2.28188	-1.08708
NFKB2	-6.13882	-1.29369	0.780567	-0.663759	-3.34307	-3.88361	6.91013	1.83708	-2.97715	-6.02887	-5.23962	6.49736	4.64614	6.94354	1.4298	0.0778664	-5.1502	4.64449	-0.111254	1.19868	-4.14717	-5.2764	-1.81354	-4.76741	7.23276	-5.53409	5.01407	-0.97987	4.33171	0.661692	-2.18836	0.89202	-6.81874	-0.039142	-0.415054	-0.662364
NFRKB	-4.69085	-1.75642	-1.58323	0.497402	-5.41561	-0.532511	4.41175	7.14183	-3.08974	5.48046	-7.34632	-0.323679	-9.97299	11.211	9.33418	-4.05214	4.7936	-1.97291	3.77003	12.9299	-3.63578	-2.64249	2.92222	-8.67255	11.819	-8.49141	-4.72465	5.21232	-9.83286	0.45674	-9.5726	-5.31211	-0.978013	7.90645	8.7939	-6.02875
NFX1	4.75634	-3.54265	0.218758	-0.61893	0.326842	4.62754	1.25458	-2.35391	-1.41011	2.25176	4.45591	-0.935042	-3.14797	-3.83437	-1.17182	0.198851	1.00915	1.4087	1.605	-0.363295	0.756871	0.687896	-0.220124	-0.257135	-0.990237	-1.94007	-2.34012	4.88663	-0.946678	-4.20063	-2.6665	4.39356	-0.53599	1.79829	2.58418	0.470804
NFXL1	0.574914	2.89037	-0.792974	0.229343	1.00574	1.92828	-0.971857	2.51648	3.87344	1.73595	0.685848	-7.20067	-7.05521	1.08295	0.574508	-2.92651	1.36381	-1.30757	4.22331	0.882034	-1.31691	1.1923	2.9974	0.153563	2.23468	2.24839	-4.41476	1.61281	-3.61079	-0.250594	-0.971962	-2.47277	1.1013	0.0875754	2.10118	-4.12043
NFYA	1.14504	-0.108677	2.20585	-0.17336	2.10255	0.532116	-2.96797	2.30383	1.04889	2.85515	1.22406	1.29157	-1.03302	0.126851	-0.220644	2.0457	-0.0945315	0.832539	4.02679	3.34142	-1.78613	-0.353973	2.49765	-6.54697	-0.0702217	-1.06474	-5.43816	4.96184	0.650218	-4.01487	-3.32652	2.18144	-3.35475	3.21	2.44952	-5.75288
NFYC	0.186588	-4.6096	0.28331	0.610961	0.977808	-0.775594	-7.21182	3.18466	0.596128	10.4957	-3.01211	-4.15159	-8.30398	-3.52577	7.14997	0.866607	4.83816	-2.06821	9.98735	9.43205	1.12881	4.23129	7.27901	-7.75132	6.13567	-3.31886	-5.67476	6.45352	-8.40114	-1.37089	-4.93747	-3.89739	1.90232	4.37807	10.0325	-5.4478
NKRF	-1.53542	-2.61472	3.88248	-2.46011	1.02188	-2.06842	3.46013	-0.0870078	-2.40127	-2.98794	-0.0435298	1.86781	3.87448	3.47286	-2.58539	2.86568	-3.38996	4.613	0.564742	-0.109291	-2.68072	-1.8993	-3.02818	-1.77387	2.25169	-2.0032	-1.90508	0.97697	2.38951	-2.51441	0.782773	2.2663	-4.0406	-1.28319	0.290428	-0.374757
NKX3-1	2.80586	-1.26254	9.11704	-4.38912	2.51377	-0.978469	-0.654002	-4.97353	-3.01326	-5.48508	8.40301	2.29896	12.2311	-4.9201	-6.65447	10.5709	-6.14883	10.9113	-5.1165	-7.70153	-2.64945	-1.08849	-2.80751	1.16569	-7.01517	3.39098	1.72482	0.89035	10.3464	-5.28462	9.42648	11.2895	-2.21566	-6.89906	-6.36277	3.60577
NOBOX	5.02181	-4.81802	22.8007	-4.46024	-2.25999	-4.31982	-0.811179	-5.58705	-7.71106	-4.0126	23.0582	-4.23025	-1.31197	-0.721427	8.26465	18.3189	-2.58963	0.806019	-5.96625	20.3518	-2.88811	-3.46821	0.270579	-2.98803	-2.80369	-2.95116	-4.1816	-5.08726	-1.4866	-5.34637	5.18559	-3.51806	10.6946	-2.43714	-2.54883	-0.732442
NOCT	-0.493541	5.48074	-1.30479	-6.8166	0.816201	-3.35366	4.72135	4.73903	-0.0789183	-4.30854	0.549152	5.67886	5.77095	1.89375	-2.35429	0.68287	-6.16162	3.1161	-2.97774	-4.39175	-4.16109	-5.1964	1.36822	0.904129	-3.89996	4.59857	4.18024	-3.56013	5.44834	0.801673	0.406219	2.55996	-5.03838	-5.05921	-3.16376	-1.24468
NOLC1	2.89425	2.3679	7.87622	-5.54622	2.96982	0.171786	2.17635	-5.69466	-0.848581	-11.1057	9.39493	7.19302	13.1119	-5.05334	-10.3891	8.39049	-10.0819	11.3842	-7.00908	-11.3659	-4.89402	-2.21948	-3.726	0.308327	-9.02502	6.71663	1.4845	0.824813	12.7096	-7.0119	8.19216	14.168	-7.81155	-8.04649	-7.64682	3.73028
NOTCH1	-7.73743	-5.61182	-11.6152	2.01168	5.60739	0.892239	-2.72606	-1.63584	8.16642	-0.952404	-9.69374	11.7736	-0.535759	1.73657	-1.38782	-9.08513	-5.76741	-0.40454	5.98002	-6.39662	2.92954	-7.14418	-6.24116	12.8069	-4.44861	-0.763291	11.7735	-10.4367	10.2194	16.0457	1.34458	-9.46539	-3.19904	-6.62263	-0.577787	7.09606
NOTCH2	5.4689	3.84604	-0.861694	-6.77563	0.435934	0.301489	-3.02408	4.30586	1.99099	3.83365	4.05864	-0.325793	0.772584	1.24749	0.792484	3.10657	3.41258	-1.53971	-1.597	-0.810554	-6.2444	0.599898	6.34745	0.382783	-4.64792	5.19638	-3.94549	2.84928	-5.08589	-3.38106	-1.03751	2.02595	1.96146	-4.13517	1.54161	-5.53815
NOTCH3	-8.34587	-10.5699	-15.6446	8.19643	5.19424	4.04384	-5.56832	-6.57044	8.68917	-2.13123	-10.2822	13.5351	-0.00736261	-1.22148	-5.58905	-9.26608	-4.11961	-5.06486	7.88919	-9.76601	6.47736	-3.06895	-10.1936	17.7022	-9.63811	-0.459293	13.4855	-14.7597	11.996	18.777	5.63586	-8.65901	5.30216	-6.53126	-4.65237	11.5194
NOTCH4	-2.16729	-3.8415	-4.21608	-0.804024	5.04409	-0.0428594	-0.803659	0.0164185	1.09583	3.03789	-1.5866	2.50533	-3.49614	2.0214	1.53941	-1.68671	-4.19815	0.916407	2.06593	0.104442	1.13929	-5.11087	-1.63777	4.75325	-1.22037	-1.86739	1.74784	-2.4802	0.985491	7.1061	-0.332493	-6.26117	-2.83607	-3.51209	4.89949	3.27127
NPAS1	6.4695	-1.49765	13.8655	-6.39256	-3.69807	-6.6934	2.27885	0.889049	-9.32855	-2.76162	13.9981	-4.92527	1.1478	3.53494	7.12764	11.7384	-1.15938	1.70592	-8.22611	12.5766	-4.93203	-6.10771	1.12805	-2.84595	0.196889	-4.68866	-0.76035	-0.93198	-1.62469	-4.59817	1.99677	-1.98974	6.7819	-2.67692	1.62579	-3.63574
NPAS2	2.35824	-1.59191	1.08513	-1.86155	1.44646	-3.15559	2.0045	0.905993	-1.69416	-3.00894	-1.08944	0.721685	1.38615	2.17245	0.724555	-1.44197	-5.33631	2.0738	-2.62639	-0.347507	-1.82185	-4.74845	-2.10035	2.74469	2.27675	-2.54999	2.31756	-1.60493	2.67686	1.89298	1.91741	-0.223285	2.3382	-4.19786	0.928543	0.0504709
NPAS3	5.39998	1.31114	5.12482	-1.29514	-1.73906	-2.09471	-1.28935	-0.216476	-4.57064	-2.55424	5.69416	-1.71609	3.02711	-2.25139	0.992229	2.5626	2.28544	-1.04291	-4.31151	1.13763	-1.51042	2.00651	2.51954	-1.63806	-0.361714	0.9143	-1.97288	0.258452	-1.07499	-5.43964	2.57184	3.19411	4.72906	-0.121525	-0.533638	-2.58812
NPAS4	-2.11696	-0.578589	-3.32318	-1.23218	3.12489	-2.17082	-1.45957	1.7648	1.56797	-1.69665	-2.44189	6.55683	6.24877	-2.19405	-0.439714	-5.00133	-2.77402	-0.555768	-1.28079	-4.08043	-0.765466	-4.08659	-4.93983	8.05026	-5.25493	1.35968	7.50229	-6.54258	9.66095	7.90648	1.7891	-1.99557	0.242954	-3.99777	-2.76133	6.45888
NPAT	5.23019	-0.957047	5.68461	-4.00737	4.1675	4.61838	0.768763	-2.26923	3.61428	-5.82546	8.63921	4.87875	1.64913	-1.32925	-8.33108	3.24071	-7.49725	7.07709	3.79913	-5.06697	-4.99781	-2.69198	-1.7092	-2.0012	-3.02979	0.512709	-4.1356	7.73606	7.20953	-6.49798	-1.04681	11.4106	-8.21817	-2.16734	-0.379248	-5.96048
NR1D1	2.24831	-0.239795	-4.56218	-1.07358	-3.51358	-1.702	3.10984	3.97449	-0.820707	3.71323	-4.18036	-0.517998	-3.99454	2.16138	4.76734	-2.57104	6.19448	-4.14456	3.58964	6.79461	-2.17204	-1.69793	5.04525	-4.89064	3.73813	-3.36972	-0.974024	1.45157	-6.34318	-2.61016	-5.38951	-2.9231	1.84394	5.61255	7.54338	-3.44444
NR1D2	3.68706	-1.36559	-0.306234	-2.18261	0.415873	0.766646	-2.77741	1.83847	0.710181	3.25548	1.37779	2.11457	0.844387	2.6185	-0.781067	1.13006	2.26418	-0.831725	2.18015	0.835401	-3.38943	0.166149	2.67311	-2.01248	-1.30707	-0.41706	-1.57266	3.94496	-1.87143	-1.26868	-1.67307	0.722299	-0.447111	0.155945	3.13955	-4.10066
NR1H3	-0.557273	-0.547185	-0.591343	2.0781	1.24321	-2.43054	-2.14286	-0.597018	-0.140689	0.93309	-1.7775	-3.03092	-1.43026	-2.30373	2.45135	-2.43294	0.405005	-1.3242	-0.980018	0.5578	0.99163	-0.443479	-0.659176	3.77094	1.82966	-2.46641	3.35353	-1.27373	-0.651112	3.88909	-1.25165	-2.67414	0.883161	0.890558	3.9507	0.873443
NR1H4	3.57144	3.84236	4.85533	-9.00791	-3.47709	-4.52768	2.80995	6.10846	-7.71774	-1.77183	5.22436	-0.962609	4.37892	2.94996	5.84055	5.14478	3.03699	-2.62872	-5.11314	6.02394	-6.11636	-2.95674	8.76408	-7.22995	2.06867	-1.04583	-7.22752	3.48074	-4.1582	-5.85444	1.75408	2.4716	3.07894	0.286692	1.91573	-6.53401
NR1I2	0.117999	7.41149	0.488299	-2.67371	-3.33256	-5.59825	-2.82272	7.24045	3.12105	3.30618	3.45651	-0.605269	2.39169	-0.209305	1.52358	5.94804	1.49416	-2.15339	-2.80649	3.97079	-2.54131	-1.82923	6.9926	-3.0889	-3.94932	8.84435	-1.3305	-2.67634	-1.87106	-1.85588	-0.309673	-4.35625	0.719008	0.258355	-3.04227	-3.66616
NR2C1	-3.16747	0.728249	-0.575816	2.89665	-2.19484	3.60963	0.97709	0.37941	2.74582	-0.891756	-1.10071	3.23576	-0.743169	-0.629018	-1.81895	-0.937075	-2.23702	0.775607	-0.205944	-1.38426	2.3915	-0.0777313	-2.28899	-1.18631	-0.127491	1.13275	0.694625	-0.88941	0.82524	2.29146	-2.98727	1.00948	-1.86537	1.37773	-2.83556	0.64926
NR2C2	-0.643664	0.0237498	-0.572581	2.5588	-3.46022	5.4136	7.87646	2.62905	0.303063	-1.08858	-3.37012	7.15878	-6.43728	7.51081	0.670518	-1.60052	-4.02206	2.11911	1.63822	2.47359	0.0108193	-5.25918	-4.49435	-8.79386	2.14124	-2.61587	-0.586617	4.8214	1.80744	0.582869	-11.9818	4.21461	-10.2627	6.23094	0.262616	-6.18095
NR2E1	5.18829	-2.78809	13.0106	-2.86862	-1.52269	-2.86425	-1.16028	-2.60326	-3.04472	-1.95262	13.8032	-2.40356	-1.6119	1.35417	4.06861	12.7512	-1.66041	-0.172272	-3.31514	9.57363	-2.18505	-2.48637	1.08986	-1.41131	-1.43735	-0.9547	-2.79784	-3.12331	-1.49331	-2.73121	2.23332	-2.52806	3.93743	-0.56898	-2.78003	-0.361175
NR2F6	-2.76698	1.48402	-3.39106	2.98456	-2.78909	1.17478	3.27063	-0.93069	-1.2915	-1.93055	-3.7772	0.516116	-3.0784	3.76081	2.22716	-1.87054	1.34574	3.20574	-0.526224	1.06579	0.636323	1.87902	-2.46213	1.9508	4.32061	0.616313	-1.35273	-4.23143	-4.37432	1.24091	-0.53374	-4.51496	-1.38333	-0.760306	2.00147	2.41594
NR3C1	-1.1614	-1.86166	-2.86963	-0.625522	1.14501	-0.0652319	-1.62047	0.63116	2.23641	-0.890817	-2.88496	3.43088	0.302245	0.947894	-0.980631	-3.00785	-0.446217	-0.910114	3.35939	-0.353134	-1.41518	-1.64748	-0.229386	3.68771	-0.464418	-1.08281	1.35954	-0.901426	1.54507	2.91238	0.423725	-1.84854	-1.31289	-1.11798	1.48602	-0.858004
NR3C2	7.56991	-4.34926	5.26399	-4.0918	1.81128	0.347584	-2.48582	-0.792041	-5.75688	-2.24334	6.40855	-3.72164	1.97163	2.54906	-1.01579	2.92072	1.89395	0.446685	0.845321	0.734806	-5.1362	-0.818143	1.36917	-1.0366	0.113847	-4.87285	-5.21842	7.85693	1.95292	-5.27034	3.18266	6.64959	3.60325	-1.89189	4.89222	-4.75352
NR4A2	-0.844096	-2.52123	9.40093	-3.60893	-0.541088	-2.73649	-1.80979	-0.043856	-2.63746	-1.99243	4.40366	-1.40684	10.3617	-2.45873	-5.47141	9.13476	-3.27677	12.2246	-1.95635	-3.34732	-2.93863	-0.342303	-1.61548	-2.40613	-1.46551	-3.4901	0.281205	0.119517	7.43637	-3.30239	11.0265	6.86453	2.39694	-2.38248	-5.03465	0.056762
NR4A3	-1.04228	-7.0223	14.4088	-5.92224	2.01232	-3.68561	-0.713959	-3.37399	-5.68278	-4.43301	9.14429	1.47539	16.8595	-3.49441	-12.1631	14.8063	-9.5292	16.4603	-5.7025	-8.79321	-4.64662	-0.465752	-5.01281	-2.72245	-4.59785	-6.47102	2.82764	2.124	14.5313	-5.54561	14.7558	12.7788	-1.41058	-6.214	-9.90108	3.33076
NR5A1	1.40788	5.39515	-0.0680464	-1.71854	-3.25016	-3.22249	1.5468	5.50554	-0.461376	2.5095	-0.351318	-2.18595	-4.67861	3.28292	3.41234	5.32513	1.98193	0.217348	-1.75027	4.17877	-1.98294	-1.17537	6.23272	-6.87259	2.63152	5.34566	-5.86037	0.0495695	-7.53945	-5.76629	-2.58838	-2.20147	-0.112107	-1.77568	1.9111	-3.47307
NR5A2	-1.40982	5.84961	-1.68872	-2.60623	0.892933	-1.72324	-1.16081	0.889519	1.33012	5.06903	-0.735162	0.994969	-0.822938	0.51792	-0.538797	4.06215	-2.32774	1.10833	-0.598375	-0.917567	-1.9541	-2.95504	2.31887	0.623906	-3.60409	5.32297	0.134058	-3.3964	0.0698732	2.73801	0.64832	-2.64738	-2.32606	-1.13152	-1.28038	-0.511526
NR6A1	-0.836239	6.41188	-0.257814	-0.880365	-1.95871	-3.17019	0.518903	1.64741	-0.47544	3.94837	0.195102	0.762071	-1.25506	0.82567	0.332676	5.1384	-1.70637	0.292615	-2.97922	0.603047	-1.30008	-2.18774	2.90768	-0.321749	-1.18555	5.60288	0.418245	-2.41774	-1.31308	0.96801	-0.441267	-3.26551	-1.33394	-0.0728745	-2.02525	-0.55961
NRF1	1.71783	-5.01187	0.283161	-0.0227691	1.66202	5.45482	-3.20554	-5.35473	-0.0216423	-0.492326	-0.192109	0.49552	-5.59429	4.38484	1.04498	-0.71235	2.93948	2.19882	6.16267	1.76575	-1.83541	0.652407	0.0175702	-1.49238	3.80041	-6.22574	-7.28078	5.44379	-2.4146	-2.33923	-1.97628	2.11574	-1.4635	0.68985	5.78265	-1.34442
NRL	2.13275	-4.28388	0.795444	3.26819	1.09469	1.68532	-5.03816	-3.9945	-1.73259	3.64777	-0.940226	-1.0245	-0.660613	-4.86592	1.75045	0.906854	2.62907	1.67847	4.11809	1.29848	1.7765	4.14257	0.673429	-2.81397	-0.15357	-1.73783	-3.94883	3.01524	-3.36999	-1.45005	-0.69922	1.06127	0.587008	2.13871	2.91469	0.815269
NSD2	-7.42657	6.31738	-4.10371	-0.643455	-2.11044	-2.19791	6.42797	4.67081	2.51091	-2.34825	-8.10043	5.66295	-3.83078	8.14886	3.44074	-0.890838	-4.55764	2.2482	-2.97569	-0.357044	-3.55474	-5.23198	1.859	0.842444	4.11342	6.19891	1.53791	-4.44208	-1.19358	5.53938	-3.18707	-4.24878	-6.78147	-2.58586	-1.3218	-2.24081
PA2G4	6.46723	1.86824	0.777455	-6.06085	3.79491	4.84262	3.7817	-3.10393	0.656624	-4.26429	7.39082	1.35701	0.578022	1.22741	-3.24852	0.128993	-1.20454	1.53346	-0.841417	-3.1593	-6.57613	-0.633868	5.78948	1.02653	-3.6095	5.97546	-8.68771	5.04012	-0.9788	-6.1659	2.31673	8.14449	-3.69623	-4.58133	1.55784	-2.58348
PATZ1	4.51256	1.3712	-1.91053	-1.01568	1.15432	2.79589	-6.84129	0.103678	1.60447	5.1631	2.29601	-11.1389	-9.37231	2.95864	6.43294	-1.32763	10.4207	-6.21396	8.40574	6.93157	0.387804	4.15783	7.77353	-4.21076	3.3909	-1.4715	-8.85521	7.34245	-9.44814	-5.46283	-4.65053	-0.370697	6.41022	3.92489	8.50574	-6.10004
PAXBP1	-5.24213	-2.08261	0.600766	4.99982	-2.68832	3.91305	7.58404	-1.77204	-1.20664	-1.87957	-3.58922	3.34486	-8.41223	7.33281	-1.92084	-3.34	-4.16207	0.684981	4.9633	3.68407	3.22768	-1.69986	-3.80539	-10.1488	8.1083	-4.04377	-2.48841	3.92666	1.95723	-3.34733	-10.2647	5.13241	-6.98306	10.0672	0.869072	-3.26229
PBX1	6.10351	0.644506	0.63921	-6.50171	5.08377	1.11085	-4.6602	1.97754	4.33849	1.23751	4.76523	-1.15782	-0.201365	-3.2275	-1.21818	1.54296	0.326507	0.310205	1.9483	-2.07683	-7.24985	-0.386772	6.33519	1.97292	-2.38884	3.63872	-2.41708	4.76611	0.46585	-3.45189	-0.197362	2.91198	-1.28552	-2.85418	2.99098	-6.12452
PBX2	-5.21949	-0.247458	-0.789368	2.3013	-6.97505	-0.47486	1.22667	3.09017	-0.411206	0.792956	-3.42785	4.22222	-0.400052	0.676114	5.22695	-2.11596	2.70523	-1.88364	0.596498	4.73967	-0.706869	0.270516	0.995725	-6.72063	4.22044	-1.78388	0.206755	2.02814	-4.73211	1.15124	-4.53112	-0.714162	-0.294662	3.63751	1.90176	-3.0265
PBX3	0.392808	0.615387	-0.432687	0.0251202	-1.87984	0.865836	1.87658	0.891753	-0.281289	-0.376861	0.0846617	-1.87245	-4.08996	1.57185	2.0868	-1.29958	1.45103	-0.787933	1.2944	2.58687	1.20732	-0.887498	1.05689	-4.1772	2.84937	-1.91851	-0.957681	2.47768	-1.80962	-2.33391	-3.92606	1.3863	-1.76046	2.62734	3.23827	-3.02229
PBX4	-2.25521	-2.65701	0.746924	5.39052	-5.43692	2.48472	4.59859	0.82965	-3.09721	2.36344	-4.00712	-2.78142	-5.51433	3.70079	4.32194	0.599449	1.14922	1.71511	4.89775	6.09182	2.83457	1.19524	0.106658	-9.01105	7.97855	-3.97423	-5.68477	4.71132	-6.47963	-4.12913	-7.33919	-0.29506	-5.38155	5.51107	5.15938	-2.08489
PCGF2	-2.13843	-1.49223	-5.02431	1.70705	-4.8538	0.64912	6.64224	-1.01667	-1.19542	-3.86612	-7.97181	6.03884	-2.53282	7.32927	4.54906	-5.81644	4.40257	0.543656	-0.929172	0.342107	-1.62946	-2.02421	-2.27529	3.78277	4.95798	-2.93439	0.483029	-3.29902	-5.86255	4.00345	-2.77491	-7.15809	-0.923176	-3.20281	5.78028	3.87711
PCGF6	0.381825	3.20576	-1.93804	0.839132	-1.1033	3.86316	4.13218	0.272435	2.78632	-1.50766	0.130876	3.32947	-2.03745	0.567356	-1.31755	-2.17099	-1.13123	0.546959	0.309184	-2.86062	0.274864	-1.35112	-1.95658	0.200938	-1.97632	3.83121	-0.15105	1.62307	-0.83181	-0.0476483	-2.88059	1.44872	-2.45319	1.47242	-0.979411	-1.74115
PFDN1	0.759008	4.74279	-0.248793	-2.22183	1.3506	-1.76007	-4.70037	3.67402	3.87237	2.38715	0.984063	-0.547124	0.23358	0.564144	1.68518	1.68136	0.890805	-0.476179	-0.295359	0.438342	-2.5927	-0.55228	3.53297	1.93749	-0.266631	5.58208	-4.82281	-1.62264	-3.47147	1.07108	1.68027	-3.13131	-0.713556	-5.2716	0.148507	-2.70686
PGBD1	2.63979	3.87505	2.66663	-5.84709	-3.37457	-6.25264	1.98036	4.92814	-4.41901	-1.53141	0.586683	-3.0245	2.44956	3.28125	4.31314	2.3901	-0.44755	1.3503	-5.87397	3.42889	-3.22121	-4.79959	2.52467	-0.212906	2.65112	0.117095	1.79137	0.839894	0.953091	-1.32284	-1.33721	-3.58191	3.5261	-3.74556	0.464711	-2.71745
PGR	0.964041	3.01449	0.799332	-4.09453	-1.04944	-2.43137	0.413605	3.5188	0.884124	-0.805049	1.78458	2.32166	0.624845	2.67006	2.46973	2.37881	0.105529	-1.82248	1.23376	2.93709	-3.05422	-1.99509	4.94738	-7.77834	0.207182	1.22933	-1.92015	1.99985	-0.878852	-4.19834	-2.76897	2.77589	-2.85314	2.33016	0.931071	-7.10521
PHB	-2.74357	5.09644	0.0121096	0.749588	0.815687	-0.670987	-4.68332	0.0782186	4.32603	-0.789473	1.65206	-2.59238	1.30985	-4.25076	-0.335507	0.541386	1.37332	0.00197367	-1.35218	-1.192	1.01826	5.09902	2.29571	1.06893	1.79813	5.31246	-3.81034	-3.26398	-3.35014	-0.818372	5.74052	-0.379961	1.67248	-3.40258	-3.57268	1.9416
PHF1	-1.57645	-8.50139	0.753443	0.564011	-6.15355	1.13511	7.92383	0.0804738	-7.49943	0.621037	-4.35838	6.37205	-1.28448	7.09867	2.92252	-0.327407	1.2344	2.67121	1.79766	6.93295	-1.18226	-3.4675	-2.56996	-7.25128	5.44038	-11.385	-2.49728	5.11206	-2.24525	-3.55	-6.42006	1.52114	-5.17773	6.71617	5.67116	0.101371
PHF2	0.803887	-5.7363	-1.13282	-0.302461	0.74674	6.57028	4.06179	-6.51464	-1.2417	-2.03001	-0.346811	4.80865	-6.28163	6.06259	0.218278	-1.73826	0.0190362	3.7449	3.94495	1.24283	-0.902943	-0.694781	-1.01763	-1.17734	4.45343	-5.53878	-6.46272	5.64394	-1.95054	-2.3063	-4.08604	5.97622	-5.3835	1.17806	4.78088	-1.28574
PHF20	6.47945	-2.81068	0.984656	-5.9116	2.57731	2.19788	2.18946	-1.61333	-0.724838	-3.06236	6.545	2.96177	-0.526575	3.66213	-3.31991	0.2666	-2.83129	2.52039	0.655983	-3.23596	-5.66519	-2.85426	1.50564	1.09984	-0.760012	-3.34595	-2.28462	6.529	4.30737	-2.64085	-0.377831	9.07147	-3.18177	-4.54836	2.30724	-3.74172
PHF21A	-2.72116	0.179585	-0.821218	-3.70698	-1.52471	-0.456666	5.87974	9.68268	-0.251783	4.16028	-3.48248	2.61699	-5.38114	11.6298	5.96467	-1.63583	1.03006	-2.82275	4.08314	8.05675	-7.55554	-3.322	7.47431	-7.03995	8.06965	-6.95403	-9.30575	6.36071	-8.95279	0.00666089	-4.71214	-2.0452	-3.70449	3.52952	5.87134	-10.4053
PHF5A	-1.78197	4.1159	1.71897	-1.98846	1.5869	-0.000323704	-1.50893	1.81263	3.3873	-1.95285	2.22671	1.65392	3.74853	-3.84335	-1.14716	1.46509	-3.59827	2.15391	-2.30023	-1.91752	-6.39884	1.83893	1.12951	0.610818	-1.79391	4.93964	-4.44598	-1.18242	0.284155	-0.468572	3.69422	2.65701	-5.5911	-4.49867	-3.39948	-2.10157
PHTF1	-6.16486	10.6322	-2.91673	-4.52619	1.41513	-8.26517	1.8444	9.83926	4.78052	-0.466611	-5.27652	3.41168	1.61159	5.9638	2.72527	0.758615	-6.92056	2.09056	-4.56847	-1.77053	-5.74194	-7.99269	4.19992	2.55968	0.137789	8.62558	5.06668	-6.06602	3.39548	7.06803	-1.01873	-5.7337	-6.2464	-5.59401	-3.34449	-3.0203
PHTF2	-3.2926	3.93474	-0.532639	-1.00954	-4.37832	0.788713	5.17713	4.81495	1.87215	-2.31931	-1.04777	5.18648	0.793114	3.65417	-0.934783	-0.265146	-1.78846	0.572247	-0.782867	1.17263	-2.24557	-4.70639	0.463322	-5.55312	0.80728	3.43714	0.994775	-1.00739	0.678837	0.877399	-3.56734	0.796807	-5.69725	3.16698	-0.908141	-5.52544
PKNOX2	0.132413	4.02946	-0.877501	-4.23727	-6.08427	-2.70138	2.65809	4.50703	-2.45771	-0.400321	-0.174843	0.980813	-0.34572	3.57963	6.03219	1.52082	4.16834	-0.932927	-3.86215	4.23131	-1.50761	0.253409	5.55573	-5.01265	2.88812	3.52937	-2.3227	-0.670022	-5.6206	-4.0994	-2.02677	-0.894579	1.39504	-0.310685	0.978463	-1.33088
PLAGL2	2.82824	0.730902	4.15535	-2.8615	1.16154	-1.40972	-1.0997	-1.7036	-3.88667	-1.55332	4.29709	-1.37545	2.88214	-0.199874	-3.00982	2.82812	-1.56691	3.07267	-2.94094	-1.62609	-1.77084	-1.49163	-1.03293	0.0666903	0.744715	-0.858745	-0.896556	1.69595	2.3333	-3.74299	6.67382	4.7726	4.11306	-2.43577	-0.618873	-2.20906
PML	-1.4992	0.321341	-7.46175	0.500985	-6.51569	-0.864918	5.59039	4.156	-1.10917	1.48186	-10.4792	4.6381	-8.33087	5.8746	7.67353	-4.8041	4.09212	-3.32504	1.91039	6.42879	-1.56807	-3.62389	0.178904	0.17183	5.70291	-3.17094	1.03425	-0.800728	-9.05531	3.73681	-7.3785	-8.99814	-0.408201	1.95663	7.2266	-1.89587
POU2F1	2.29653	-6.1362	0.495285	3.66067	-1.13223	9.80635	4.72325	-4.40444	-1.02565	0.877121	-0.499354	5.37394	-3.29945	1.80113	-3.48492	-2.44314	-1.40067	0.3646	3.69792	-1.11028	3.25294	-0.770115	-6.44049	-3.36193	-2.30652	-4.65794	0.134158	6.15668	1.49482	-0.674172	-7.91531	6.52108	-4.45147	6.49083	-0.075625	-1.36555
POU2F2	-1.24106	-3.39442	-3.74052	1.95408	-0.0164312	0.723597	-1.24565	-0.934892	0.407639	0.440289	-1.07369	0.0708517	0.90875	-2.26138	2.08979	-3.49997	1.80629	-0.900274	0.920592	-1.08222	1.56655	0.844832	-1.82672	3.98948	-4.23624	-2.01893	3.6685	-0.629691	-0.0543529	3.6843	-0.611424	-1.93971	0.765697	1.99238	2.09835	1.2127
POU5F1	-1.13886	-1.87758	-1.51339	0.873325	-3.62648	-0.244618	3.90504	1.43451	-1.80098	-0.107523	-1.47215	1.42774	1.23163	3.40139	2.76431	-0.800858	1.12407	-1.12369	-1.29181	2.37738	0.397206	-1.87461	-1.36651	-1.87752	1.60103	-2.42508	2.50783	-0.778376	0.150998	0.51287	-3.37652	-3.946	-0.438959	1.25424	-0.49515	0.66768
POU5F2	-0.877563	2.18235	-0.141753	0.940616	-1.59023	-0.70494	0.78576	3.4866	-1.31953	-0.634914	-1.53043	1.49407	-1.06779	-0.252753	0.702179	-1.01919	-0.548677	-1.4708	0.0986031	0.906899	0.00978485	1.46893	-1.39827	-1.14655	0.557505	-1.18729	3.16133	1.19951	2.00493	0.0212443	-0.979773	-0.336582	-0.233917	1.95835	-1.14355	1.1163
PPARA	3.77963	-7.74355	2.29151	-2.18572	6.47116	3.61568	-3.48561	-4.3328	1.45339	3.27092	3.25776	-0.307376	-0.375896	1.05114	-5.72961	2.24797	-2.21849	2.69375	5.39537	-1.71423	-4.38495	0.713377	0.729596	2.24887	-2.22421	-4.30819	-6.51732	8.20726	2.52648	-2.16354	1.52093	4.36796	-4.14449	-0.63808	1.97011	-1.87488
PPARD	1.48207	-6.30027	10.7598	-6.02491	1.60247	-2.10044	3.29277	-3.91432	-7.98999	-5.79825	7.47635	5.94506	14.0478	-1.07578	-7.83535	10.7394	-8.56969	12.1729	-6.92212	-6.23341	-2.62229	-2.78408	-5.32331	-5.63294	-4.35456	-5.56972	4.29084	5.48857	13.4488	-6.68901	4.762	14.2764	-7.45395	-3.9265	-6.96784	3.09229
PPARG	-1.09947	1.7108	0.272884	-3.01584	1.4297	1.9913	-0.372962	3.49232	1.41974	3.78632	0.912161	1.96741	-2.59876	4.73337	0.191993	1.89796	0.00500195	0.253233	2.20462	0.403762	-3.05558	-1.4394	2.25768	-3.05845	-0.724726	1.41831	-4.44106	3.8259	-1.73213	0.297676	-2.1775	0.270413	-3.46546	-0.198212	0.293374	-3.92139
PRDM1	2.42788	2.36274	1.62761	-4.64841	-0.172124	-5.36818	0.532524	4.258	-1.6986	0.676254	1.38847	-3.38595	-0.276188	0.955869	2.60028	2.02244	-0.020861	-0.144716	-3.33756	1.25076	-4.25794	-3.77788	3.80738	0.675965	0.637406	0.131656	0.46764	1.43025	-0.780821	0.336446	0.720894	1.04999	1.45801	-1.98459	1.81238	-3.15462
PRDM10	-8.68255	0.600412	-0.290063	3.56589	-3.67399	-2.24334	-0.647924	3.39774	-0.3001	-3.00713	-7.48845	4.61845	-1.65434	3.08851	4.81272	-0.597302	-2.79139	1.39671	0.896127	5.79057	0.413253	-1.05357	0.0261955	-3.22628	7.45269	-2.17819	-0.422867	-0.775072	-0.955257	4.17833	-3.59438	-1.66967	-4.25041	2.01522	1.6088	-1.69256
PRDM15	-6.41438	-1.35668	-2.55157	5.81883	-8.57882	4.28706	6.7488	-1.28335	-3.11766	0.421187	-5.70616	3.69157	-4.13113	1.13751	4.34593	-1.98498	0.877483	2.72349	-0.41235	4.28988	5.73154	1.09971	-3.66913	-2.77661	4.16546	-2.01894	1.28384	-1.11403	-5.2524	-0.883294	-7.06942	-0.654421	-1.41387	4.89927	0.742816	3.57339
PRDM16	-7.81605	-14.0082	-13.259	12.0921	4.13695	9.63677	-4.3363	-12.27	5.25484	-4.32297	-7.23507	12.1985	1.25491	-1.6689	-10.3501	-9.18005	-5.11449	-2.79761	5.63343	-10.4163	10.0535	2.96244	-15.4609	16.0859	-6.31999	-3.70517	10.448	-11.7834	11.4208	15.8623	4.96717	-3.72225	4.23049	-2.77282	-9.39819	14.0679
PRDM2	2.76774	-1.42472	2.06351	-4.805	0.993176	3.36186	1.2728	1.76292	0.505411	0.757081	2.80707	4.95851	-2.77588	6.45817	0.49705	1.85881	-1.36835	2.72582	2.84989	3.54556	-7.46164	-3.46579	2.92612	-6.2967	2.99334	-6.07354	-7.77388	8.64292	-0.85992	-2.54128	-5.02758	6.18193	-5.95402	0.94565	3.23073	-8.22946
PRDM4	8.24943	-2.8109	2.58555	-4.7654	6.62632	4.76018	-8.50653	-5.39214	2.50507	2.54369	7.13599	-3.31661	-5.83213	2.14635	0.0450369	1.81954	2.5881	1.15502	7.61015	2.1655	-6.7591	-0.357869	4.06147	0.750962	0.116042	-3.59243	-11.0533	12.0935	0.420085	-4.98379	-1.95381	7.25037	-0.156895	-1.43802	6.57441	-6.68224
PRDM5	3.70634	0.0757527	2.36972	0.271102	-4.02277	2.93336	1.65391	0.583533	-0.665019	0.654264	3.18315	-0.914833	-1.07228	-1.61933	-0.201757	1.11615	2.298	-0.541562	0.0664808	3.05194	0.134338	0.355358	0.258944	-5.62816	-2.22746	-0.628725	-5.13584	2.72792	-2.06984	-5.86689	-2.95165	3.89422	-0.25859	3.66808	0.298243	-2.78235
PREB	-5.84667	3.42338	-4.71797	7.13156	-8.03225	2.66403	5.75605	-2.70052	1.04821	-3.34203	-5.77139	0.868533	-2.85791	-1.59299	4.21313	-3.27641	3.94797	0.821448	-4.09462	1.6031	6.69437	4.82503	-2.47943	0.847454	4.8503	4.38447	0.783638	-8.75915	-7.87959	0.334094	-0.437001	-5.94397	-0.420819	1.63857	-1.20077	6.52799
PRKDC	5.42258	4.83486	2.62062	-4.13363	3.53236	6.20548	0.678508	-2.01235	5.63583	-3.29808	8.50042	-1.83614	0.448978	-3.45054	-4.93704	1.97615	-0.666761	2.63116	-1.89734	-6.18537	-2.9597	1.67758	5.98492	0.572168	-3.2782	7.10307	-5.77086	3.07501	0.117497	-6.00608	1.76065	8.17107	-2.94868	-3.59881	-0.412513	-3.51472
PROX1	8.00295	-1.75759	6.75501	-9.93224	0.396465	-2.31568	6.52814	2.94842	-4.92	-0.344844	5.28808	2.81583	1.28336	7.4799	-1.9135	6.54811	-5.02786	3.51951	-0.474769	2.22938	-10.3337	-7.3851	4.21542	-5.6583	-1.15064	-6.21993	-6.02952	8.54669	0.708622	-3.99022	0.441351	10.4529	-6.01661	-1.24501	4.22673	-8.36654
PRRX1	-0.25682	-0.726963	-2.58135	1.17964	0.464001	-0.278548	-0.621875	-0.295491	2.33916	-1.8448	-0.0172651	0.261959	0.089676	0.00353688	2.48305	-0.932045	-0.339457	-0.892463	0.115818	-1.81474	-0.213874	-0.215233	1.16385	6.99706	0.188469	-0.751762	6.59971	-4.99845	1.19769	5.9672	0.481974	-1.21933	0.731615	-0.650821	-1.55041	-3.46263
PRRX2	5.83519	3.70677	3.46285	-6.05876	-2.11058	-9.39511	4.74797	3.8727	-8.57717	-5.67911	2.72281	-3.1864	3.7921	2.03552	4.2911	2.06468	-4.08536	2.61617	-7.97866	0.0351666	-6.26293	-9.40337	1.86834	3.9092	2.95946	-3.76245	5.39744	-1.3918	4.98132	-0.501223	6.00227	2.32771	7.47714	-8.42061	1.61998	-3.63479
PSMC3IP	-2.60577	2.8363	-0.0116304	0.398785	1.61508	-2.10232	-0.668454	1.84103	1.88094	0.66701	-0.221653	-3.38163	-4.22825	3.35688	2.60569	-2.18063	-0.882301	-1.58667	1.11543	3.36365	-2.34945	0.0180554	4.8616	-1.32041	5.88099	4.15008	-4.2025	-0.71239	-2.70042	-1.41202	-0.427812	-3.51412	-1.38346	1.07659	4.33298	-3.34474
PTTG1	1.49484	8.66668	5.83432	-3.23703	-2.90811	-6.99506	-2.27506	-0.707391	-1.02475	2.40007	6.12557	-3.25963	-0.886681	-1.90641	-0.796219	12.8514	-3.54801	-2.87228	-5.35869	2.79008	-3.72801	-3.84693	9.54214	2.2919	-3.68744	18.2823	-2.0549	-5.11854	-2.73958	-3.11062	5.2509	-3.88806	0.561812	-1.72298	-5.04734	-2.43982
PURA	1.71246	-1.66708	2.20223	-1.26965	2.46263	3.317	0.684866	-1.93248	2.29503	-4.00198	2.75217	-2.16093	-1.29957	4.253	-1.29033	-1.20345	0.852569	0.760931	4.24878	0.0909751	-5.23877	-0.650166	2.36832	0.278147	1.9971	-2.39502	-6.08165	4.04398	0.577315	-3.7788	-0.437018	3.10621	-0.882003	-0.324048	3.08865	-5.55015
RARA	-0.861082	1.88829	-0.0688005	-3.45965	-0.251208	-2.55788	2.87396	0.674621	-0.554701	-3.9461	-1.86251	4.42648	4.79436	0.768397	0.849521	0.988249	-1.32851	2.86051	-1.36889	-1.59121	-4.26107	-3.96316	-0.319333	0.890583	-1.43745	-0.735619	3.78633	-1.83719	3.47362	0.660535	1.89383	1.32597	-4.43817	-4.00065	0.428586	0.395918
RARB	3.54733	-1.16545	3.09474	0.905886	-0.629532	-2.65288	0.509882	-0.718288	-5.44189	-3.50992	1.76528	-1.98264	0.623166	0.115234	-0.168106	0.905215	0.0529995	0.426434	-3.58579	0.304499	-1.78229	-2.61845	0.699257	1.08181	1.56281	-2.74529	-0.298653	0.646468	1.06028	-1.22173	2.7321	2.64972	3.23472	-2.18732	1.94684	-0.884592
RARG	-7.47945	-2.48132	-6.06953	5.06975	-1.44004	0.235125	-2.33099	0.781159	1.79332	0.379915	-10.3331	2.46149	-4.8158	5.21069	4.68441	-6.55631	2.41964	-1.39484	5.23607	4.10954	1.93555	0.738511	-1.80147	0.763277	7.39085	-3.98638	2.42306	-2.55078	-1.7789	3.83746	-3.73402	-8.20906	-0.667006	3.12688	2.47766	2.1093
RAX2	5.30114	-3.68436	18.5064	-3.91621	-1.62686	-4.30012	-0.770847	-5.03478	-6.00353	-2.63513	18.4232	-3.61082	-0.688573	-1.61294	7.45392	16.6923	-3.1935	0.764167	-5.39141	15.183	-2.88153	-3.34858	0.47619	-0.602733	-3.27342	-2.25606	-1.47451	-3.93537	-1.01024	-4.14687	3.77071	-3.16439	7.68603	-1.4045	-2.7488	-0.584222
RB1	-1.22695	2.85357	-2.03955	-1.60605	6.43115	1.66161	-1.23794	2.04347	7.84848	-6.65611	-0.336466	6.24906	-0.292103	6.25486	-6.96667	-4.55346	-9.828	2.52178	2.61005	-8.22054	-6.20023	-5.62192	-1.80235	7.17129	-1.88768	5.8217	1.51929	-3.63	9.0442	6.78413	3.03934	1.96527	-7.61655	-6.46226	-3.83316	-3.12231
RBCK1	-5.97511	-2.82756	-3.24253	7.35063	-4.41932	0.992634	6.02677	2.10902	-3.11647	5.38671	-13.963	3.04238	-10.5594	7.79519	6.93907	-1.16906	-0.649072	4.18018	3.31719	11.1031	3.52247	0.55214	-2.60714	-8.12728	13.5879	-3.80286	-3.32131	-0.351155	-9.21273	-0.387733	-9.81008	-7.62791	-8.97508	6.53601	6.58371	2.06162
RBL1	-0.644566	0.237196	3.60842	0.74897	3.83742	0.482735	-6.35901	1.2379	4.0999	-1.05699	0.655777	-5.38841	-4.41878	2.25357	0.239792	-0.664381	-2.48365	1.5413	5.51911	2.21287	-4.15	0.168135	3.93683	0.964703	4.56237	2.55728	-6.8763	2.87362	0.280595	0.0135775	3.05183	-0.996148	-1.26083	-0.361379	2.95256	-6.46833
RBL2	6.82907	-4.06654	3.1247	-6.27461	7.57205	3.76976	-5.7167	-1.50197	3.87398	4.02042	5.79346	-0.310277	-2.9124	0.233721	-5.11087	2.99594	-0.984524	1.94246	6.16362	-1.05767	-6.47648	0.536317	2.70279	1.80595	-2.02875	-4.45302	-7.58079	8.69208	1.75722	-1.81034	-0.0151055	6.05788	-2.19065	-1.41072	4.11167	-5.61133
RBPJ	1.01479	0.3719	-1.97006	-7.02993	2.87624	0.0385957	5.46733	6.03746	3.43903	-4.22316	-0.515448	8.59497	-2.89759	9.98719	-1.23773	-3.68673	-5.91327	0.0745716	3.96819	-1.97533	-10.0753	-8.56362	2.44395	1.04942	1.75492	-5.31624	-1.2907	3.56801	2.76703	3.41147	-1.81537	2.77006	-8.19635	-2.47337	3.481	-9.6307
RBSN	1.68519	-6.2096	-1.13672	-3.79476	-2.0618	0.870321	4.01682	2.21065	-2.1152	1.39161	-1.42957	2.58275	-6.0411	7.65274	1.99059	-3.37542	3.27013	-2.54329	7.19566	5.96913	-3.86683	-3.47741	2.02853	-2.72338	5.6712	-9.96219	-3.88481	6.29624	-3.27522	-1.03027	-6.22563	0.758595	-1.11115	5.20228	8.35237	-6.25951
RC3H1	-3.53294	-2.71302	4.49671	5.74111	-2.54771	3.96868	5.32469	0.676899	-1.70337	-3.96753	-2.49776	8.23295	-0.449666	5.7121	-6.0841	-0.554096	-7.66233	3.18324	1.31861	1.84704	0.95725	-4.08583	-8.3087	-9.45609	5.97355	-6.64409	1.21578	3.90274	5.66033	-1.18433	-7.78032	5.83174	-9.27171	6.98205	-3.00777	-2.79359
RC3H2	9.732	0.994645	0.99501	-7.60351	6.01016	5.89136	3.5106	1.13065	6.36288	-4.57716	7.97279	7.44469	-8.12291	9.77651	-6.83686	-1.53277	-9.36278	3.08834	6.5281	-3.87637	-12.7368	-7.46522	4.06308	0.409574	1.26837	-0.485564	-9.45222	10.9308	3.77575	-1.96794	-3.67794	11.4306	-10.7739	-3.50455	3.84722	-14.3461
RCAN1	-3.00673	3.11788	-4.92318	-2.66159	1.74564	-1.70873	-2.58389	3.36651	4.57313	-0.951626	-2.10836	5.53329	6.13319	-0.265603	-1.21338	-2.87921	-1.32449	-0.873999	-1.26104	-3.61894	-1.29837	-3.00306	-1.09092	8.76668	-4.70784	3.06002	6.18024	-7.16241	4.79529	8.01249	2.04137	-4.22166	-0.473649	-5.12108	-4.53354	1.91573
RCHY1	-2.92124	1.91154	0.0744595	4.61895	-0.66424	3.05534	-0.761035	-0.889686	5.08382	-4.32005	-0.933728	-0.86521	-8.57395	4.89732	0.384443	-5.557	-1.42387	-1.55087	6.69779	3.73874	1.67372	0.0272726	-1.15234	-2.59724	6.78726	1.02985	-2.93098	0.0881104	0.771445	-1.25897	-5.89429	0.53044	-2.42418	6.51528	1.18661	-4.70254
REL	0.739408	-7.01959	12.6861	-5.9826	2.29026	-2.91603	-1.04176	-2.45834	-5.28949	-2.45867	8.93282	-0.0749269	13.9024	-2.84675	-10.0067	12.6345	-7.39713	14.1205	-3.89067	-6.4617	-5.33851	-0.503643	-3.44854	-2.73634	-4.26296	-5.88667	0.623933	3.42191	11.0307	-5.51255	11.9263	10.9642	-1.48771	-5.50842	-5.68409	1.55575
RELA	1.21482	-4.78746	2.22527	-5.25911	1.02262	-0.441366	4.62866	-0.671533	-4.53246	-2.26872	0.371365	6.07346	5.27695	5.0873	-0.771017	3.00968	-2.18881	6.25747	-0.359786	-1.10268	-5.14812	-3.44403	-3.50294	-1.05368	0.927142	-6.63746	-0.701508	3.31758	1.7995	-1.63023	0.148899	3.89378	-4.85108	-3.91601	3.22444	1.08202
RELB	-0.308872	4.63454	-0.160836	-5.26736	-0.564299	-5.09506	6.58433	1.39338	-3.02771	-5.89176	-0.426244	8.29837	7.62042	0.653578	-0.0375881	1.59106	-4.66908	4.42462	-4.61066	-4.69025	-4.46292	-6.26865	-0.130127	1.28262	-2.78333	-0.197522	6.61784	-3.44505	5.47198	1.00162	2.32592	3.87134	-4.57112	-5.88364	-0.862686	1.32056
RERE	5.51073	-0.377235	-0.775767	-7.09516	2.00745	-1.26106	0.835738	3.93038	0.171649	2.26722	-0.432162	2.2071	-2.45668	6.46509	3.18646	-0.573243	-0.178887	-1.51055	1.83373	1.55921	-7.27539	-6.07399	2.96651	3.1479	-0.903778	-4.94955	-2.21339	3.94434	-1.04146	3.15779	-1.94134	0.451661	0.614315	-5.72422	4.5277	-5.59377
REST	5.18379	2.28315	2.11901	-4.03761	2.82808	1.00637	-6.93197	0.215106	2.45712	2.06793	5.27082	-2.42364	0.604447	-0.741557	2.41239	2.97591	2.28045	-1.99996	1.06586	2.58786	-4.53924	-0.557152	6.10717	0.140142	-4.10859	1.69976	-5.54106	5.82467	-0.0339668	-3.86831	-1.93066	2.24849	1.26858	-2.02718	2.43938	-5.4929
REXO4	-0.0752357	-1.15707	0.531138	-5.18052	-1.36909	-0.518438	0.203316	5.16597	-4.50611	4.24234	-2.36495	-4.38077	-6.95341	8.68353	8.66288	-0.633399	6.57965	-0.771253	5.78773	9.98508	-7.04984	-1.50529	8.70381	-5.16926	7.87127	-5.073	-9.11131	7.54534	-9.37313	-1.45797	-3.78049	-2.90391	0.997511	4.19803	11.0905	-8.41128
RFX2	-1.396	-0.682867	-0.203832	-0.905236	-0.249191	-1.80935	4.73282	0.559228	-1.6135	-2.61645	-1.30156	4.78485	3.21379	3.51202	0.904931	-0.290426	-1.94958	1.71314	-1.37853	-0.539858	-1.34043	-2.76146	-0.492507	-0.934708	3.14667	-1.88015	3.61594	-1.13339	3.97395	0.108507	-0.603786	0.331547	-2.07641	-1.33937	0.928769	0.363589
RFX3	-0.282959	-4.9807	2.47584	2.66964	1.17006	2.11595	0.50263	0.493884	-0.457668	-0.0384248	-2.75016	3.67995	-1.52539	3.14368	-1.79467	-0.92134	-4.16582	1.65012	3.9791	0.925925	1.80801	-1.76427	-4.76977	-4.26726	1.90516	-7.47348	1.53928	4.1929	3.58561	1.61318	-5.18049	1.50624	-4.39049	2.763	-0.00593717	-2.42719
RFX5	-1.23192	6.10717	-2.03883	-1.65737	-1.43804	-2.25455	0.908974	1.92049	2.24974	-1.20341	-0.807966	3.65797	3.20549	-2.39236	-0.348389	0.896217	-1.99711	-1.12766	-4.2067	-1.87581	-1.20435	-3.08028	0.327834	3.22887	-3.39232	6.88842	4.9753	-7.00121	2.75559	1.7543	0.121872	0.0554832	-1.37482	-3.4966	-3.24122	0.311753
RFX7	3.77666	4.51037	-1.10704	-2.32938	2.0772	1.98033	-4.49492	4.36192	6.9206	2.95027	2.06285	-7.32655	-7.12486	3.35389	1.54697	-0.402832	2.7197	-3.48998	4.42134	3.05625	-2.42138	0.363456	8.00097	0.26173	0.999463	5.9399	-7.48418	2.66954	-5.12812	-0.995728	-2.90816	-2.40079	1.36595	-1.53398	2.73717	-7.57195
RFXANK	-3.47713	-0.593854	-0.839498	5.04144	-1.69247	0.506443	-4.81311	2.58631	1.24666	6.4239	-5.06562	-2.70308	-5.03837	-4.75328	4.22506	1.59902	3.03614	1.5596	3.58524	6.52987	4.02441	4.9305	0.969123	-2.32139	5.67248	1.62901	-2.48813	0.374763	-8.0601	-0.348566	-2.73115	-7.85107	-0.681227	1.9163	4.8043	1.09192
RFXAP	-0.675436	1.40875	1.00372	2.19158	0.049021	2.05055	-3.09558	-0.263081	3.46291	-1.05875	0.40004	-4.76566	-3.0397	-3.05685	-0.497984	-1.91536	0.424437	-0.309125	2.59852	-0.240849	1.80961	1.18363	0.36215	0.634163	0.499445	1.87574	-0.29886	-0.215204	0.558447	0.56338	-0.827827	0.348802	0.921388	1.01697	-0.153632	-1.85752
RHOXF1	-0.211422	2.3493	1.31925	-2.27338	-2.99577	-4.61051	1.17751	6.07519	-2.61953	2.47862	-1.7932	0.0418482	1.85385	5.29995	3.93759	2.19126	0.680042	0.492401	-2.96579	3.9107	-3.71357	-4.03114	2.83431	-3.77771	2.67769	-2.52699	-0.955284	3.07404	-0.632045	-0.450658	-2.22238	-2.03432	-0.621536	-0.979834	0.43924	-3.07933
RLF	-0.238918	-3.31565	9.71468	-3.74956	0.726431	-0.409871	4.48919	0.108972	-3.06424	-7.80588	4.45415	6.59531	8.93076	2.39971	-7.1865	5.63149	-9.10846	9.35374	-1.29402	-3.39291	-7.24155	-3.60235	-3.35519	-4.80141	-0.169917	-4.98254	-0.792436	4.55194	8.53806	-5.47671	2.53494	9.16378	-8.69363	-1.76159	-1.53392	-3.05012
RNF4	0.188088	0.573341	-1.38203	-0.368339	-1.72642	4.22164	3.92039	-1.02642	0.455089	-0.728629	-1.15296	3.3218	-2.69715	2.58028	0.155662	-1.80966	0.11334	-0.495641	0.129404	1.70519	-0.0351995	-0.885216	-0.406766	-1.80896	0.216239	1.35167	-1.64103	1.23547	-1.37746	-4.05521	-4.66865	2.02117	-4.33778	2.2946	2.26326	-1.60961
RNF6	4.02527	2.97653	1.91407	-1.92467	6.91476	3.59583	-3.84846	-4.62968	5.39437	-2.44873	7.33041	-0.66188	0.210598	-1.11306	-5.24885	1.08845	-2.28445	1.96979	0.725678	-5.85796	-3.74977	0.212037	-1.76004	5.14498	-6.84492	5.37986	-1.86958	1.26521	4.77688	-0.534393	0.668427	5.06623	-2.33077	-5.89914	-1.83156	-1.00022
RORA	1.03554	-3.6406	1.26287	1.29868	0.970045	2.10474	-0.118646	-1.11966	-0.754344	1.16275	0.899874	-0.07056	-0.934235	0.338054	-3.41864	1.3579	-2.97959	2.78483	3.76713	-0.917332	1.75285	0.605822	-3.17768	0.255014	-0.151033	-2.55913	-1.61107	1.88126	1.38244	1.37441	2.76726	1.87813	0.161275	0.601905	-1.0835	0.49701
RORB	6.62644	0.713457	3.72215	-2.89333	-0.470699	-6.54139	3.02271	0.727643	-6.10915	-6.96139	4.17775	-2.4096	2.76286	-1.7573	2.2321	1.634	-5.85451	1.55944	-6.15643	0.30904	-4.75684	-6.45643	0.561191	3.57586	2.97965	-4.49005	3.53417	-0.834752	4.88376	-0.889509	4.97472	5.39259	6.20242	-5.89614	0.933923	-2.71381
RPL7	6.24244	-6.76718	-5.81746	-10.1737	-2.22519	4.66489	8.90479	-1.23185	-10.7147	-5.19464	6.33724	2.10002	6.22673	8.90288	-5.96985	2.63781	6.09309	-10.9413	-6.33622	6.04364	-1.33821	3.94667	10.0493	-5.45294	5.27952	-7.57964	-20.0955	5.62748	-11.3802	-9.77709	9.01568	8.66641	2.25386	8.73929	4.09638	-2.76123
RRN3	5.82122	0.612917	2.48862	-1.30334	3.35825	4.30674	0.577164	-2.94522	2.75576	-1.30417	4.31446	-0.225869	-2.2329	-3.40763	-3.26202	0.916585	-2.37276	3.91943	3.33036	-3.75957	-2.09149	-1.36399	-1.17181	-0.184767	-2.96674	1.98615	-2.39816	5.47526	3.86245	-4.87929	-1.37073	5.90828	-2.29728	0.197567	2.23382	-3.03172
RUNX1T1	-4.6621	-1.84038	-4.79077	4.39565	-0.395027	2.81691	-2.30252	0.374258	5.09173	2.08722	-4.13139	-0.439981	-1.87064	-0.918165	2.17404	-2.85365	1.53639	-3.03153	3.5558	1.65142	2.47774	2.38216	0.565267	2.43661	-1.22899	1.12659	0.410287	-2.16313	-2.37003	4.12873	-2.72781	-5.18307	0.268917	1.99854	1.36426	1.5286
RUNX2	5.565	2.71155	4.43933	-4.69883	-6.47531	-5.50088	7.41531	6.37135	-10.5575	-3.44181	1.28717	-2.33327	-0.892796	3.70935	6.89808	2.6556	1.42591	-2.32034	-6.57695	5.81676	-5.16531	-6.24917	4.03908	-5.1606	5.36379	-5.03334	-0.335525	1.28989	-1.89936	-3.73019	-1.06579	2.17685	4.95689	-1.5981	6.41302	-4.56128
RUNX3	-3.49847	-5.15962	-9.59269	2.88931	12.8901	-6.39011	-4.44245	-1.30097	7.35398	1.62637	-1.89262	-4.76009	3.23959	-7.44701	6.20443	-6.16244	-4.06343	-2.78224	-4.32313	-11.5371	-1.10071	-3.60433	2.51291	20.6436	-6.30071	-1.62961	16.5865	-6.80497	1.04061	18.509	5.12728	-8.6877	-3.41075	-5.31678	17.7075	5.07359
RXRB	-7.52322	-2.14436	-5.65597	10.7763	-12.7364	4.51436	7.14537	-1.24855	-0.747665	4.87748	-11.1109	5.78338	-7.73899	2.28469	6.90767	-3.83639	4.57053	-1.05299	3.00948	9.76988	7.45365	2.67141	-7.14659	-9.60901	6.86292	-7.23701	0.584593	-0.701224	-9.0159	0.255286	-11.7636	-3.04186	-2.02563	12.5811	1.61369	5.22206
RXRG	-4.38266	-0.747825	-3.34605	3.84333	-1.87541	0.607326	-2.71968	-0.548736	4.69828	0.924606	-3.80374	3.68999	1.09398	-3.26309	0.0562361	-1.59667	3.15126	-2.30037	-2.29753	0.495588	5.80145	2.59607	0.0352492	0.376951	-2.10418	4.25217	3.92097	-5.71856	-0.615557	2.41296	-1.15565	-5.80837	-1.12822	4.59483	-3.44959	2.88996
SALL1	0.677388	-0.180159	1.22131	-0.183987	0.228214	0.831156	0.0397041	-0.675566	-0.845985	-1.76434	0.706288	-0.841744	0.546249	-0.32794	-0.025494	0.258438	-1.59264	1.06398	-3.34502	-0.866433	0.619157	-0.674565	0.0163172	0.5176	0.758712	-0.0982014	2.8975	1.44311	0.882212	-1.60154	0.854598	1.38014	0.875963	-0.711319	0.126887	-0.16692
SALL2	3.73317	0.80004	-1.71739	-4.26747	3.43425	2.23664	-3.76528	3.41882	2.98811	5.03857	2.03009	-8.15917	-8.49926	4.75045	5.59451	-2.30655	7.39618	-6.34566	6.51576	5.0647	-4.73736	1.29158	8.49241	0.264083	1.34415	-0.620048	-9.48854	7.16222	-9.3406	-1.43767	-2.87896	-1.49698	4.04826	-0.442577	7.93924	-6.79454
SALL4	3.76056	-2.32964	14.4202	-1.1431	-1.22929	-2.35625	0.732101	-2.66495	-4.7478	-1.44376	15.9862	-1.10867	-0.446488	0.125149	4.95007	12.6471	-0.932351	0.246435	-2.88439	11.4238	-0.80597	-1.53056	-0.577364	-1.01783	-1.14407	-1.07375	-0.608066	-2.10003	-0.487238	-2.01266	1.10128	-1.76621	3.19696	-0.579714	-0.993063	-0.328352
SARNP	-2.47676	3.08466	0.354619	-0.373155	-4.49412	1.53921	3.13727	1.04744	0.141127	-3.60977	1.33559	2.94381	1.90306	1.32494	1.29547	-0.0461963	-0.37274	0.510899	-2.29935	2.85556	-1.48421	0.817863	2.9399	-4.67264	3.45774	2.23826	-4.63396	-0.0887314	-5.00482	-3.29244	0.579768	3.27457	-2.2956	0.769039	-0.924792	-3.90542
SATB1	-2.35612	-1.17456	-0.579876	-2.91561	5.85632	-1.64706	-4.02788	3.61362	3.8031	7.0731	-4.26715	0.910072	-3.12053	4.94557	2.43069	0.753153	-0.740639	1.19167	4.6642	2.39055	-6.02976	-2.98452	1.67101	0.707322	2.38796	-1.87097	-0.700655	3.70608	0.651604	4.29043	-3.75474	-5.09181	-6.06016	-0.73553	2.18049	-4.26501
SCMH1	1.0836	-7.96904	-0.768245	-2.01404	-2.27705	3.29639	5.76861	-2.0834	-7.99098	-0.709722	-0.220072	3.30933	-1.58086	5.70645	0.869032	-0.350549	2.35644	1.00287	0.900566	3.42427	-0.595696	0.458171	-0.00647324	-1.91329	4.481	-8.43771	-6.8918	4.15584	-6.90758	-2.68724	-1.67109	2.36781	-1.15221	3.69436	6.60817	1.23343
SCML1	-0.136028	-3.36017	3.86829	2.02366	-2.07395	3.05367	3.61963	-2.44501	-2.45436	-1.84956	0.809286	3.51254	3.04783	-1.45355	-4.93077	2.43106	-2.14755	4.39616	-0.398834	0.0866568	2.69138	-0.854198	-6.03662	-4.84487	-2.56323	-1.88926	1.73356	1.32234	4.40726	-4.54366	-4.59234	5.34253	-2.69544	4.52179	-2.39743	1.57879
SCML2	-1.04808	3.28702	1.07544	1.13063	-5.16562	1.91145	5.17275	3.4658	3.4826	-0.900681	-1.08108	2.0553	-6.38937	4.66785	0.0628556	-0.422827	-1.65225	-1.4349	2.40635	4.36476	-0.764418	-1.33247	1.38353	-9.53216	5.13166	2.84062	-4.02105	0.716476	-3.07731	-4.07117	-6.09506	1.00324	-3.25234	6.32691	1.27025	-8.94046
SCML4	-5.04615	-5.553	-9.14084	5.14064	11.6183	-6.77173	-4.38131	-1.60768	5.1721	2.87137	-2.52056	-6.33322	3.63175	-7.06087	8.29262	-7.43971	-3.61515	-3.80352	-3.75276	-9.21191	-0.728008	-3.46172	0.74097	18.4574	-4.80269	-2.26255	15.2698	-6.48267	-0.632218	18.4783	2.98248	-10.1088	-4.19355	-4.74231	18.0967	5.78611
SCX	-1.27443	-0.0348959	-0.753263	0.214039	-0.523002	-2.17204	0.571524	2.56652	-0.701809	0.278542	-5.36205	4.93311	0.0443046	3.55177	0.256585	-1.21365	-3.74106	-0.721928	0.641073	1.06513	-0.178065	-3.38839	-1.82519	0.985016	3.21186	-1.7104	4.23202	-1.09312	3.72912	3.49513	-1.85863	-3.15969	-2.19175	0.372173	-0.666458	-0.249983
SCYL1	-3.15821	-0.252559	-2.56117	4.96311	-1.98792	5.96346	1.94314	-3.03037	-0.235922	-0.919635	-3.91209	1.87645	-1.07135	-0.516738	-0.0403377	-0.832592	2.19514	3.27802	-0.917321	-0.973753	3.96839	2.08492	-3.9837	1.26724	0.115574	2.42253	-0.831491	-0.729606	-2.7216	0.286858	-0.950507	-1.91065	-3.18336	0.00173986	-0.911577	4.59015
SIN3A	5.35352	0.320003	0.398824	-4.45429	5.08566	5.50592	-6.15502	-2.56653	3.59158	2.83804	6.20035	1.39413	-0.679701	-4.11492	-1.76073	1.88178	1.64115	1.30512	2.15815	-4.04461	-4.43787	0.606328	1.72415	2.80168	-8.37929	2.79348	-5.29271	6.28567	-1.67307	-1.20906	2.60494	5.38401	-1.77636	-4.62238	2.66089	-0.341184
SIX5	0.187923	-2.89472	-3.00747	5.94988	-0.251238	3.4529	-8.90996	-1.81415	1.57828	9.00767	-4.07841	-8.62872	-11.1475	-3.88336	7.41646	-0.324487	9.72677	-1.98078	8.49301	8.06237	5.57768	8.6402	1.29707	-0.940422	6.68272	-2.75937	-5.87915	2.22278	-12.4289	-1.82863	-4.94009	-8.2186	4.66264	3.99111	9.27773	2.64964
SLC2A4RG	0.314709	-0.499382	-4.70239	4.9982	-4.92402	1.55563	0.442845	-0.942713	-0.508394	4.47323	-2.27624	0.364822	-4.24336	-4.38997	2.14961	-0.748346	5.00007	-1.76157	0.356574	2.68306	6.38778	5.05585	-1.55676	-2.83978	1.77506	0.961169	0.97293	-1.567	-5.55927	-2.18038	-4.18854	-4.16484	1.17745	5.13663	1.03994	3.3636
SLC30A9	5.02192	3.24225	2.87882	-1.65941	-1.42723	3.21697	0.116399	0.102644	1.95387	-0.0189815	4.92355	-1.84029	0.730612	-7.07395	-2.70049	2.12603	-1.60634	0.557507	0.443996	-1.54931	0.291559	0.958818	1.87165	-4.11197	-4.78895	4.96089	-3.01068	3.04375	0.182164	-5.66723	-1.72047	4.9988	-0.946874	1.50922	-0.448741	-3.84702
SMAD1	2.13809	0.741763	-2.29975	-5.39996	2.17712	0.30482	-3.75534	3.07985	2.17812	4.24114	0.938609	-2.15816	-3.35381	-1.05898	4.54934	-0.274472	3.9153	-2.51589	2.59849	1.04544	-1.96665	-0.413742	4.54892	1.77961	-2.4387	-0.852186	-1.45214	2.19297	-3.96465	2.44821	-0.46569	-1.40169	1.23037	-0.664127	4.65144	-3.12118
SMAD2	1.57053	5.30696	1.05672	-8.44117	1.92302	0.257792	1.34838	8.15141	1.93412	2.26475	2.58698	3.84798	0.354578	10.1957	1.91215	2.41896	-1.47628	-2.26878	2.89504	2.15217	-11.9607	-4.4772	8.43811	-5.64844	-0.511889	2.95568	-10.9297	6.35803	-3.88236	-0.319153	-1.91129	1.6945	-7.124	-1.09406	3.1857	-13.077
SMAD3	-0.855107	3.13269	-0.425864	-2.47484	-0.503676	-1.31679	2.87392	2.10513	-0.248516	-1.89137	0.379685	3.02402	3.13589	1.72202	-0.208501	0.926533	-0.590747	1.23535	-2.66547	0.561439	-1.67815	-1.79561	2.40959	-2.06024	-0.0101649	1.77458	1.81433	-1.27622	0.4149	-2.74637	-1.3551	0.34225	-3.40111	0.0781983	-0.308113	-1.35672
SMAD4	5.0575	1.28176	1.92415	-3.18845	4.42771	4.9805	-2.41584	0.597308	5.1887	-3.02322	5.8282	4.67622	-4.32251	6.74632	-5.11971	0.394683	-5.23736	2.56307	4.42365	-1.78432	-9.71912	-3.45494	2.38469	-0.687819	1.42105	1.09468	-10.1146	8.19548	2.50109	-1.33264	-1.83766	7.43611	-8.88757	-1.86148	1.66325	-12.2274
SMAD5	1.30425	-0.921479	1.74587	1.7306	-1.44328	6.87396	4.99599	-0.730334	3.29367	-7.73147	1.27659	5.30905	-8.64539	6.93101	-3.01444	-3.21753	-4.5376	2.73049	7.92479	2.83618	-1.88008	-3.91272	0.294999	-9.50253	7.17801	-2.00914	-7.5948	6.00886	2.58137	-5.25599	-8.10722	7.98506	-9.82805	7.17512	3.38748	-10.5427
SMAD6	-5.64286	-0.02314	-2.60516	-0.745658	2.12619	-6.0086	-0.784046	2.55224	0.92691	-1.04478	-6.47125	4.07892	0.469541	5.47364	2.54747	-3.77369	-2.26519	1.81303	2.01348	-0.861992	-3.58876	-5.55183	-1.40566	4.52702	3.07797	-0.476231	4.89789	-2.96138	3.4548	4.89832	1.13394	-5.95983	-1.08152	-5.54178	0.505188	-0.722391
SMAD7	-2.58595	-1.67533	-4.87283	-3.6565	5.8219	-2.50291	0.35155	0.617045	2.90879	-2.69887	-3.43003	7.15463	2.95057	3.48404	0.943436	-4.7052	-3.64056	0.47949	1.06362	-4.57727	-3.06926	-7.35003	-1.85303	8.64645	-2.50797	-1.21214	6.23836	-4.0119	7.18518	7.95061	0.508743	-2.93768	-1.83352	-4.94901	-0.746002	1.7872
SMAD9	1.59364	-1.60261	-1.3378	-5.70289	1.01332	-3.82132	3.87991	5.29727	-1.72677	1.49916	-2.9161	0.655465	-2.19377	5.64141	3.60845	-1.84371	0.377719	-1.66429	3.93058	3.98853	-4.55085	-5.09796	1.70822	1.16851	1.7544	-5.09815	-0.206261	2.31016	-1.76483	2.31843	-2.20309	-3.43183	-0.561407	0.434764	6.05147	-3.64603
SMARCA4	0.74391	2.78583	0.823942	-1.66078	-3.50936	-0.234095	1.89496	-0.223368	-0.526321	-1.04208	2.16153	-1.45957	-1.31025	-2.17433	1.68926	1.63071	0.457423	1.35206	-2.24141	1.74682	0.871206	2.96563	4.14738	-2.96556	0.948789	2.84467	-1.1748	-0.794313	-2.60534	-2.88529	-0.139911	1.24478	-1.02403	-0.638458	1.59887	-1.91093
SNAI1	-2.9324	0.0714874	-4.78059	-2.79272	5.11455	-1.55483	0.979986	0.353505	1.8005	-3.19309	-3.4529	6.32217	5.85794	1.27801	-2.97619	-2.80721	-4.4175	-0.0436443	-2.26698	-5.90028	-1.69899	-5.26037	-3.8957	8.80719	-4.63408	3.51837	7.75655	-6.6767	10.4809	8.38759	2.34608	-2.88974	-1.44113	-5.56806	-2.88295	1.87841
SNAPC2	1.15907	2.00295	-0.570089	-2.21685	-2.98986	-6.56908	5.26257	5.28196	-3.05689	1.62343	-4.26932	-1.56451	-2.71072	6.9044	8.17773	-1.18163	2.0786	-0.46086	-0.7475	5.28144	-2.90906	-3.93828	1.37035	0.572882	7.09723	-4.08307	-0.398101	-0.146222	-6.60929	0.7432	-2.75331	-7.63395	0.65843	-3.05983	7.27365	-2.24689
SNAPC4	-7.12771	0.858864	-2.69933	8.32832	-10.9282	-0.798341	5.58702	4.74589	-1.76808	5.20624	-10.8636	-4.10629	-9.25797	2.36681	9.56827	-0.418729	4.40321	1.94427	1.75614	11.2642	5.16994	2.7058	0.195995	-8.12649	12.6534	-2.14736	-0.521228	-2.2896	-10.6875	-1.50586	-8.5798	-11.545	-0.942758	6.87689	5.29376	2.0489
SOHLH1	4.8005	-4.71075	23.089	-3.447	-1.81719	-4.82354	-0.953702	-4.99378	-6.77279	-2.94845	22.9439	-4.17337	-0.587694	-1.05091	7.69733	18.8861	-3.12985	1.42569	-6.48267	19.7731	-2.6163	-3.46758	0.243099	-2.48319	-2.95074	-1.86925	-3.70299	-5.62631	-1.69632	-5.28586	4.33455	-3.49066	8.21453	-1.44336	-3.2345	-0.493988
SOHLH2	3.89548	2.71707	12.5408	-5.90167	-2.46521	-7.26344	-0.422212	1.45362	-5.31124	0.871827	12.7519	-4.18909	0.471969	-0.47033	5.16477	11.9925	-0.835827	-0.340361	-5.54684	9.55372	-3.73203	-3.9507	3.37748	-1.84322	-2.33588	4.43536	-2.12103	-3.64703	-1.17333	-3.78938	2.60658	-2.90012	6.50248	-3.05319	-1.50658	-2.6276
SOX12	-4.13147	3.8349	-8.37183	4.94781	-6.29912	-0.179845	4.67675	3.02808	1.02718	3.01289	-10.4475	-0.12334	-10.8838	6.36356	8.0917	-2.84317	6.64397	-2.84751	1.87495	7.67622	1.05236	0.527445	0.00971243	-2.70978	8.93931	3.18863	-0.272923	-2.66119	-11.137	0.894974	-7.55398	-12.3014	-0.595377	4.4906	5.11497	-0.677748
SOX13	-4.37809	-6.1825	-6.94584	6.80141	4.20171	5.47328	-2.67944	-5.54013	3.47994	0.0742324	-5.10013	5.90425	-2.77023	0.537773	-5.3619	-4.94729	-4.24116	-1.43502	5.51927	-5.39886	4.50357	1.70673	-7.3831	7.84696	-3.37565	-1.57697	3.56952	-6.62707	4.75474	9.09011	2.30758	-2.2724	1.715	-2.97037	-3.66806	6.7186
SOX15	0.721419	-4.07184	0.931579	2.07811	-0.696834	0.403243	-1.32942	-3.27173	-1.91421	1.39969	-0.638314	-1.7473	-1.45974	1.7244	1.42452	0.914577	3.37411	0.680426	1.20032	2.28757	0.899309	2.42967	-1.21581	-0.169295	3.1258	-1.36513	-3.75384	1.00362	-4.65579	-3.3177	-1.44989	-2.86293	1.19893	0.592323	3.18444	2.4429
SOX17	-5.35749	-3.1323	-9.01973	-1.88506	4.56658	-0.929272	-2.15514	0.234234	5.48426	-1.44779	-7.05642	10.4223	4.20294	-1.18481	-0.562723	-5.31523	-4.41415	-0.421414	5.10227	-5.43179	1.07072	-6.54745	-3.38203	11.1634	-7.59842	-1.33572	9.49174	-9.89934	10.6125	13.412	3.66933	-6.91461	-2.99436	-5.75713	-1.87695	5.06448
SOX18	-6.1239	-3.92784	-9.54234	-0.847608	6.51523	-1.19547	-5.62166	-1.54642	6.12291	-2.39463	-7.7291	12.4843	6.57321	-2.56062	-2.90442	-7.66427	-2.95362	-0.994788	5.34366	-7.40688	1.40854	-6.78464	-6.89283	15.1629	-10.8039	0.103688	12.3877	-12.9066	14.8782	16.652	5.37864	-8.16775	1.11543	-7.44345	-2.21663	6.47911
SOX2	-4.19805	-3.38749	-2.78846	3.93405	6.0946	3.59953	-2.58859	-2.40739	4.93141	1.20226	-2.74851	0.443914	-1.74887	-1.2339	-4.31988	-2.97542	-2.70647	1.25616	0.863521	-2.40914	3.5117	1.23953	-4.11196	5.1286	-1.82047	-0.727728	1.81655	-3.24446	4.04108	4.77297	2.5801	-3.28289	0.0463449	1.47718	-1.5787	2.96208
SOX30	4.18422	-1.64445	12.8386	-2.16323	-2.32253	-3.37096	-1.31892	-1.96111	-4.78365	-0.171289	13.2153	-0.954364	0.891688	-1.39752	4.22829	10.7535	1.35296	-0.774267	-2.99931	10.1449	-0.160183	-1.04048	1.11014	-1.45613	-1.87783	0.296313	-1.94291	-2.64492	-1.25556	-2.33206	1.34652	-2.08013	4.43345	-0.248814	-0.0123314	-1.10264
SOX4	8.87359	3.94944	5.714	-12.98	-3.51057	-6.32678	2.47656	8.5543	-9.0694	2.3238	4.3367	-2.01134	2.15691	7.26402	7.62063	7.43346	3.16591	-0.133626	-3.57329	7.00565	-10.1028	-7.8244	9.90814	-7.20201	-1.71267	-2.96351	-6.17076	8.17131	-3.33374	-5.10765	0.700822	3.03791	2.28642	-4.29825	8.31682	-9.611
SOX7	-6.87003	-3.3937	-10.0201	-1.46582	9.38784	-1.9543	-5.63937	3.2968	7.06532	0.851661	-7.46671	9.01811	4.18825	-3.69243	-0.815987	-7.40563	-3.46885	-1.48334	3.6135	-4.89816	0.97634	-9.30497	-4.07422	12.6785	-9.64704	0.495564	11.6782	-9.67124	11.9648	16.4509	3.5477	-8.01031	-2.53792	-5.87722	-0.817216	5.06232
SOX8	-7.06987	-1.88768	-8.30953	1.69805	2.99531	-0.735303	-1.97974	1.35979	2.92644	0.389185	-8.00931	8.9493	1.85605	1.37912	-0.881558	-5.66426	-3.56166	0.14132	0.443061	-2.09272	1.63625	-6.05447	-4.5401	8.86564	-2.12094	1.20088	9.61192	-7.75058	9.27864	10.2015	0.215642	-9.631	-3.70689	-5.12299	-1.51474	4.76327
SOX9	-2.73364	5.56828	4.33083	1.77394	3.20519	-2.63966	-4.38608	0.448325	6.87103	-1.47404	0.0641878	-0.584234	2.96883	-4.77811	-0.856239	0.744194	-6.25632	6.3893	0.357984	-6.52822	-1.97796	-3.78332	-3.60834	4.63082	-5.38002	5.0192	8.72229	-3.97548	8.87325	5.28432	0.600165	-2.32775	-0.846462	-6.18094	-6.88871	-0.81938
SP1	7.42874	-2.54618	-0.843031	-5.23043	7.93148	3.63117	-5.71931	-0.87747	5.13142	1.05782	4.46833	0.270502	-10.0887	7.64152	-0.428023	-4.36952	-1.15068	-1.01832	9.76519	0.810211	-8.90666	-2.09951	6.82751	3.06374	4.05115	-3.09332	-10.2669	10.1057	-0.247878	-0.593815	-2.31892	4.28845	-1.58598	-3.46136	8.23431	-9.46265
SP100	1.41567	2.14155	0.430891	-8.56236	2.45123	-4.41645	-2.68659	7.30112	0.361719	3.67419	-0.49188	2.00365	1.25187	5.87428	2.25488	0.81987	-0.381295	-2.80904	3.99764	2.67262	-9.20363	-3.28128	6.10957	-1.3167	-0.113105	1.43731	-5.4424	3.33511	-2.94625	2.2916	0.750152	-0.797065	-3.19117	-1.40321	4.45646	-7.7142
SP140	-0.994322	-2.62966	-2.92028	1.66324	0.287096	-2.41484	0.23959	1.5246	0.42968	1.08409	-1.96905	-0.380527	1.05451	-1.62288	7.08181	-1.87023	-0.170157	-1.62556	-1.33927	-1.49214	-0.344552	-2.17563	1.04485	3.85876	-1.82757	-1.5861	6.04442	-1.87602	-1.96404	6.86494	-0.122227	-3.31756	-0.722072	-0.472036	5.63156	1.65336
SP2	4.7856	-0.0460925	0.188286	-4.15914	1.72342	4.06147	-6.57334	-0.599558	1.23266	3.90172	2.92628	-1.94149	-0.355556	-8.08703	3.61866	1.99735	2.98819	0.0882152	3.15492	1.11856	-0.650083	3.60872	4.91523	0.593525	-3.80359	2.16266	-6.97557	6.11127	-5.73122	-1.022	-0.949987	2.50882	1.02374	-3.28913	4.88467	-1.0737
SP3	3.53929	0.819598	-3.74077	-2.35047	2.43313	5.56899	-0.175888	-0.997877	4.60724	-1.41839	2.57477	3.32728	-5.9736	4.26215	-1.38338	-3.58611	-0.477197	-0.437442	4.58868	-1.95663	-3.99357	-2.11211	1.73666	1.79232	0.717475	0.560703	-4.24882	5.61264	0.210871	-0.805923	-3.17275	4.47961	-4.04383	-2.9553	3.61604	-4.84872
SP4	6.04354	-5.76629	4.23692	-0.961735	5.18359	2.553	-7.61414	-2.95075	-0.57894	2.44226	4.96804	-7.22113	-5.57742	0.622994	-0.917443	1.1295	1.24684	1.35085	8.31734	1.66489	-3.10934	1.91277	3.06366	-1.41971	3.41901	-6.6799	-9.31402	9.45547	0.0107474	-5.18305	1.83731	5.27277	2.25524	0.979229	7.03718	-6.91224
SP5	6.2313	-1.52944	6.18013	-1.98629	0.059999	-7.0844	-1.83437	-3.28063	-7.79132	-3.83924	5.2845	-3.95824	2.79355	-0.803256	-1.63364	3.592	1.48253	2.52707	-7.53157	-0.0817652	-5.47017	-2.61466	-0.980249	0.676132	0.961893	-2.32619	-0.420282	3.13926	3.51782	-5.66959	6.94708	5.8376	7.66262	-4.27428	2.21714	-2.60036
SPEN	3.4757	-5.07169	0.576985	-0.633646	4.00158	4.95702	-2.20093	-5.4419	1.33718	2.02508	2.35147	1.95632	-2.68532	-0.267945	-3.25868	0.0287668	-1.30888	1.60729	5.39709	-2.28792	-1.68775	0.746187	-1.18756	0.983921	-1.96624	-2.88772	-3.57771	7.68652	1.47288	-2.77423	-1.98306	5.32646	-2.25969	-0.329137	3.47624	0.511454
SPI1	-4.64926	-0.169571	-7.97119	4.12063	12.5233	-6.87627	-7.3713	-1.27068	9.33965	1.9567	0.395123	-9.50731	3.49987	-9.68084	5.52264	-5.26814	-5.25953	-2.13554	-5.89821	-13.0754	-1.61013	0.389827	2.14652	20.4249	-3.84547	-1.05563	14.293	-5.21442	-0.24458	15.9139	7.89102	-7.8336	-2.19549	-6.96191	16.3143	3.49176
SRF	-4.4541	1.22157	-7.37591	-0.102595	1.69298	-1.31656	1.01055	2.00289	2.30563	-1.09161	-4.5901	5.64705	1.68983	-0.263018	2.0256	-4.26465	-2.25902	1.07904	-1.24657	-5.01111	-0.611951	-2.57184	-1.85366	5.66538	-3.11652	3.50972	5.04677	-6.23158	3.71198	6.02379	-0.244979	-3.3506	-1.39276	-4.2036	-1.14081	5.31702
STAT2	-10.6122	0.574457	-0.424999	3.65497	-5.50997	-3.31249	6.11913	8.87495	-2.50564	2.52198	-11.8758	1.01018	-7.56584	8.59362	9.16333	-2.43642	-0.324468	1.60064	3.72136	11.9827	-3.66994	-5.02189	3.18706	-9.01296	13.4577	-9.77876	-0.951641	2.04762	-4.15898	4.41288	-10.0589	-5.90848	-6.53429	9.01984	6.7044	-6.77625
STAT3	1.6923	2.74309	1.0352	-8.65021	2.88011	-1.21951	6.64786	-0.350481	-0.140016	-6.65654	2.84248	8.5381	9.75503	1.06682	-4.34101	1.99914	-9.44913	4.8786	-4.36702	-8.61868	-7.08347	-7.56374	-0.0562349	5.04516	-5.68027	0.57916	4.79048	-1.72207	10.1129	0.47362	4.56418	7.64622	-6.97903	-9.99925	-4.3031	0.860501
STAT4	1.70743	1.17523	0.322584	-6.61369	-0.0768886	-7.26928	2.00049	7.69592	-2.72224	3.68227	-1.79826	0.240841	-0.929611	6.57503	5.48283	0.60863	-0.807895	-1.21243	-2.47922	4.86573	-4.60573	-9.33149	3.50421	0.386154	0.755809	-4.655	4.11979	3.13229	0.190236	3.72492	-4.22204	-4.22514	-3.77317	-1.30386	6.25653	-3.93413
STAT5B	0.452422	-4.64261	-1.54515	-0.658963	0.414877	5.00187	4.1051	-1.99126	-2.29088	-0.39407	-0.474725	3.88896	-2.94731	4.90587	-0.505118	-1.98775	1.04104	1.07186	1.92518	0.346099	-1.94385	-0.60646	1.64913	-0.298852	1.81692	-3.49559	-5.46185	4.31962	-3.0707	-0.66948	-2.6852	3.00319	-3.52171	1.00304	5.49906	-0.150023
STAT6	-2.17491	-2.64788	-0.448035	0.688843	1.39559	-0.453962	-3.36743	1.16276	0.226991	4.24579	-5.31077	1.22117	-4.56877	2.35265	3.33816	-0.600058	-0.281688	0.804008	1.8683	4.44835	-0.559677	-0.442299	1.23535	0.0400281	4.46885	-4.98142	-0.848737	2.72437	-1.24373	3.3597	-3.51397	-3.7298	-4.29002	1.6534	2.81865	1.02986
STRN3	-1.77911	3.76909	-0.0520182	-0.0650968	1.3005	2.0609	4.1882	2.75225	4.63125	-8.52612	-0.0129785	5.53447	-2.20823	5.92087	-5.41945	-4.52059	-7.88274	2.6289	1.4632	-3.89742	-4.67924	-4.59563	-0.732212	1.16005	3.00039	3.01333	0.600224	-1.58249	4.72834	1.96458	-0.399467	3.16243	-7.92913	-0.980129	-1.82413	-5.94566
SUPT4H1	4.19542	-0.417109	2.78051	-7.19358	2.83448	0.454573	-4.3534	3.4404	-0.690248	5.27109	2.40943	-1.80045	0.980948	1.25927	3.4816	1.82594	2.65011	-0.481679	2.2672	2.44095	-6.79932	-0.755289	4.36231	0.391742	-1.84606	-3.69298	-6.6641	6.47307	-4.41306	0.489131	0.868772	1.27993	1.15083	-1.69513	2.85334	-5.2758
SUPT6H	1.21633	-0.489743	-0.674126	-0.938692	-0.274125	3.50817	2.06341	-0.0657027	-0.197196	0.800444	1.46942	0.814595	0.49376	-1.49822	0.304131	1.3844	2.20766	2.594	-0.898314	-0.686965	-0.247259	-1.04723	-1.06088	-0.706202	-1.38055	-0.689393	0.22315	3.50216	-0.670037	-0.575814	-1.14742	3.21225	-2.52725	0.382223	0.957154	0.121237
TADA3	0.0341793	-3.31546	-1.31228	0.217813	0.581226	-0.228882	-2.5783	-1.15622	-1.15451	1.29383	-0.562744	-4.43937	-1.52049	0.991591	4.36541	-0.0620786	5.88617	-0.385192	1.09821	3.51019	-0.727205	3.11319	3.07699	0.411672	2.42968	-4.03971	-1.29528	1.96909	-4.2186	-0.484506	-0.0791372	-0.690697	3.31474	0.0600275	4.42962	0.520651
TAF10	-4.97649	5.73002	-4.85581	2.56395	-5.01356	2.08467	5.46424	-0.742674	2.26543	-2.86564	-2.3154	4.02513	1.24767	-3.52042	1.54631	-1.49994	1.1005	0.884129	-6.71639	-2.5228	4.85971	3.82362	-2.91413	2.62453	-1.91359	7.09895	1.09838	-8.09364	-4.08544	1.05311	2.34276	-2.08998	-3.3575	-1.59127	-3.61944	7.53828
TAF13	-2.06043	7.76535	2.04365	-6.68947	1.7502	-5.11563	4.63741	5.11861	1.97965	-8.09517	2.00858	5.37968	9.44908	1.53768	-4.55105	2.68429	-11.0588	6.75368	-10.7077	-5.58898	-7.88708	-8.71249	0.332419	5.71117	-6.05881	6.6625	7.07665	-7.38575	9.71329	4.76671	6.86712	1.33795	-3.89714	-10.3527	-9.99761	-1.14385
TAF1B	3.49455	5.12323	2.36779	-6.8263	4.59613	-6.58855	-4.12908	4.46552	3.49849	-1.43939	3.44969	-0.427044	3.48092	-1.87739	-0.314337	3.88888	-6.37351	0.886439	-1.6547	-2.62709	-5.82089	-4.44978	5.9797	3.33101	-2.16221	5.41635	0.278828	-1.38211	4.89601	2.76527	4.09558	1.14458	-2.30775	-8.45178	-0.996231	-4.76732
TAF2	4.23736	3.53488	2.5535	-1.45713	1.37978	3.64236	-2.32277	-1.99175	3.93848	-3.18593	5.10619	-1.17385	-0.236657	-6.57714	-2.39942	1.26534	-1.27518	1.56142	0.849533	-2.33757	-0.849302	0.612392	2.55596	-2.79351	-2.47037	4.89392	-2.60103	2.98625	1.97304	-5.82631	-2.48754	4.67054	-2.76916	-1.76107	-0.151479	-3.88977
TAF4B	5.91957	1.34242	4.39425	-2.77464	2.06145	2.28238	-1.2627	-1.52554	1.83747	-1.21132	6.28509	-0.801428	-0.240433	-3.95546	-1.60919	3.24439	-1.45627	0.270608	2.7765	1.59751	-1.44198	-1.33728	4.38104	-3.30949	-1.32337	2.11694	-4.92583	6.08253	0.49032	-7.56372	-1.27375	7.16931	-2.26558	1.66162	1.75234	-6.80512
TAF5	-2.48813	0.77471	1.97321	1.48225	1.6339	2.40123	-5.65832	-2.29973	3.20525	-2.24478	-0.574554	0.146269	-5.31179	3.06845	0.931912	-1.11666	0.0505551	3.27588	5.81409	3.8049	-1.72287	-0.287276	1.33851	-3.88759	5.12692	-0.80942	-6.1928	2.75187	2.01374	-2.10629	-2.10311	2.83181	-3.83435	3.29483	1.90813	-6.22731
TAF5L	-1.50252	-0.618508	0.702742	0.200391	0.830217	-0.469799	-0.540871	-1.15747	0.487395	-1.16696	1.12937	1.63892	2.73517	-1.43577	-1.27673	0.183807	-2.36165	3.36324	-1.15445	-0.839185	-1.2841	-1.22134	-4.30528	1.7216	-1.88783	0.215829	2.331	-0.956894	4.1279	2.0487	1.20153	1.29068	-0.723098	-1.14862	-1.73996	0.467202
TAF6	-1.92643	0.25113	-2.4959	0.158557	-1.15526	1.87303	0.651516	-0.965023	0.382204	0.209088	-0.268909	-3.8154	-3.90537	2.85994	4.15274	-0.987039	3.81016	0.590333	1.90908	2.5912	-1.33841	2.6161	3.16191	-0.0984598	4.21497	2.13264	-4.00118	0.0650408	-6.43498	-2.08012	-1.57042	-0.661142	0.248954	-0.364462	3.42426	-1.69378
TAF7	8.0336	-2.99441	6.72556	-8.85034	6.19695	1.00667	-5.30492	-1.72548	-0.896689	-1.25318	8.18977	0.352022	3.81155	4.62121	-3.85148	4.90317	-1.85161	2.91511	3.77303	-1.38585	-10.3586	-1.25893	2.25315	0.199615	-1.13755	-3.0195	-9.82851	7.53207	2.32075	-7.28805	4.48661	7.93579	-0.806218	-7.10759	3.39422	-5.97947
TAL1	-5.23441	-5.16954	-7.5721	0.824877	10.7984	1.16366	-4.09508	-1.83557	8.01373	1.89075	-4.3979	6.68677	-1.5672	4.2548	-4.15952	-6.09208	-8.81124	0.378344	4.82904	-5.73843	2.30334	-6.59189	-6.7504	11.9131	-5.20523	-1.08596	5.39474	-5.85144	10.7129	14.2387	3.55884	-8.11217	-1.35544	-6.48132	-1.86009	5.91699
TARDBP	-4.07156	1.35603	0.425402	5.07164	-2.64032	5.77569	4.32196	-2.97627	2.77541	-3.23098	-1.90272	4.29612	-6.8513	3.52229	-0.722557	-3.80971	-2.2086	0.65234	3.05602	3.73084	2.0175	-1.31432	-2.27909	-7.18135	5.43968	0.0688771	-3.80627	1.89572	1.4272	-1.59078	-8.01515	4.06516	-6.82491	7.64646	-0.670204	-3.81466
TBL1XR1	-1.68367	0.484748	1.16732	-3.10654	-3.56113	-1.10735	2.73143	5.39993	-0.838188	-3.31935	-1.4329	3.35238	-0.554939	7.8989	0.987269	-0.373145	0.0531069	-0.242467	1.81392	5.3397	-5.07956	-3.13211	4.41254	-5.97854	6.65129	-0.901229	-2.43777	1.43996	-3.02721	-0.836781	-4.02378	-0.0328189	-3.5155	2.28065	3.93498	-7.95537
TBP	2.13025	-0.151628	-1.07302	2.13248	-0.691613	5.20947	0.343104	-3.15729	1.26314	3.88024	0.0417136	-4.31002	-6.02641	-6.85378	1.18749	-1.43517	2.78494	-0.527361	2.27479	2.96195	4.58263	1.66358	-1.33245	-2.47524	-0.914912	-0.298709	-0.695175	4.19842	-1.12931	-4.55444	-6.17663	3.02665	0.643127	6.16881	1.38275	-1.58497
TBPL2	3.65197	-3.29148	18.6632	-3.63627	-2.80194	-3.8646	-0.527325	-4.72402	-6.20556	-3.78688	19.229	-3.47038	-1.89656	1.17965	7.79778	16.5296	-2.62822	0.634334	-4.68472	17.1844	-2.51145	-3.68276	0.354292	-2.78676	-1.81324	-2.49258	-3.15725	-5.27447	-2.0684	-4.10338	3.32009	-3.68921	9.0324	-1.46383	-2.74348	-0.715191
TBX1	-5.35165	-3.96632	-9.85538	-0.761724	6.17822	0.214846	-3.21345	-0.186519	7.52296	-0.491525	-7.10852	10.4468	3.72339	-1.53567	-1.54641	-7.39996	-4.36444	-0.764842	3.22041	-3.91044	1.68068	-7.22163	-7.09195	12.0986	-7.78164	-1.91569	10.952	-10.8575	10.8687	14.7364	2.98399	-8.4732	1.38539	-5.87565	-3.60566	5.61934
TBX19	-9.4746	-1.3779	-4.19471	2.28277	-5.72249	-1.76271	9.36313	7.99808	-2.61104	3.17896	-13.6317	7.04431	-9.60347	14.3287	7.93969	-4.84712	1.42116	-0.717642	4.56269	11.9948	-1.3146	-5.12756	0.515212	-9.13465	14.6361	-9.20093	-2.51726	0.741704	-8.07904	5.58583	-10.3994	-7.62644	-8.95326	8.06719	7.6124	-4.58512
TBX2	-6.45571	-12.2322	-13.6713	9.42072	3.54038	5.95809	-5.00795	-7.75341	4.93511	-2.15377	-7.986	14.3297	0.674784	-1.80594	-6.48298	-6.95979	-4.52137	-5.24092	9.10666	-7.98299	6.56644	-1.31901	-11.0077	14.8342	-9.23238	-3.25238	11.1287	-13.9673	11.1507	17.0835	6.24921	-5.00187	5.32929	-5.35757	-5.87931	10.755
TBX21	-3.28038	-4.92327	-7.85559	2.72797	6.65467	-5.01996	-1.68689	1.42513	2.72177	2.85637	-3.68233	-3.30345	1.63183	-4.03555	8.24612	-5.86365	-2.5262	-2.82672	-4.01288	-5.19219	0.634708	-3.79004	1.0237	13.7135	-2.68519	-2.48226	13.0157	-5.90746	-2.57543	15.7938	0.521121	-8.11664	-2.84908	-1.37116	15.9205	3.71601
TBX3	6.30512	-3.85623	8.68386	0.549383	2.09039	1.8031	-3.52661	-5.71384	-3.55309	-0.391611	5.80968	-5.9498	2.40859	-3.58162	-7.44178	6.09075	-1.65508	6.45055	0.0443012	-3.32424	0.434932	3.06059	-2.7095	-1.1267	-1.23025	-3.0864	-3.89772	5.19595	3.99939	-5.20963	8.19778	8.88272	4.20296	-2.55204	-2.00201	-1.40937
TBX6	-7.8384	0.971019	-0.871438	3.5934	-5.08542	-5.85457	-4.64417	7.58645	0.575622	3.31217	-6.49403	-5.20727	-4.47818	7.61161	10.0718	-0.193357	7.20264	-2.76612	5.62228	10.6573	-3.56434	2.90934	6.26875	-5.16421	11.4652	-2.26415	-4.04547	0.765024	-9.56255	1.47865	-3.02934	-9.58258	4.3462	2.54032	5.3484	-5.79453
TCF12	6.587	0.878841	0.587341	-10.6411	2.87725	4.41033	5.50798	6.37217	2.91851	-0.594993	6.06962	5.29684	-2.32283	10.1488	-2.24633	0.482204	-3.85711	0.334369	4.29884	2.14891	-14.77	-7.04703	10.3084	-2.5791	1.48887	1.07392	-13.5624	9.46789	-3.68514	-3.72153	-3.1674	5.69689	-9.71326	-1.05426	6.72992	-15.4259
TCF19	-2.83218	1.0284	-0.742306	2.36723	-0.313047	0.466576	-2.35501	-0.828435	1.88861	1.25748	-2.09849	-3.45473	-1.12224	-3.71558	1.42744	0.0265168	2.80132	-1.75348	3.09779	1.39465	1.44647	2.62992	0.846499	0.14318	0.468752	1.65532	-2.5691	0.0324896	-2.50944	-0.439109	0.626911	-0.985217	1.76474	2.40688	0.500681	-0.926654
TCF20	6.04308	-3.6286	1.87371	-7.66301	6.60511	2.45579	-6.55887	1.06298	1.85722	2.49424	5.0464	0.241313	-3.30315	3.96408	0.671434	0.848316	0.299339	1.65203	7.91884	0.501856	-11.9681	-0.874306	8.12738	0.969228	2.30276	-2.8132	-11.4456	10.3698	-1.96832	-3.02503	2.92153	5.67419	-1.47908	-5.06949	7.09855	-9.9382
TCF21	1.0212	5.92848	-1.28743	-3.15891	-3.08304	-3.68369	0.70051	6.09524	-0.213042	1.75207	0.60199	1.09335	-1.67295	2.27071	2.68986	2.00198	1.90881	-1.83968	-2.77037	2.91819	-1.29589	-0.693031	5.64239	-4.6016	0.999043	5.17346	-3.04519	-1.15638	-6.1756	-1.72031	-1.79816	-1.60058	1.5039	-0.449607	0.69111	-2.62569
TCF23	-1.1807	0.0075122	-3.8904	2.19972	-1.67509	0.0277027	-2.90669	-1.19909	1.27828	0.236728	-1.08961	-2.29829	-1.08391	-2.73519	5.17224	-0.841441	3.87357	-4.11094	-0.722293	-1.51075	2.50666	2.7166	2.24287	3.06856	-1.6673	1.96753	2.86601	-3.55994	-1.88278	2.32209	-0.641862	-4.12579	1.88368	-1.19165	-1.21064	4.5431
TCF25	-1.72669	0.180298	-2.87977	0.15547	-6.33225	1.25968	3.84298	1.43176	-1.11202	0.420015	-3.89422	2.24825	-2.40708	2.30906	1.71813	-0.684027	2.21087	0.882457	-0.550647	2.49636	1.27381	-0.423646	-0.176593	-2.87246	2.65047	-0.352984	0.134233	0.0147235	-4.12654	-0.0881095	-4.47773	-1.11001	0.286008	1.70505	1.03697	0.994691
TCF3	1.70701	2.94921	0.0676807	-3.03455	-6.1749	-2.67428	5.68536	3.64306	-4.58328	0.0563775	-1.90825	-0.13088	-4.50214	6.2436	6.81144	2.81521	2.32454	2.34592	-2.21632	6.43972	-3.41491	-3.43213	4.797	-4.95721	5.24108	2.0413	-2.53869	1.35373	-6.96289	-3.54146	-3.703	-2.39446	-1.04247	-2.20831	5.72168	-3.18147
TCF4	7.8087	-1.38577	2.02823	-10.4107	3.64459	-2.20046	-3.53278	5.66035	0.234806	2.99368	4.33797	2.8371	-0.838382	7.77965	0.6466	2.55265	-2.85977	-2.14044	2.67753	2.5971	-12.2586	-6.22366	6.53197	1.03194	-1.49472	-5.60479	-7.01605	8.57704	1.05568	1.34208	0.189805	5.59058	-0.555815	-5.39476	5.40055	-10.5859
TCF7L1	-6.05538	-0.694791	-3.86689	3.593	-6.53314	2.68868	5.69661	2.7354	-0.844477	3.01732	-6.69132	4.8829	-3.91383	5.31606	4.81757	-0.770556	1.62152	0.346591	0.866718	4.39732	1.74957	-0.22669	-1.75488	-2.94902	4.54094	-1.38272	-0.81382	-1.41639	-7.32177	3.14466	-4.6599	-6.21407	-4.4273	1.63346	2.08852	2.04805
TCF7L2	1.79378	-0.132538	-0.413362	-5.46024	3.63225	0.117433	-0.727771	5.22937	1.12481	3.43213	-0.877966	-0.591125	-4.42567	6.97797	3.82723	-1.85666	0.892185	-3.69773	5.13062	2.76818	-5.22056	-2.34898	4.24541	-2.90573	1.95836	-6.19468	-4.13017	6.22846	-1.33415	2.27895	-2.96335	-1.28257	-0.9254	0.531062	3.55505	-6.06862
TEAD1	3.76921	0.186705	3.18008	-3.30913	3.60758	2.5724	-2.43298	1.00637	2.8478	1.44922	4.61891	1.28731	-0.315073	3.03935	-3.5948	3.31281	-3.23934	2.52232	2.29058	-1.83982	-4.72946	-1.6683	2.69676	-1.25219	-1.52898	1.65323	-7.51493	5.49322	1.87127	-4.24248	1.25582	5.67669	-5.18607	-3.35763	-0.357901	-6.06071
TEAD2	-2.51556	3.36664	-1.64941	-4.81091	-3.06835	-3.44976	4.52307	3.35725	-1.04023	0.479724	-5.03842	3.97193	-1.66337	5.52498	6.6874	0.92912	1.38557	1.2921	-1.23458	4.08547	-5.12034	-4.73058	2.46877	0.700686	2.15715	1.44957	-0.746807	0.424944	-4.89929	2.95971	-2.65256	-4.31335	-2.70372	-2.68774	4.59393	-2.48254
TEAD3	-1.94576	-0.168071	-2.05185	-1.23022	-0.856126	0.402595	4.38527	-0.0506346	-1.02123	-2.6414	-2.73711	5.3991	1.14775	3.6056	1.41971	-2.2649	-2.24897	1.85968	-1.70503	-2.48098	-0.705317	-2.75581	-2.69287	2.43807	1.06991	0.93715	2.14545	-2.68725	2.39101	2.42918	-0.930525	1.14921	-1.7293	-2.75289	-0.94913	3.57225
TEAD4	-3.23499	6.32924	-6.85186	-5.45821	3.2357	-5.04929	4.88192	3.6458	3.77611	-1.57485	-5.46746	6.47029	2.11152	2.56271	4.53518	-3.17639	-6.55601	-1.04163	-0.462013	-5.93322	-4.35749	-10.2169	3.93699	8.47237	-4.13983	4.20084	5.718	-7.71403	5.31788	8.78614	1.97476	-5.04121	-4.75345	-8.07339	-1.06427	-0.892376
TFAM	6.53355	2.13604	3.32849	-0.617596	2.75919	5.46871	-3.7549	-4.27414	4.75295	-4.52683	7.54416	-0.0891575	-0.632883	-2.96316	-4.58258	0.489986	-1.69995	1.15133	1.44147	-3.60782	-0.969157	0.626931	0.824007	0.807915	-4.31521	5.23753	-4.75674	3.44254	3.88486	-5.72619	-0.729883	7.2807	-1.40992	-1.5015	-0.700173	-2.78272
TFAP2A	-2.45825	-2.47052	-2.0984	1.05771	4.22293	-0.247938	-1.54834	-0.783453	1.02175	-1.13899	-1.07299	2.09431	3.96977	-1.88459	-0.927748	-3.15117	0.340958	-0.117279	-1.48556	-1.63027	0.415765	-0.720669	-2.22881	3.72087	-2.35002	-1.0845	4.23839	-3.92045	2.51797	4.89479	0.835779	-1.67807	1.45602	-0.89034	-1.91138	3.06465
TFAP2E	-4.46115	-2.72138	-1.88776	8.34619	-8.37055	0.632687	9.50663	2.1434	-4.36596	-4.09613	-8.99396	2.01702	-2.50272	10.5828	2.63994	-3.9124	0.0259373	-1.96801	-0.852136	7.05101	2.66652	-1.13618	-4.12719	-7.88988	12.0494	-7.12816	3.5751	-1.77777	-0.965502	-2.06531	-7.49834	-4.87687	-1.76258	8.35563	1.52353	2.1353
TFAP4	-1.36876	4.24431	-4.23166	4.59578	-3.41524	4.17233	-1.60368	2.07953	3.98259	3.24724	-3.27033	-11.4237	-12.4261	0.480687	7.65286	-6.69958	8.69397	-6.65617	6.85071	8.9897	4.21399	3.38212	7.42562	-4.065	7.12028	3.00191	-4.45199	1.23614	-10.1353	-2.56319	-7.08056	-7.03601	2.94849	8.25912	7.91307	-5.62199
TFCP2	4.01091	3.10326	3.10607	-0.267263	1.63617	0.561014	-7.23324	0.791016	2.38075	2.571	3.44795	-5.52536	-0.568027	-10.0838	-0.319945	3.12852	2.27615	-0.0284686	1.47962	0.320539	1.46541	1.81285	3.60145	-2.58506	-4.87176	5.647	-1.62181	3.13216	0.711035	-6.04746	-0.759605	1.65418	1.72229	1.57209	1.7878	-3.57013
TFDP1	4.46739	11.2844	3.17498	-9.86316	-1.32367	-8.82563	1.58095	8.84862	0.971068	-0.160289	6.47769	1.31006	6.935	1.96029	2.1112	6.40134	-2.66245	-0.377858	-9.23449	0.802664	-8.25905	-8.05513	8.44754	-1.01311	-3.85685	10.2818	-0.557043	-2.7844	0.791455	-2.0454	3.58047	-0.619454	-0.403357	-8.32047	-4.59323	-7.55781
TFDP2	8.21732	-6.71973	2.94182	-6.18359	7.11172	2.26934	-6.78699	1.57164	0.834494	7.72678	4.68183	-1.42049	-1.68642	1.65007	-1.17714	4.94573	1.94168	-0.581326	7.69093	2.1033	-9.8869	-0.359826	6.59229	0.266042	-2.04328	-4.91762	-10.3708	12.2861	-1.54782	-2.51453	-1.21945	4.09651	-2.13336	-0.358826	6.89521	-9.21887
TFE3	0.191878	1.31327	-0.92127	-2.21603	-0.266812	1.36432	5.70363	2.22354	1.4955	-2.36569	-1.12165	5.60738	-2.66877	6.07914	0.49053	-0.734333	-4.25399	2.01027	0.384743	-0.172341	-5.61123	-4.49882	0.782406	0.512612	2.7844	0.255796	-3.32347	2.10084	-1.63033	-0.065378	-1.54029	2.42891	-4.20318	-3.11951	2.55673	-2.63412
TFEB	-6.40655	-2.12931	-6.44766	2.69263	1.25707	3.27876	5.57789	-2.22422	1.7218	-4.44769	-8.98721	9.36368	-0.598619	7.06257	-0.722842	-7.53797	-3.30594	2.51572	0.127867	-4.91752	-0.633069	-4.53803	-6.23424	7.12116	3.04152	-2.93188	5.66243	-4.32108	2.72143	7.95303	-0.904579	-4.20599	-4.7279	-4.06774	-0.241105	5.19699
TFEC	-3.83811	0.246389	-6.85672	4.59519	14.4388	-5.82296	-7.9281	-2.31435	9.58857	1.73463	2.12261	-11.0794	1.87501	-9.75433	2.98533	-5.11713	-5.54583	-1.2265	-5.13114	-13.5236	-1.13836	1.02624	1.19744	19.2924	-3.02579	-0.481094	10.8131	-3.3414	1.18086	14.6244	8.12938	-6.20132	-1.64716	-6.53389	14.3269	3.21149
TFIP11	1.52203	0.498398	1.79894	-0.632304	4.39194	1.85605	-6.37661	-5.22383	3.86057	1.14485	4.57564	-4.06461	-0.441512	-3.30444	0.35859	1.60046	1.83244	1.50373	0.0343053	-1.87004	0.565101	0.725401	-1.74159	2.47815	-5.15725	2.13488	-0.515653	2.55435	1.80423	-0.32023	-1.11822	0.869864	1.8073	-2.48815	-0.354838	2.80582
TGIF1	1.36026	2.354	1.33811	-6.36462	1.00478	-2.65046	0.228101	5.18197	-2.75407	6.21955	0.170085	-1.87124	-2.12771	4.44493	3.95333	2.82807	-1.4819	0.187357	0.216197	3.78134	-4.56653	-4.29013	2.91833	-3.82768	-0.777619	-0.385064	-2.14432	4.54944	0.444614	-0.076203	-2.94714	0.500057	-0.582684	-1.33297	2.47407	-4.5593
TGIF2	1.27937	1.97016	4.13514	-6.16578	-2.29205	-0.74899	1.67296	1.0492	-2.97648	-4.06366	3.92767	2.60996	5.01409	1.5877	-0.373358	4.57324	-0.829516	2.83738	-3.54148	0.227392	-4.62072	-1.85896	2.41852	-3.41685	-2.6371	1.86118	-4.2388	2.47738	2.17717	-4.35334	2.5008	4.26094	-3.45491	-2.26204	0.550488	-3.4245
THAP1	1.402	0.419823	0.429115	1.18868	3.26131	1.74159	-5.88324	-1.05102	3.38597	-0.328585	1.438	-6.98102	-6.11173	0.7953	1.27531	-4.79556	2.04878	-1.85088	4.67069	0.826546	-0.340671	2.15422	2.88066	2.10533	2.34933	0.696549	-4.00969	0.663107	-1.33584	0.150408	0.277247	-1.84431	2.55152	0.0106891	3.38382	-3.19723
THAP7	-1.77831	-5.37952	-1.01992	3.88323	-2.89411	3.1215	-1.97542	-5.2338	-0.395684	2.29311	-3.04623	0.0999371	-1.14848	-3.48893	2.69846	-2.08652	6.35759	1.58396	2.59373	2.58713	5.39585	4.9727	-5.24482	1.84993	0.512828	-4.07491	-0.428853	0.0340412	-4.5038	0.2527	-1.44646	-1.49356	0.967422	2.40382	3.7382	7.14296
THOC1	-11.9308	0.903806	1.97623	9.3239	-6.0793	1.57645	4.73959	3.72084	-0.930813	-2.2646	-10.2657	8.03269	-1.45984	5.87331	1.88968	-1.80464	-7.15889	2.21293	0.778555	6.10398	3.6963	-2.38425	-5.50065	-12.4223	9.24133	-3.48133	1.88805	0.912235	3.69692	1.57959	-10.964	0.0509301	-9.70859	9.49232	-4.76064	-2.54161
THRA	2.83029	-4.58885	-0.502994	-1.32391	0.550813	1.16402	-3.23314	2.34968	-0.935639	4.92192	-0.538631	-3.66725	-4.04536	2.92482	2.81165	-1.01633	6.96981	-3.12184	5.38571	5.54102	-3.99925	1.13761	5.75333	-0.635268	3.63058	-5.71669	-6.06048	5.56362	-7.55846	-1.79817	-2.60375	-2.09871	2.84015	2.87468	8.57648	-3.79172
THRB	1.82416	-1.65635	-1.30267	-0.797653	1.05841	-0.992194	-0.947349	-0.503342	-0.139589	-1.27242	0.331341	2.05243	2.18499	0.302155	-0.702161	-1.19201	-0.960713	-0.596296	-0.194797	-1.40313	-1.98887	-3.08644	-0.988172	5.36378	-0.855724	-2.0594	5.52618	-1.21313	6.41069	4.28014	0.542059	0.707235	1.16875	-1.09258	0.560877	-0.838033
TOP2A	0.438158	11.2523	0.650037	-1.39092	-2.05754	-5.93919	-1.64908	-1.52604	1.19197	3.50317	2.73452	-2.69446	-0.216038	-2.61102	-3.62257	11.2988	-3.7383	-2.70766	-5.97279	-1.30217	-2.78348	-3.52323	9.2244	4.01298	-4.92371	18.4986	0.776969	-6.19256	-1.11122	-1.95704	5.36946	-3.23901	0.584135	-1.31826	-6.19822	-1.02952
TP53	2.24016	1.71816	-2.04122	0.733129	0.158302	3.28877	-2.08085	-0.460989	1.9761	1.99896	0.44454	-1.69651	-3.13169	-4.87286	0.815667	-0.141339	1.82171	-1.39889	1.58439	0.227365	2.13733	1.69285	1.19102	-0.443021	-3.4458	2.39648	-0.712944	0.31681	-2.19991	-2.66531	-0.377416	0.0983642	1.42586	1.00164	0.355495	-0.242439
TP63	0.431046	-1.60436	7.09828	0.166279	0.612568	-1.48182	-1.45921	0.178436	-1.32776	-0.589377	5.80861	0.218199	1.90425	-1.00995	0.906685	5.42969	-1.17545	-0.555162	-1.63512	4.45354	-0.30759	-0.970383	-0.466341	1.7998	-2.13473	-0.524484	0.488435	-1.91746	-0.283677	1.49791	0.621573	-2.34324	2.17229	-1.20565	-0.874607	0.256203
TRAFD1	-1.83614	6.01734	-4.8433	-1.314	-0.855567	-1.29578	-0.781367	5.40176	4.19188	5.26847	-4.70118	-2.21932	-7.21935	-0.432456	6.40528	-0.718018	5.9757	-3.28695	2.14166	4.7948	-1.17244	0.595232	5.00838	-0.27065	1.78031	3.19172	-0.90386	-0.286658	-8.6948	1.4436	-3.85871	-7.12415	1.72362	1.68692	4.20162	-3.783
TRERF1	-2.00536	1.12535	2.08022	0.92178	-2.29862	-1.61997	-0.679343	3.77987	-0.434492	-1.11251	0.38137	-1.65822	0.094989	1.87914	0.635263	0.0524673	1.08357	1.63156	-0.63168	2.08187	-1.28374	-0.956583	1.05957	-2.92142	2.73288	-0.234161	0.224853	0.637118	-0.132124	-2.16721	-1.95155	-0.625945	1.87618	-1.18776e-05	0.116633	-3.22703
TRIM16	0.86319	10.9014	1.1805	-6.2147	-4.15106	-8.33279	0.989588	11.8773	-1.22287	8.00169	0.0719538	-5.75416	0.772741	3.1051	5.18928	7.24555	1.25224	-1.92228	-6.06467	5.25854	-5.9296	-4.09136	11.3116	-4.91205	1.09326	10.8094	-1.74873	0.374918	-5.55726	-2.9914	-2.2791	-6.42921	1.3844	-2.1046	0.963125	-7.03005
TRIM22	-1.56292	2.26646	1.52231	-0.379315	-0.844353	-5.26143	-6.97913	6.56299	2.61845	4.92133	-2.3222	0.00157999	0.474698	-5.11054	5.01925	2.39503	1.49264	-2.16147	3.34013	6.6951	-1.05857	0.911939	5.29157	-4.5357	1.74009	2.03555	-0.445939	1.18202	-2.12806	0.0235129	-1.45837	-5.45835	-0.334228	2.67013	3.28814	-5.17996
TRIM27	-7.74656	2.40129	-6.1118	2.97464	-8.24616	2.30829	11.6861	2.83069	-2.28405	-1.7656	-9.27505	6.77427	-7.22377	9.91535	6.01969	-3.84834	0.159601	-0.791666	0.13589	7.68511	1.53608	-2.9735	-1.29246	-8.4475	10.8649	0.148611	-1.94928	-2.11954	-6.36866	-0.840774	-9.14383	-1.06087	-7.34417	9.29646	3.86119	-2.23845
TSC22D1	1.73568	-6.885	9.68778	-4.82866	3.05013	-1.09079	-3.05383	-2.35555	-4.5907	-0.528104	6.82493	0.410179	9.41235	-1.02894	-8.36956	8.67331	-7.14368	10.9852	-0.479415	-5.25255	-4.41516	-0.610956	-2.90603	-0.458042	-4.08816	-6.16186	-1.05252	5.01586	9.06045	-2.08293	10.4474	9.72551	-1.35986	-4.07671	-4.21031	-0.161745
TSC22D2	-1.03517	-2.44515	5.57455	-2.37107	1.50075	-0.60981	1.74781	-0.747816	-2.0148	-6.5408	1.71545	6.19809	6.92601	3.79096	-6.34277	4.27159	-8.47028	8.40354	1.16825	-4.19571	-5.38833	-3.88072	-5.5632	0.0949989	-0.429959	-2.46602	1.48551	1.31327	8.09769	-0.784886	2.86233	6.43028	-6.63634	-4.15957	-2.0708	0.247024
TSC22D4	-2.22291	-1.57922	-4.92216	0.30366	-3.43407	0.220868	7.34616	4.94626	-2.6369	3.80329	-9.5468	2.80295	-9.12436	9.66245	7.09739	-3.31918	3.2002	-0.682094	5.45601	7.21555	-2.21053	-1.92056	-0.0679114	-2.30846	9.42529	-7.54689	-4.93375	0.995373	-10.3805	1.71805	-4.68337	-5.86048	-3.03872	3.91623	10.1241	-2.01468
TSHZ1	1.99896	4.29847	0.868888	-5.93033	-1.32275	-1.0746	1.01934	3.53864	-1.02104	1.39871	2.55615	-3.24207	0.801794	2.65802	2.93758	1.87961	0.734281	-1.30698	-0.533707	-0.35517	-3.44212	-0.173665	5.46415	-3.85623	0.614819	1.89191	-4.54479	2.28219	-3.87071	-2.21997	0.47159	1.43772	3.04591	-3.07445	0.402831	-2.95746
TSHZ3	1.73249	-1.1101	4.82854	1.83633	-3.98824	0.277464	-0.996123	-0.998921	-2.68666	-3.4313	3.14457	-1.85014	2.76951	-0.800945	-1.99093	3.08639	1.48589	3.05064	-3.77207	0.299394	-0.34571	2.4154	-1.59936	-2.52767	1.66131	-1.91228	-1.21596	1.75563	0.388419	-5.33349	2.25256	4.23784	3.61184	-1.64907	-1.73134	-1.50706
TULP4	-0.0330891	2.29781	-1.20954	-1.13393	-1.57899	3.28797	5.08612	1.51265	-0.219664	-1.6198	0.147822	1.58297	-0.629885	3.18617	-0.147624	0.268224	-0.204612	1.47533	-3.91007	-1.42609	-0.499339	-1.14176	1.97966	-0.396178	-0.239893	2.5619	-1.02044	-0.643156	-1.95066	-0.583101	-1.14656	0.0204954	-4.33932	-2.07022	-0.0362793	0.0271727
TWIST1	10.0298	5.06677	7.37463	-14.1864	-4.62624	-14.6367	7.90195	8.72951	-13.28	-1.98069	5.63727	-6.69165	4.24111	6.93433	9.28827	7.11686	-0.912531	2.6496	-10.574	6.3836	-12.1607	-12.0254	9.13276	-2.87538	5.87313	-2.26828	-0.439321	4.77905	1.59213	-7.66509	4.17782	2.90536	7.19538	-10.135	6.96372	-10.1006
TWIST2	-0.696574	-5.14117	13.2154	-5.49118	3.16122	-2.08257	-2.23999	-2.7991	-5.39468	-2.5593	9.22973	-0.302986	14.7301	-1.15801	-9.177	12.7224	-6.86858	14.2246	-3.2691	-6.18196	-5.7014	-0.442211	-3.99204	-2.61929	-2.70589	-4.98667	0.177058	3.5831	11.241	-5.73112	12.0759	11.6712	-2.36582	-5.04993	-5.82713	0.663158
UHRF1	0.770227	10.0348	4.10251	-1.84196	-3.05285	-5.74748	-3.11448	-0.31865	1.51635	2.29999	4.75956	-4.30578	-0.476885	-4.7911	-1.9465	11.4395	-2.43589	-3.15785	-4.22958	1.70714	-1.99507	-2.07384	9.52754	2.07415	-4.36016	19.1105	-2.06504	-4.48448	-2.9357	-3.25419	5.33992	-3.48847	0.492592	-0.993442	-4.68788	-2.75381
USF1	-9.39671	-0.134533	-4.13606	6.35148	-5.32216	4.43801	4.68285	0.631151	-0.752415	1.63574	-6.15704	3.34108	-5.07442	2.61866	3.65841	-5.03983	-0.161276	1.61765	1.14677	3.60603	4.79711	1.53398	-4.4621	-5.24698	6.92679	-2.28366	-0.35584	-0.699232	-5.17627	2.49638	-7.79413	-0.437622	-6.15301	5.20798	1.06862	3.41847
USF2	-0.545459	-2.39015	-0.153368	1.31565	-1.99407	-0.598142	-0.925049	-0.441443	-3.50794	0.744728	-1.51591	-0.350729	-0.655653	3.87683	3.60696	0.491229	4.12855	0.738863	0.823328	4.17004	-0.60371	1.71191	0.805324	-0.221455	5.2131	-4.84691	-4.11136	0.037811	-5.22827	-0.311076	-1.24538	-2.37974	0.768341	0.793991	4.36725	1.79142
UTF1	5.48258	2.80733	4.46821	-6.02657	-1.2845	-7.21103	1.68418	1.34336	-4.39314	-2.44722	3.93668	-4.78518	3.57968	-0.229807	1.83644	4.20107	0.377954	2.43883	-7.86005	0.361261	-4.0103	-3.3428	1.10315	-0.550835	0.991412	0.312015	1.13597	-0.525274	2.43611	-4.812	2.99348	1.70387	5.25803	-2.1213	0.403906	-3.08949
VAV1	-5.63494	-0.0433389	-7.81854	5.26016	10.6438	-6.80831	-7.08933	-1.08243	10.0634	0.965732	-0.450285	-8.33477	3.70252	-9.04423	6.31439	-5.2324	-5.53442	-2.06516	-5.29467	-12.2084	-1.57348	-0.211105	1.90117	19.5305	-3.12521	-1.54819	15.2811	-5.91452	0.132997	16.2702	6.52863	-8.81626	-1.37026	-6.69593	14.7802	3.85933
VDR	-1.355	3.5	1.36603	-3.90187	0.217246	-5.20156	1.60238	0.528304	-1.80817	-3.98921	0.188294	-1.50851	6.78999	-2.03707	1.43515	1.88386	-2.83601	4.74951	-5.27939	-3.92853	-3.04471	-4.37694	2.65102	6.60863	-1.19654	-1.26376	7.33305	-3.84179	6.1079	1.00087	3.2015	0.71695	0.0950349	-5.33274	-0.856071	0.208084
VEZF1	7.50931	-3.51842	1.60904	-5.71923	7.16311	5.78888	-5.31712	-1.14285	4.25997	-2.16817	6.32837	3.27709	-2.75687	5.69853	-3.12965	-0.708845	-1.95179	2.2536	7.07553	-2.13629	-10.9336	-2.89719	3.25862	3.8194	-1.64124	-4.27588	-9.47505	9.59647	3.69835	-0.888084	-0.612387	7.7389	-5.63691	-5.51285	6.43985	-9.24834
VPS72	-3.89635	0.585462	0.626801	-0.51605	-2.41828	-3.10326	-1.81557	5.11164	-1.99942	4.2468	-2.5144	-7.0616	-5.26534	5.39539	9.04952	1.56126	7.92217	-0.890856	4.1442	8.59589	-4.63165	2.91425	8.37679	-4.92793	8.40089	-1.34166	-7.43588	3.65535	-11.2328	-2.49967	-1.56082	-6.52213	1.69727	2.0029	9.39285	-5.77798
VSX1	-4.03516	-1.06245	1.5696	6.17356	1.1096	0.176169	-3.04403	-2.93191	-1.64731	0.739882	-1.47044	-3.48535	-0.00466006	-3.05402	-1.6455	-1.24851	1.51146	-0.121629	1.29341	0.962476	2.10868	3.66143	-2.95559	-0.324777	1.43864	-0.96199	0.330613	-0.111429	0.104709	-0.188827	1.16955	-1.16534	3.44083	5.02605	0.345815	1.51554
WIZ	-2.64918	0.63013	-2.24593	1.475	-5.8754	1.64506	3.2643	-0.0668574	-2.60167	-1.64389	-2.82306	3.27862	-1.54894	-0.471619	3.57794	1.35344	3.06327	3.46014	-0.383767	1.62806	0.782936	1.73777	-1.41081	0.47675	3.3665	1.6154	-1.82185	-2.24867	-6.22637	0.966724	-1.92424	-1.47039	-2.78257	-2.38496	2.49723	2.62367
WNT5A	1.4052	5.83023	0.22705	-8.47302	-3.79116	-5.6093	-0.740989	7.33167	-3.12747	2.47953	0.518241	-1.14546	0.608751	5.20426	6.64593	1.13837	3.75451	-2.35565	-0.548004	3.99469	-4.37716	-1.99005	6.65157	-4.13984	0.88108	2.43037	-2.52266	1.35858	-4.43754	0.466209	-0.926076	-1.23191	5.25079	-3.03636	2.1998	-3.9962
WT1	8.80026	-0.121932	9.88773	-5.97896	1.3127	-7.08309	1.78517	-2.27914	-11.0785	-5.42148	7.78346	-4.67047	6.3532	-1.55349	-3.51062	6.77513	-2.65516	8.15042	-10.4802	-1.84226	-4.75396	-5.53352	-1.16801	0.126934	1.06821	-4.35216	2.5355	3.74865	8.09219	-7.58041	10.0376	10.6317	7.14638	-6.79474	-0.477139	-3.10014
XBP1	2.05469	-1.00964	0.418835	-1.8284	0.733821	1.49271	3.51671	-3.71136	-0.891178	-3.29046	2.58184	3.47082	2.28893	0.650831	-3.59736	1.70752	-3.75512	2.51561	-2.9803	-3.68058	1.04979	-1.79549	-3.47606	0.713427	-2.25028	-0.75327	2.08635	-1.53702	4.68042	-1.94317	0.50887	4.21753	-2.95175	-1.81649	-2.64256	2.85938
YBX3	-0.635955	-0.937398	-0.417903	-3.92189	1.80965	0.0853886	5.43538	-1.79079	-1.79837	-5.76041	-0.0092456	8.0861	6.96583	2.00403	-3.96731	0.157431	-6.5082	6.47205	-3.54392	-6.25117	-3.63066	-5.85551	-2.32929	3.53155	-3.61506	-1.61313	5.25141	-2.30393	8.35785	1.90707	2.53602	4.32908	-5.33001	-4.99245	-2.74762	2.56208
YEATS4	2.9384	1.87334	0.425024	-0.851706	1.3908	1.04725	-3.28711	-0.460125	3.00718	2.42289	3.15997	-1.12264	0.696499	-4.68741	-0.0820013	2.24372	0.635344	0.717566	2.29426	-0.942207	-2.28836	1.05125	2.09146	0.0427062	-4.57517	2.80643	-5.24891	1.84791	-1.6086	-2.99607	2.22343	2.65089	0.511619	-0.934275	0.248019	-1.24547
ZBED1	3.84674	-0.449395	-2.2566	-7.43827	3.25836	1.70827	-4.13869	1.88973	1.80413	4.06716	1.52726	1.21078	-0.932392	1.92954	0.367814	1.21507	1.85643	0.0759746	2.54323	-0.598578	-5.73371	-0.612372	3.22128	1.50866	-4.88328	1.27292	-3.49812	4.7406	-3.42129	1.34645	-0.847951	1.31093	-2.26964	-3.69473	3.71466	-3.28215
ZBED9	2.14466	0.489353	1.48067	-0.875246	1.00531	-1.71358	-5.94977	0.473397	0.881947	0.782687	1.73046	-4.68507	1.01632	-2.65231	0.441756	1.72901	1.26662	-0.631581	1.23767	0.31245	-0.439764	0.61015	1.62839	0.706899	-0.20044	0.862322	-1.48428	0.882534	0.713106	-0.904626	0.375197	0.239344	4.1147	-0.473135	1.14483	-1.58785
ZBTB1	-0.961357	2.52205	1.09765	-1.47079	3.78904	-2.47141	-1.50026	1.93435	1.78548	-0.54402	-0.283059	-0.273675	0.748995	2.4073	-1.16572	-0.225376	-3.05122	1.04071	0.376139	-1.32197	-3.56382	-2.55338	1.29449	2.40718	1.36067	2.10014	1.08296	-0.822134	2.60295	2.07149	-0.280956	-0.987822	-2.85072	-1.85277	-0.0770922	-4.09009
ZBTB10	7.81592	-1.16805	2.33612	-8.20983	3.24354	4.02321	3.9102	2.9799	1.54628	-6.44942	7.75648	6.05583	-0.849061	8.53429	-4.18696	0.314096	-5.76769	0.688116	5.43302	-1.95619	-11.5821	-6.22244	4.77391	-0.463873	-1.77126	-3.81042	-9.49221	7.49939	2.10129	-2.60891	-0.839841	9.87489	-5.05693	-3.2729	4.06783	-11.5144
ZBTB11	4.52072	-4.56083	4.1571	-1.61411	6.41631	4.86947	-3.16503	-5.18938	3.04732	-3.62977	5.68302	-0.253564	-2.55231	2.51419	-5.77079	0.287436	-2.62099	4.36904	6.21067	-2.48482	-5.04173	-0.928367	-0.663955	1.01183	0.840485	-2.02276	-5.83065	8.33744	6.23102	-3.92032	-1.13692	8.24805	-3.7942	-1.60237	2.43802	-3.1928
ZBTB12	-4.31188	5.72664	-2.11425	2.67405	-4.55135	-5.49388	-5.70477	7.34645	2.0615	4.55179	-3.64423	-9.58375	-7.29711	1.3126	9.83441	0.244905	9.7385	-5.85333	3.75626	10.5144	-0.881966	4.35027	10.0377	-4.96408	9.15559	4.39365	-3.77491	-0.850124	-12.1423	-0.65935	-2.9065	-12.205	5.58256	3.73574	7.66871	-5.73834
ZBTB14	2.39318	1.06226	-1.42266	1.93113	2.07718	1.95663	-5.68789	-0.924778	3.20296	2.11323	1.67745	-7.75026	-3.1586	-4.72503	1.11989	-1.99091	4.67708	-6.68725	3.45753	0.965693	2.35108	2.66195	3.33384	1.58254	-0.616349	1.47498	-1.35636	0.473703	-2.41681	0.460464	-1.41657	-1.83235	4.151	1.3849	1.61958	-1.11299
ZBTB16	1.69961	-2.74374	0.438032	2.03066	4.18227	3.07867	-3.63876	-4.56137	1.32779	2.79683	2.66947	-3.07557	-3.1575	-0.443495	-5.74317	1.0299	-3.75127	0.440311	1.58019	-4.03478	1.48585	2.16841	-2.91864	2.93231	-0.900915	-0.408568	-3.79543	3.42707	1.16154	1.21175	3.36615	2.53414	1.70995	-1.13761	-0.682301	1.63389
ZBTB17	-13.1925	-1.41523	-4.03005	8.02039	-10.667	0.214904	6.68562	1.84376	-3.42642	-0.640709	-14.8128	8.36892	-5.12668	7.33551	7.93168	-3.6704	-1.06594	2.4376	3.45201	8.24716	3.81495	-0.853243	-3.60705	-9.47952	11.3748	-4.97773	0.608003	-0.821249	-6.64513	3.88621	-8.44441	-2.87159	-7.60679	7.42822	2.51604	2.35485
ZBTB2	6.96803	-3.01305	2.34651	-4.37366	3.32912	5.00744	-1.12521	-2.36799	0.770739	-2.23688	7.78727	2.70912	1.74081	1.94741	-4.78008	1.51544	-2.10953	3.08489	1.82298	-2.66941	-5.32267	-1.01457	0.453626	0.894844	-4.84626	0.0871334	-6.77229	6.46296	1.73997	-3.68248	0.384785	8.07286	-4.32946	-2.57002	1.69623	-3.22538
ZBTB20	3.13876	0.892154	1.05744	-2.50653	1.55792	1.36037	-0.918955	1.40964	2.91495	1.12016	2.9029	-2.3228	-4.11245	-0.613827	-1.03052	0.355739	0.32528	1.83876	2.08872	0.933114	-4.19642	-0.960569	3.07978	-2.76731	1.59573	-2.28473	-1.79143	6.67463	0.437212	-1.04412	-2.04979	3.90672	0.494013	-0.71789	0.666486	-4.57761
ZBTB21	2.12885	-7.62389	15.0523	-8.60147	3.76847	-2.95519	1.1234	-4.40441	-8.14479	-5.8818	11.124	4.81704	17.7837	-0.543274	-12.2429	14.8374	-11.3792	16.4127	-5.93645	-9.56141	-7.22463	-2.80351	-6.18564	-2.9738	-5.66524	-6.43318	1.13013	5.15478	15.4579	-6.75954	13.2796	15.9379	-6.55923	-7.75431	-7.32933	2.64266
ZBTB24	0.629597	2.42806	0.24174	1.6773	3.00218	4.04877	-4.46274	-5.60123	4.65667	-3.60547	2.87671	-4.06616	-1.67418	-3.84177	-0.73874	-0.374301	1.14834	1.40956	0.682184	-2.41886	1.5812	1.12851	-1.37913	1.99646	-3.05208	4.40454	0.087806	0.739795	3.00101	-0.986106	-1.98457	2.99058	-1.16714	0.0952573	-3.2119	1.49217
ZBTB25	-6.52849	-0.644275	-1.56157	3.76406	-2.89703	1.61717	7.68389	5.2309	0.224514	-1.82764	-9.19515	-0.225263	-8.59097	7.44138	2.42516	-6.69145	-3.22118	0.924498	4.85223	4.27459	0.789073	-3.70349	0.345977	-6.63624	10.6467	-6.54844	2.85682	0.209311	-0.171955	2.31279	-8.96234	-2.95295	-6.39771	7.24519	3.91707	-4.82682
ZBTB26	2.35908	-2.22919	-1.02721	-0.216884	-0.196374	4.07644	3.73699	-1.23268	-2.47569	-0.328442	1.48191	2.66631	-4.91957	5.95402	-0.289697	-2.58522	1.17212	-3.91566	1.07937	4.30363	-1.34404	-0.955577	1.34652	-5.07704	4.07574	-5.15744	-6.72937	5.80605	-1.58404	-2.8576	-5.1301	4.36619	-1.83214	5.50371	2.45135	-3.90856
ZBTB3	2.88109	-0.445181	-1.50476	1.37929	3.36507	3.65993	-6.07932	-5.59104	2.06136	3.60648	2.99485	-6.96575	-6.10169	-1.56044	0.890699	-0.486699	5.68097	-2.19581	2.39981	0.0859027	1.46034	3.8842	0.937846	3.1909	-0.680067	1.23009	-4.54676	2.22694	-3.3515	-1.3613	-2.3426	-2.44592	4.21061	0.701165	3.7011	1.774
ZBTB33	10.4293	5.86753	5.29887	-11.615	6.54938	0.647666	-3.04641	1.48475	3.45998	0.278909	9.90191	-4.15461	2.46312	2.01782	-2.8509	5.45115	0.14144	0.472273	-0.743715	-1.75941	-10.6289	-1.48349	8.39082	0.53188	-5.77739	6.9784	-10.2482	5.41812	0.128253	-7.51215	0.0593963	6.05275	0.39759	-6.38608	2.21726	-8.40495
ZBTB34	1.29696	-0.258417	0.589159	-0.237984	3.09806	2.16912	-3.70894	-2.67409	2.32951	-0.981986	1.50434	1.28127	-2.54612	4.37624	-0.895457	-0.890867	-0.620526	0.74539	1.88416	0.259157	-2.59305	-0.370085	-0.844176	0.655434	1.5531	-0.808369	-2.17325	4.212	1.78331	-0.0468072	-3.24658	2.05224	-2.42631	0.15099	1.59991	-3.26847
ZBTB37	0.739194	-3.51684	-2.11426	4.06498	1.32512	2.45161	-3.31063	-0.833066	3.86663	4.23156	-2.14758	-1.89182	-11.0726	5.90188	0.678217	-7.26452	2.13529	-2.76743	9.84311	5.88884	2.19008	0.661456	1.10877	-6.72302	7.63414	-7.52997	-1.96836	6.82735	-2.09691	-1.0357	-10.2766	0.00499821	-1.23741	8.3783	5.67377	-5.52852
ZBTB38	0.684179	-0.203646	-1.57594	-3.25409	3.92502	1.03991	-1.42132	1.18112	5.27234	-3.44021	1.39546	1.33342	-0.432918	3.72026	-1.7273	-3.3742	-3.35379	-0.203201	4.88545	-4.11237	-5.2124	-3.24633	1.18778	4.9671	-0.932851	-0.371948	-0.61658	0.197729	4.51832	5.12943	1.80828	2.03794	-1.22114	-4.71008	-0.129742	-4.39237
ZBTB39	4.31723	0.538376	3.27724	-0.754714	7.65318	1.97576	-7.74325	-8.61069	4.47466	3.36536	6.47315	-5.77543	0.479218	-4.62825	-2.03555	3.96665	2.81453	0.70515	-1.3018	-3.19046	2.08481	3.11382	-5.64573	5.33054	-7.6293	4.11771	-0.507001	1.98182	3.09623	-1.60179	-0.886117	0.679488	2.261	-5.65569	-1.89016	5.73425
ZBTB4	2.51882	-5.97686	0.47248	-2.8306	1.8712	4.17872	-1.90762	-1.35723	-1.54017	0.104618	1.40007	-0.283328	-2.02856	6.09652	0.81722	-0.274975	5.92083	0.543078	5.76595	4.08122	-5.48599	1.07489	3.42716	-1.56488	3.51487	-6.02654	-8.55632	8.18375	-4.85877	-3.8638	-1.33683	1.711	-0.181352	0.803985	8.01833	-4.31575
ZBTB40	-2.6923	-1.71174	-0.61668	2.10366	-1.92922	1.40216	-3.08112	-3.22589	-1.45266	2.06134	-2.12864	-2.79394	-2.85259	-1.16178	1.68209	-0.332475	1.42841	0.674885	1.26534	1.08351	2.39735	2.1773	-0.117808	-0.123389	1.33488	-0.815453	-0.230649	0.765098	-1.2148	1.12578	-1.86845	-0.637677	-0.395691	2.21074	0.666365	2.09069
ZBTB41	0.144444	4.98508	-1.1296	-2.26672	2.20079	1.80704	-1.19168	4.89616	7.56037	-0.419132	2.30352	-7.66496	-11.5316	8.06659	2.34946	-6.22394	0.962354	-2.96078	8.24201	3.71331	-6.71056	-1.54334	9.57134	-1.19777	7.55631	2.48532	-9.51413	3.31336	-4.17537	0.00847382	-2.76592	-1.06744	0.347342	1.1292	5.69935	-11.7282
ZBTB43	4.80615	-0.448982	1.83109	0.395393	4.03486	5.35702	-5.83684	-7.32392	4.11618	-0.811408	5.71223	0.189688	-5.17261	-0.204611	-1.4171	-0.863639	0.751524	0.856024	4.0376	2.36257	-2.58199	-0.461321	0.690388	-1.38114	1.0089	-0.227124	-5.27816	7.50439	2.89092	-5.54827	-4.82232	6.1144	-0.700226	1.60781	0.870679	-2.6311
ZBTB44	2.42256	-2.59446	4.49971	-1.37829	3.5263	4.65962	-3.94269	0.0430061	3.71229	-1.59367	2.2975	2.49684	-4.71811	7.0909	-2.17142	0.839765	-2.72451	4.22483	7.46774	1.02058	-6.08102	-1.89752	0.52249	-4.93304	4.9436	-6.37296	-9.98545	9.96717	1.3981	-1.38438	-2.85952	6.71876	-6.66094	1.7324	2.00449	-10.7399
ZBTB45	1.49525	-0.40605	-2.69023	1.64791	0.193067	2.15888	-4.67818	-2.61531	2.14856	1.55604	-1.06648	-1.21473	-4.96961	-2.06175	3.6951	1.39919	4.74808	1.11163	3.64059	1.33036	1.20208	4.70908	-1.63941	2.31977	1.89327	0.529675	-2.99872	0.110186	-5.25822	-0.362173	-2.19655	-2.13939	1.35806	-1.66009	4.37163	2.64517
ZBTB48	-7.18512	-6.58294	-0.319657	10.9682	-7.41312	2.46539	1.68482	-2.68439	-3.32292	4.91331	-10.6228	2.33645	-7.36198	0.00592356	6.46931	-0.680367	-0.0990808	3.93293	7.27807	9.85993	7.88309	3.95246	-4.51167	-9.61575	11.2774	-7.93912	-1.46438	3.12996	-5.96197	-3.67153	-9.51482	-1.62464	-3.80502	9.45363	4.47256	4.40478
ZBTB49	-2.55574	0.498013	3.40706	-1.1711	1.56694	-1.59138	-6.32751	1.42037	-0.355718	0.163902	0.835356	-3.7223	1.09661	-3.1256	2.28594	1.02582	1.92234	1.59572	2.58575	2.37432	-3.90694	2.24812	2.9135	-3.33143	1.70721	-1.2216	-3.82934	2.46367	-0.38723	-1.79435	2.14726	-0.0645877	1.35024	0.673515	2.42492	-4.17447
ZBTB5	5.91806	-1.38761	1.05713	-6.74869	-0.549742	0.468001	2.54047	3.7463	-1.90413	2.34104	4.18474	1.78345	-3.66775	5.47354	-0.247876	0.659339	0.616434	-0.877842	3.22874	4.14742	-5.77495	-4.20896	3.13335	-5.76123	0.529344	-3.62675	-3.69214	7.22396	-1.23	-5.34583	-5.18296	3.55557	-0.26917	3.2328	5.49438	-7.47267
ZBTB6	6.9031	1.03446	0.482468	-2.58152	7.99322	6.16514	-7.52046	-7.48944	6.08254	1.71577	8.27788	-4.63566	-5.47814	-0.210368	-2.59277	0.525503	2.17079	-0.546428	2.89387	-3.57104	-1.54457	1.80715	1.50014	4.31853	-4.94453	4.63667	-6.8514	5.74425	1.11439	-2.71888	-1.47341	3.42599	1.09052	-2.84334	1.30652	-0.652619
ZBTB7B	-2.78236	-1.85101	-3.36653	2.78302	1.85711	5.96612	2.87259	-3.37049	4.09225	-2.99165	-3.38506	3.4419	-2.50945	4.64497	-1.50501	-4.57549	-1.1017	3.94805	0.495208	-3.55255	0.889834	1.1583	-3.75481	3.32784	1.48025	-1.98575	-0.286255	-1.04136	-0.143328	2.53375	-0.824051	-0.688529	-4.26255	-2.49399	-1.19169	3.16425
ZBTB7C	0.307596	-4.15454	-1.05143	5.18249	-0.48638	5.03366	-2.57124	-5.43335	-1.03496	-2.69749	0.629518	2.36279	1.81609	-3.81696	-2.7577	-2.38992	1.95254	1.4413	0.396982	-2.71391	4.2897	2.51019	-5.55116	2.69049	-2.46716	-1.55563	1.56886	0.0732931	2.52585	2.77283	1.72789	3.00887	-0.469748	1.11671	-1.3153	4.48297
ZBTB8A	4.28216	0.460204	0.938596	-3.24534	3.96087	2.44868	-1.56396	-2.16813	3.16096	-0.0926433	4.97407	1.09773	-2.18958	-1.00231	-3.47348	0.2503	-2.81174	2.76014	1.51714	-4.80867	-0.58735	-0.945183	-0.273958	1.78239	-3.38854	0.884149	-0.0476507	3.36569	4.25499	-2.73285	-1.39278	5.07307	-3.56945	-3.4101	0.482771	-1.12927
ZBTB8OS	0.822894	-0.351825	-1.78961	1.7671	0.696782	3.37625	-0.787826	-3.34063	3.98933	1.05267	0.691647	0.664249	-1.44714	-1.98234	-0.960669	-1.03869	-1.80804	-0.68234	-0.0264958	-2.00232	3.9979	1.68803	-3.57208	1.933	-2.69993	1.62801	1.29545	-0.334967	-0.365476	2.1228	-1.53454	-2.15166	-1.98347	0.358275	-1.92925	1.96323
ZC3H10	1.96651	-3.04294	-1.81002	2.53401	1.53009	6.32401	-6.17352	-6.48665	1.00618	3.54228	0.377326	-5.96986	-7.07402	-4.91139	5.47545	-1.47179	9.12579	0.450688	6.63059	3.45731	2.93559	4.32335	0.473292	0.54851	0.0375619	-3.87947	-4.7286	6.44933	-5.96302	-2.27421	-3.8182	0.503939	2.98007	4.40192	6.56258	2.07382
ZC3H11A	-1.62959	-1.61623	3.17867	-1.40362	1.032	0.50257	1.27039	1.51442	-0.380647	-5.05259	0.806581	4.82665	4.45931	1.17302	-6.18636	1.9588	-6.8384	5.70155	0.25073	-3.84778	-2.06839	-3.56269	-2.92562	0.27226	-1.5674	-2.36389	3.11429	1.64044	7.35446	2.41093	0.795429	4.30469	-4.55159	-3.34747	-3.34729	-1.34705
ZC3H12C	1.89288	-2.57933	3.91423	-1.69676	2.00938	0.823328	-0.945088	-1.95403	0.798184	-0.615631	3.82006	1.01291	0.99189	1.12076	-4.26188	1.7384	-2.94875	2.81652	0.147452	-2.12761	-2.5711	-0.423554	-2.52667	0.623625	-1.0467	-1.64009	-1.34339	2.79658	2.4823	-1.09508	0.98139	4.61993	-1.65333	-1.3546	-1.0832	-1.60431
ZC3H12D	-2.14429	-1.97352	-5.27312	5.14254	7.5595	-3.67516	-3.21069	-2.27578	3.07012	2.17391	-0.464638	-5.30237	1.34938	-4.33845	4.22746	-4.24371	-3.27639	-1.68742	-4.23695	-7.15973	-0.565734	-1.65192	-0.842648	14.4827	-0.874569	-1.47966	11.5999	-2.75341	0.0209867	13.6857	1.10335	-5.88516	-2.28911	-2.68025	12.8558	2.9002
ZC3H13	5.6431	2.20852	1.56531	-3.88806	6.25953	1.09345	-8.41886	-1.81085	6.23042	3.01682	5.96234	-7.6723	-5.86304	-5.08551	0.01542	-1.65058	2.08507	-0.692713	2.14157	-0.945741	-4.5392	1.4693	5.91922	4.2071	-1.22545	3.30727	-3.65362	4.04862	0.996039	-0.680798	1.1616	1.43278	2.95392	-4.12404	1.71685	-3.40988
ZC3H14	-2.41812	2.9375	3.60685	-1.12126	1.43608	2.11518	-1.18682	5.87932	4.64501	1.67994	0.188036	0.502361	-5.76009	7.37068	-0.00854352	0.00351537	-1.6602	1.10797	3.59333	4.55202	-6.71706	-1.77527	3.35108	-5.15608	6.13916	-0.0591039	-8.90648	5.47357	-0.947586	0.0828816	-4.06985	-0.950995	-5.69371	2.09785	1.55416	-11.871
ZC3H15	1.37491	6.8158	2.93864	-2.92384	0.526959	1.06448	5.49069	2.82281	5.01946	-10.7569	5.29926	5.73557	2.46199	3.77245	-5.42949	-0.14404	-9.46433	2.31282	-1.9685	-2.33644	-8.31487	-3.41046	2.45109	-2.52198	0.919393	8.02941	-6.43317	-0.138277	4.47768	-3.93961	2.36466	8.10752	-8.90252	-1.79549	-2.86479	-8.70619
ZC3H18	-1.95477	-0.84563	-0.434272	1.6951	1.01185	0.948088	-1.62853	-1.85065	0.472714	0.947494	-3.36106	0.486412	-3.44687	0.270428	2.50798	0.146071	-0.0843338	3.00584	3.01539	3.20539	-0.258852	1.52151	-0.338302	-0.958517	3.79457	-0.702803	-1.80009	1.47512	-1.97758	0.369938	-1.92089	-0.790296	-2.26851	-0.235365	2.94456	-0.240735
ZC3H3	-2.62327	2.45616	-3.49876	0.306564	-1.60499	1.44377	3.03836	1.43635	0.482524	2.61743	-3.90168	-0.192071	-3.95667	0.504777	2.6064	1.38435	-0.920079	0.243073	2.08662	0.462097	0.708092	-1.35901	0.275256	0.247788	1.88107	0.722989	-0.733133	-0.557372	-4.1026	1.16558	-1.80206	-1.83523	-1.7727	1.51684	1.84734	-0.24658
ZC3H6	-0.484126	-4.09359	-1.83032	5.26524	-3.69996	6.01046	-1.9268	0.481205	-0.0977793	4.98759	-1.31005	-7.13101	-10.3702	0.676834	3.86773	-2.63046	6.2055	-3.54383	9.95247	8.90911	2.74168	4.04344	4.29545	-6.92206	7.18235	-8.04891	-7.29299	6.92809	-10.0184	-2.98227	-6.95971	-0.243342	2.99229	9.79407	9.13519	-4.81597
ZC3H7A	6.76891	-2.86571	0.791918	-2.85644	5.09138	7.34561	-1.09373	-1.58815	4.88925	0.436321	5.11065	5.76655	-6.68021	3.51801	-4.86293	-1.34881	-5.255	2.48434	5.63683	-1.5177	-6.51798	-4.09706	0.330666	-0.24179	0.860384	-1.82566	-6.97923	10.6735	3.14868	-1.88039	-5.32648	8.19087	-9.06735	0.286464	2.70394	-8.97625
ZC3H7B	1.30779	4.54593	-0.318171	-2.23867	-1.63402	-0.928099	-1.7931	3.3223	-0.0491124	3.65323	0.366839	-1.60389	-2.46284	1.73732	2.80788	3.24545	2.53012	0.481503	-1.01958	2.46792	-1.18751	1.17143	4.12146	-2.77148	0.883462	4.64305	-4.0693	1.16799	-5.25654	-2.77031	-1.17888	-0.714029	3.01132	-1.60393	1.58741	-2.29471
ZC3H8	-0.908839	1.75813	-0.458813	4.12643	-2.86328	4.98359	5.11615	-0.810636	3.07747	-2.67398	-1.15622	0.45177	-7.60961	2.43335	-0.599411	-3.81835	0.687933	-1.29824	1.54233	1.44341	3.05332	0.519388	0.441262	-5.9819	4.624	0.0144836	-0.495234	1.25848	-2.18604	-3.27312	-7.44497	1.59161	-2.42299	6.47447	0.290896	-4.62628
ZC3HAV1	3.99802	0.474246	1.24274	-5.07861	7.21033	-0.547868	-5.83215	-1.0083	4.65501	-0.0660632	3.93659	-4.25846	0.34298	1.18614	-2.62207	2.41815	-2.57732	1.4308	0.442729	-5.64449	-4.62471	-0.926373	1.114	4.99286	-0.861856	2.492	-1.79169	1.83499	3.37879	0.216445	2.65374	1.89587	-0.67901	-6.86925	-0.828394	-1.71755
ZC3HAV1L	-0.72654	4.19058	-5.68812	0.622659	-6.13369	-0.7459	2.2865	2.77334	1.51251	2.56545	-1.94766	-3.40324	-9.51326	3.72271	6.47606	-1.20186	7.98311	-5.92643	0.692928	8.84271	0.475085	1.22861	5.53292	-5.11428	6.79306	3.78442	-2.80116	-0.80632	-9.42005	-2.84978	-7.16799	-4.75318	2.07059	6.19436	7.25254	-4.50482
ZC3HC1	-1.56758	5.24551	-1.00181	5.22715	-1.2654	0.989316	-8.53188	0.808205	5.69168	6.95901	-2.88122	-11.1228	-8.88256	-8.14641	6.30993	-0.53765	8.0586	-1.9172	3.92439	5.37496	5.96301	7.31432	2.63358	-1.21656	3.43956	5.76335	-1.44623	-1.31256	-9.40747	-0.466702	-3.27547	-8.52499	4.43184	3.98309	2.13165	-0.401108
ZC4H2	0.773977	5.49252	2.86864	-4.88877	-5.61908	-9.3754	0.529953	9.45744	-3.10154	2.17381	0.342288	-3.47625	1.90797	7.07111	7.84871	3.62703	2.58849	-3.90522	-4.37377	7.54594	-7.43485	-4.10401	9.3573	-4.6372	5.19295	1.56458	-4.16851	3.35165	-4.61396	-0.775151	-1.88327	-3.09533	2.46714	-1.68528	1.7282	-7.42337
ZCCHC10	2.37194	5.69844	4.31422	-2.1123	6.65603	2.92068	-3.02942	-1.06963	7.37365	-9.5308	7.90132	4.85881	4.15813	-1.06555	-9.55155	2.07744	-9.03862	4.6336	0.787397	-8.70351	-7.58849	-1.56607	-1.00792	3.44503	-7.85353	8.17715	-4.70634	1.11409	7.50292	-1.21753	7.33082	8.19844	-9.35529	-8.0111	-3.28253	-3.31303
ZCCHC12	4.89754	0.139752	5.46255	-4.97131	0.121575	-6.44248	1.21062	0.845033	-8.78904	-3.09568	4.19647	-3.69811	3.50388	1.17199	4.06185	3.05058	0.626276	0.930653	-6.71548	3.48342	-4.95555	-5.43049	1.15024	1.67549	-0.375661	-3.12215	2.31575	0.554345	3.28214	-3.81111	3.94521	1.64249	5.6977	-2.40268	2.29122	-4.38198
ZCCHC14	2.96676	-2.53013	-0.112676	-5.98367	-1.3983	0.585071	0.915137	5.77907	-0.578094	2.46427	-0.173983	4.74518	-1.58286	8.68901	3.95345	1.48735	2.36622	-0.75151	4.1002	6.51223	-8.14713	-4.26518	6.65198	-3.41666	1.61524	-5.70243	-6.75568	7.98838	-6.63947	-0.353862	-4.53249	0.755761	-4.4565	-0.19432	8.00897	-8.77007
ZCCHC2	0.26821	-3.12836	-1.61355	1.59651	1.69353	1.52409	1.36956	-2.7702	1.25411	-1.1968	-0.356135	1.62384	-0.19607	2.82214	-3.15362	-1.06086	-2.84925	1.73139	2.65895	-1.55215	-0.86861	-2.70601	-3.18921	1.72798	0.684587	-1.51217	0.650487	1.58323	3.56433	0.398983	-1.79424	1.22932	-3.0261	0.528983	0.682248	0.308835
ZCCHC3	4.75947	-1.58994	1.64885	-3.92061	3.63242	-0.034089	-3.41153	-3.20169	0.101494	2.61796	3.99778	-0.419616	-0.744299	3.65996	-0.745705	3.60905	1.69609	-0.141185	0.730917	0.727522	-3.17433	0.977137	-0.172414	0.310235	1.97263	0.359111	-4.39008	2.59373	-0.756199	-4.70277	-1.77569	1.36049	0.851755	-4.34123	3.3334	0.683314
ZCCHC4	1.86897	3.51279	3.49297	1.14892	-2.87478	0.549599	-8.01999	1.83009	3.00702	2.77593	2.80522	-9.9707	-1.36093	-10.9005	2.61392	2.43781	6.33437	-0.982325	4.10934	1.51098	2.01505	6.48105	4.65788	-3.42415	1.03606	4.87526	-4.80068	1.87958	-6.63897	-8.36869	1.34339	0.37106	7.065	2.17374	4.32578	-3.72399
ZCCHC7	6.06719	-4.98864	-0.422012	-4.77319	0.974261	5.44119	6.84629	2.97835	-3.52424	1.62389	4.4254	-0.426313	-3.40371	7.51887	-1.90344	-1.64899	2.33086	-4.54621	3.44395	4.46347	-5.76587	-1.25093	6.14733	-4.07104	3.68172	-5.19357	-13.0113	8.34096	-7.46234	-5.81749	-1.74907	2.99171	-0.531194	5.0541	5.3556	-6.57098
ZCCHC8	-5.46338	-1.44155	3.10394	6.41324	1.10906	2.58171	3.14449	0.447488	0.584895	-1.75126	-5.08578	3.92665	-6.8817	7.68608	0.211632	-3.78309	-5.83094	2.84081	5.55418	5.21859	0.334215	-1.6022	-4.25231	-7.65856	9.16985	-5.77747	-4.46421	2.0786	2.31854	-0.063098	-5.47607	0.0954946	-8.94276	5.73416	0.33787	-1.41237
ZCCHC9	-5.66238	5.10117	-4.60982	7.39107	-3.38627	0.537231	0.269787	2.06851	4.64078	0.843161	-4.73324	-9.92463	-10.9589	1.02957	6.73086	-6.21001	5.62972	-6.45302	4.45055	8.16578	3.37314	4.06323	5.60413	-3.31738	8.96706	4.53023	-2.96334	-2.3365	-7.74974	-2.6398	-6.00894	-8.33722	3.11383	7.80923	5.78042	-2.43164
ZCWPW1	0.646746	-5.05585	3.04985	-0.283788	0.0808699	-2.35036	-4.64678	1.54704	-3.45702	3.94936	-0.345583	1.10203	0.977798	-2.04282	3.12578	1.27817	1.67515	0.430069	1.64013	4.15631	-0.955681	-0.175649	1.24192	-3.08728	0.473966	-6.25357	-0.952379	3.69988	0.687622	-0.868486	-2.33116	-0.812358	0.944918	2.69382	2.54057	-1.50119
ZCWPW2	5.35438	-0.972491	3.16229	-2.32376	4.49085	1.92616	-5.69504	0.766621	2.32915	1.35088	5.03077	-0.854523	-0.0786877	-4.02093	-2.92368	1.46687	-1.62603	1.70054	4.08556	-2.31575	-2.34756	0.803114	2.12638	0.0847656	-3.99114	-1.07388	-3.6026	6.1399	1.76249	-1.65474	-1.32216	3.68922	-0.352485	-0.452938	2.14757	-4.06534
ZDBF2	1.00381	-7.00359	14.2954	-7.95285	2.47447	-3.96274	1.92508	-2.23814	-6.51585	-4.54082	9.76261	2.60115	16.1303	0.484635	-10.348	13.6416	-9.85108	15.7254	-4.51584	-6.49762	-7.1773	-2.74768	-4.52912	-5.17712	-3.02142	-6.74359	-0.0519054	5.06456	13.1816	-7.31623	10.6304	13.0761	-5.56967	-5.77388	-5.66596	0.77355
ZDHHC11B	-0.295934	-6.02075	-0.579149	3.05986	2.69881	0.848697	-3.82122	-4.59438	-1.13226	1.59528	-1.47733	0.319069	-0.0583281	0.66278	-2.56025	-1.43512	-1.50644	0.985636	3.71139	-0.228479	1.59825	0.114242	-5.60396	-0.341807	1.33958	-4.80062	0.931582	0.693935	2.66775	1.02253	-0.687682	-0.0539904	-0.978414	2.94874	0.498886	2.47428
ZDHHC12	-2.52767	4.73744	-2.08169	2.0871	0.98104	-2.32328	-4.44904	1.17951	7.42356	5.77331	-4.57791	-2.36254	-3.00554	-4.28762	3.48885	-1.57921	-0.196392	2.6526	0.565723	-2.67659	1.5831	0.265813	-2.39768	4.62957	-1.67276	5.21362	7.77526	-3.74701	0.633742	6.49787	-2.39432	-6.10742	1.53134	-3.77801	-1.59837	2.70363
ZDHHC13	3.4289	4.17181	2.67403	-5.95038	3.95685	-0.574424	-6.16436	2.60842	3.11938	1.37797	3.90314	-4.85889	1.61176	-3.11919	-0.762721	2.0092	-1.91624	1.49996	0.446599	-2.15649	-6.55975	-0.541571	3.83425	2.02598	-4.46993	4.72645	-3.82725	2.59367	1.01464	0.640139	1.70598	1.4103	-0.321341	-3.32848	1.40609	-5.45978
ZDHHC14	-3.0354	1.16948	-2.62531	0.765995	-0.304241	-0.525171	3.2011	-0.168044	1.27683	-2.3844	-4.02306	4.04253	-1.59123	5.98274	0.871975	-2.15664	-2.28402	0.43487	-1.53212	-0.756284	-0.334785	-3.45387	-1.78229	3.14256	2.22152	-0.125758	3.49089	-3.30601	0.221094	5.32934	-1.59126	-2.57314	-2.09043	-1.2756	-0.615495	1.156
ZDHHC15	7.55059	3.64064	6.61486	-2.94367	-0.597062	1.02609	-4.87181	0.221915	1.18166	0.60392	8.31273	-7.0292	0.263778	-7.83586	0.462532	6.42568	2.40523	-0.276962	1.37247	3.25417	-0.712735	2.3126	7.43836	-6.37057	-0.415128	3.16661	-6.71917	7.04551	-1.91014	-11.4558	-1.18582	5.81017	2.13473	0.430879	3.19327	-7.67564
ZDHHC16	-5.09378	8.23179	-2.06825	-1.47884	-7.69731	-7.05828	6.93477	9.3483	-0.500566	1.38174	-4.13815	-0.599283	-3.10832	3.69367	8.89125	0.561785	2.32818	-1.95984	-4.76698	8.62324	-1.92346	-1.1538	9.10645	-6.40107	8.59826	4.48968	-1.48432	-3.42926	-8.41014	-0.456996	-3.23641	-6.97343	0.041116	1.69592	2.49528	-4.25388
ZDHHC17	0.790621	-2.4874	3.35991	3.89417	2.20715	2.80487	-0.438564	5.45278	4.28463	1.30633	-2.38473	0.41542	-11.2616	6.3691	-0.220462	-3.26546	-3.83773	1.16105	10.4279	6.60439	-0.89421	-2.07645	0.0920324	-10.3253	9.36559	-9.83843	-5.34602	8.91119	1.39695	-0.941795	-10.9547	1.93842	-7.62143	8.64933	3.99162	-11.6734
ZDHHC18	-11.5674	0.434132	-8.13179	5.08508	-4.07693	-1.92119	8.24681	4.69498	1.09413	0.062952	-15.7069	3.77999	-7.27923	11.1079	6.54981	-4.92631	0.0912904	1.24443	0.445492	4.84959	-0.328136	-4.58477	-3.30563	2.24794	11.6871	-0.992716	2.99881	-5.50612	-6.3606	7.11765	-5.87352	-11.9349	-5.66729	1.30056	4.39024	1.38126
ZDHHC19	-3.27944	1.36196	-1.08923	6.14355	-4.47986	5.02128	-2.6926	-0.703944	1.61271	3.29841	-2.51198	1.96038	-1.58767	-3.33105	1.38645	-0.885991	4.84352	-1.65863	2.7478	2.05889	6.15278	5.23704	-1.05155	-3.44625	1.19772	1.81721	-0.525533	-1.5939	-5.06657	-0.725013	-2.93053	-2.33118	-1.15256	5.61459	-1.17771	2.54947
ZDHHC2	3.27715	-4.35996	4.04308	-3.50903	6.23225	1.14705	-5.94107	-1.22874	0.936556	-1.44409	3.99015	-2.34904	1.52358	2.53447	-3.64122	2.16982	-3.54679	3.78147	4.71374	-2.67683	-6.54026	-2.62763	0.398098	2.31475	-1.74088	-2.58874	-3.93046	5.63009	5.56262	0.128408	3.05029	5.59518	-1.43925	-2.57402	0.829532	-4.85688
ZDHHC20	0.342812	7.81355	-0.251553	-7.62771	1.91113	-2.02797	4.14988	8.97095	4.66492	-0.509768	1.0959	0.583267	-5.17257	8.1358	-0.744174	-0.056409	-5.72501	1.00084	0.771829	0.192561	-10.6668	-6.51814	9.04056	0.795138	2.4195	6.74971	-4.2152	0.747116	-0.953808	1.83064	-3.20268	-1.1424	-7.69504	-3.29325	1.50496	-11.4568
ZDHHC21	-2.55234	1.14676	2.52889	3.95087	-1.21735	0.969421	-1.9489	1.79134	4.23525	-0.447706	-2.50609	-0.040481	-2.55212	-3.2388	0.00138769	-2.65314	-2.57774	2.86859	1.57502	1.13766	3.26504	0.0650065	-3.08301	-3.81471	1.48614	-0.156166	3.72586	1.62164	3.12328	2.08446	-4.86269	-0.417182	-1.02389	3.38908	-2.17095	-1.61755
ZDHHC23	-0.0348097	0.177314	0.448395	0.799373	1.74228	0.652825	0.0371492	-0.0843557	0.505183	-0.880129	-0.765168	0.674045	-1.03239	-2.08624	0.166013	-0.574987	-0.119542	1.53295	0.381201	-0.203615	0.415709	-0.587485	-2.78641	0.232579	-2.58933	0.147265	0.968601	-0.34212	0.823281	0.71879	-1.65696	-1.32332	-0.502349	0.510974	-0.0897092	-0.371202
ZDHHC24	-0.262433	4.25448	-4.37632	0.976231	1.00774	0.66916	-1.21697	1.19913	5.35	2.95717	-2.28779	-3.91522	-3.08851	-3.72023	1.70749	-1.78522	1.36255	-2.42422	0.0315217	-1.86925	2.38556	1.84363	0.601865	3.91729	-0.764659	2.56931	2.42676	-1.04095	-3.94401	3.6771	-1.5199	-3.94465	0.657815	-0.777312	0.548732	0.353929
ZDHHC4	6.08703	0.135672	2.75373	-6.6695	2.05302	-0.444291	-1.60649	3.94433	-1.86744	2.73352	5.04016	-3.3373	1.21781	-1.20742	2.1314	1.7707	1.37422	-2.9601	-1.39634	1.36599	-7.68964	-1.70258	7.69177	1.67567	-1.36806	-0.533952	-5.85412	4.98056	-4.52124	-1.72482	-0.780641	2.25346	2.67502	-2.79441	2.66147	-5.4858
ZDHHC5	6.44609	4.45883	2.2962	-8.56008	8.11731	4.077	-3.23805	0.449122	5.57541	-3.93779	7.77165	4.34081	3.03375	-0.935611	-5.96407	2.68953	-7.26555	5.1989	0.949016	-9.42617	-10.5409	-4.67534	1.99969	5.04666	-8.68392	6.54425	-3.48052	5.21579	6.42376	-0.404089	3.91999	9.55976	-9.19302	-10.1392	-0.569223	-5.56566
ZDHHC6	0.996561	-3.21924	2.08095	6.12356	-0.836053	5.69285	-6.18803	-0.807293	1.08118	7.71913	-0.398395	-1.39743	-1.72402	-7.11062	-0.392602	-0.350388	1.15712	0.364545	6.6429	3.77177	5.32395	3.42318	-2.6242	-5.96383	-4.61359	-3.48831	-1.73057	7.44272	0.484404	-0.662724	-5.82522	1.73785	-0.345437	10.1126	1.03225	-1.22301
ZDHHC7	-1.90455	1.53614	-2.39927	-4.27608	2.23901	-2.9936	1.42615	4.63006	2.79771	4.61092	-4.26561	0.80584	-2.57593	5.47235	3.243	-1.09585	0.526456	-0.676538	-0.161937	3.68038	-5.02671	-4.77863	2.79392	2.81702	3.75014	0.61824	-0.284048	1.56865	-3.67613	3.17372	-3.67727	-7.97081	-4.28839	-0.749019	3.69693	-3.37711
ZDHHC8	-12.8013	-0.507758	-4.22178	11.0862	-7.61222	6.24885	7.82315	-2.07576	-1.81698	0.699598	-13.2415	1.96471	-9.77197	5.80702	6.03153	-1.93233	-0.491549	7.23972	0.757028	5.47229	7.75135	2.51996	-5.1763	-2.49789	11.7752	-0.119352	-1.96301	-3.91682	-9.16214	1.50876	-7.26817	-5.52049	-9.91086	3.45431	1.67905	7.14962
ZDHHC9	0.274637	3.48938	-0.0236141	-10.3135	2.7465	-5.26363	6.6515	4.80923	0.097229	-3.52659	-0.683716	5.68959	1.69429	8.12754	-0.550868	-0.544307	-7.40253	3.2945	-2.05336	-0.968049	-9.7541	-10.2746	3.59347	0.947742	2.28646	0.80567	3.34101	-0.497757	4.96894	0.769007	-1.24234	1.12732	-6.64138	-7.11949	0.911048	-6.40319
ZEB1	4.25015	2.56726	-2.55867	-8.13177	3.00248	-1.96215	4.56062	1.91495	0.651612	-5.84678	2.73398	4.98311	1.15613	4.76205	-2.25582	-2.67533	-8.95589	0.316532	-1.8194	-4.9778	-9.78561	-9.68427	3.74185	6.00592	-2.45539	1.67254	3.31711	-0.991164	7.60915	2.60473	1.34294	5.91732	-1.02495	-8.27912	0.727701	-5.04752
ZFAND1	3.67382	-4.40206	1.83953	-0.909066	2.45824	3.20493	3.0642	0.0140726	0.305672	-1.37768	2.67884	1.74266	-5.14492	5.08845	-3.07487	-2.09334	-2.99479	0.118681	5.54191	0.579824	-2.83228	-2.61806	0.174589	-1.71875	3.62417	-5.87578	-6.28243	6.00577	1.79138	-2.54199	-3.55016	3.16224	-3.17322	2.50635	2.53269	-4.8931
ZFAND2A	1.78397	-1.44248	14.6957	-1.0593	-1.0108	-1.03835	-0.157071	-1.64155	-2.99615	-0.443768	14.0415	-1.21911	-0.301053	-0.25841	2.63779	11.0869	-0.296943	0.291466	-1.70022	13.1997	-0.736376	-0.999858	-0.0859284	-0.8739	-0.760806	-0.907211	-1.23308	-1.68491	-0.515455	-1.73198	0.946569	-0.82139	3.06856	0.033197	-1.1808	-0.150333
ZFAND2B	-10.3298	-1.66392	-2.83286	6.99758	-8.60847	2.74267	9.41003	-0.211902	-3.47428	-4.38955	-11.3525	8.41013	-0.633216	9.06159	3.94736	-4.66635	-1.27815	1.06013	-2.24567	3.20396	2.65565	-2.63663	-7.29411	-3.11081	8.7808	-5.62471	2.35287	-3.15344	-1.86208	4.55781	-6.2514	-2.37963	-6.59139	4.0338	-0.858459	4.46987
ZFAND3	3.71453	3.63572	-0.200815	-5.86782	-1.61212	1.1983	3.84607	2.81154	-1.0043	-0.0377678	2.27389	0.107246	-0.835523	3.49393	0.873336	1.21616	0.185113	-0.312728	-3.39463	-1.36872	-4.14725	-3.14923	3.45828	0.65377	-0.652667	2.6606	-2.91198	0.65276	-2.58298	-0.430489	-0.679501	0.318513	1.19383	-5.91231	1.80375	-1.99494
ZFAND5	0.941518	-6.01804	7.19114	-1.6518	3.23564	1.14657	-3.03322	-2.54043	-1.36098	0.464048	5.02716	-1.85294	4.66062	-1.33286	-9.42813	6.91947	-6.94696	8.56199	0.661942	-6.39178	-1.21911	1.94146	-5.65415	0.779255	-2.77252	-4.15342	-1.73177	3.11469	6.65425	-1.85387	8.25148	6.2889	1.20164	-2.96234	-5.26079	1.80302
ZFAND6	3.8567	3.36065	8.13182	-7.66602	6.55589	-0.758108	-1.92136	0.324714	2.3636	-8.48833	9.01729	6.28045	10.784	0.751692	-8.50551	7.13798	-11.5642	6.9026	-2.96447	-8.96735	-9.21124	-3.60847	-1.03466	3.02121	-8.61572	5.2734	-1.90083	1.98617	10.4949	-2.11149	9.50575	10.5954	-10.0537	-11.626	-6.30113	-3.28825
ZFAT	1.05013	1.24246	0.941902	-1.39627	2.81735	-1.07781	-3.22405	1.02403	2.27133	0.61698	1.32808	-0.269714	1.74835	-3.46671	0.53005	2.02014	-1.83903	0.412587	0.756095	-0.454463	-3.22404	0.740784	2.73222	1.3207	0.0621591	2.2714	-3.44887	1.24249	-0.910834	0.686959	3.00109	0.721324	0.102489	-5.43313	0.782224	-1.77379
ZFC3H1	1.97891	-1.6339	0.578812	3.93022	-1.35627	6.32583	5.25349	-1.58636	2.56597	-1.66474	-2.12385	3.78643	-9.90966	2.67041	-2.01293	-5.39614	-3.2087	1.29203	4.71354	1.7035	2.42619	-2.6089	-3.73442	-7.79952	4.7962	-4.67519	0.684959	6.23403	3.95108	-1.91339	-13.0037	5.95248	-8.69993	7.87036	2.09152	-5.69772
ZFHX2	1.62929	1.97711	2.94319	-2.51395	-0.20988	-5.79942	-1.23991	3.41624	-3.30102	-3.25203	1.80291	-0.544845	3.24285	-0.389016	1.00452	1.13561	-2.04568	0.630664	-2.09589	2.07822	-3.84489	-4.03121	1.56978	1.64864	2.14057	-3.00847	3.14973	-0.404563	4.05133	0.17837	3.54701	0.619639	3.38541	-5.38891	-0.616461	-2.86798
ZFHX3	-2.89251	-6.31489	-6.93911	6.39486	4.14764	4.74852	-2.65485	-4.97139	2.82768	0.170349	-3.73482	6.961	-0.396667	-1.3704	-4.40337	-3.80762	-2.12568	-2.58248	3.57491	-4.49865	2.74366	-0.0366516	-6.08484	9.27759	-4.14161	-2.1225	5.63291	-6.76346	6.70959	10.1915	1.63516	-2.07319	1.09412	-0.202692	-2.26306	4.84581
ZFP1	2.63724	0.879039	-0.281201	-3.97787	4.39983	-0.136617	-1.91362	1.75856	3.77674	-0.0042236	2.74309	-0.397958	-3.16723	4.94979	-1.37482	-1.63014	-1.13653	-1.70417	3.34972	0.309669	-4.89643	-2.00585	2.06698	3.0141	0.982086	1.13021	-3.93205	2.407	1.12525	0.702231	-0.30699	0.810978	-1.56033	-4.19607	2.72162	-4.07457
ZFP14	-6.18648	0.559272	-2.7618	7.24798	-1.94758	1.25253	-1.04145	0.455821	3.94128	1.40842	-4.75905	-7.8649	-12.7503	3.72009	5.88258	-7.33128	4.99409	-4.06877	9.47104	9.10384	2.35396	2.85867	4.32516	-5.59239	11.4336	-3.02486	-3.4278	0.852632	-6.94937	-0.165334	-8.20226	-4.20948	1.66652	10.3812	7.82839	-5.31231
ZFP2	-3.34411	-1.42341	0.304901	4.54134	-1.78315	0.616857	-4.47341	1.3847	0.556701	2.49778	-3.77551	-4.70903	-3.57554	-0.942777	5.22045	-1.41184	4.33329	-1.69318	5.74554	6.48842	1.46104	1.80483	2.05248	-3.87596	4.04529	-4.73379	-1.40682	3.53598	-2.26187	1.69825	-3.78262	-4.12384	2.08661	5.57504	3.38204	-2.92218
ZFP28	0.699054	-5.28272	0.91008	1.55328	2.85161	0.939646	-5.48375	0.489187	-0.717759	4.4299	-2.30968	-2.00779	-9.79501	4.74492	3.00942	-4.70529	4.38477	-1.9757	10.2746	8.31179	-0.30523	0.190267	2.82175	-7.69456	7.2461	-9.46596	-5.31995	8.859	-1.68599	-2.8968	-7.2813	-0.107296	0.0564391	8.46843	8.02343	-5.62515
ZFP3	3.90983	0.373107	0.753618	0.95115	4.72703	3.15633	-7.25849	-5.46728	3.37605	1.69269	4.24491	-5.70338	-4.45854	-5.4627	0.052808	0.399873	3.47784	-1.40893	3.25524	0.441988	1.19929	2.45641	1.17159	1.73468	-4.87322	1.46136	-3.70764	4.9066	0.735273	-1.92894	-2.59344	1.06792	3.28362	-0.315479	1.18387	0.30335
ZFP30	1.50924	-0.976319	4.36868	-1.21306	-0.774037	0.760316	2.54861	-0.351293	-0.928366	-1.00191	3.32441	-0.762208	1.42397	2.54725	-3.50873	1.80979	-1.03112	1.78347	0.19512	2.62796	-1.0706	-1.66512	-0.10026	-4.74715	1.61118	-1.65716	-3.08817	3.06175	1.56208	-4.93549	-2.28216	4.65306	-2.0896	1.9908	-1.25466	-3.54777
ZFP36L2	1.79882	1.73979	1.13336	-2.2738	-0.339788	-3.33874	-0.250004	1.14501	-1.37263	-2.13834	1.22911	0.276901	2.55141	-1.34279	-0.243713	1.85768	0.608682	2.19857	-2.89126	-0.269106	-2.59715	-1.83081	0.813832	0.604403	-3.00483	-1.50456	1.61625	-0.743201	1.49857	-0.388763	2.65556	0.885317	1.83775	-2.69847	0.556728	0.0937853
ZFP37	4.71575	-0.826177	3.75517	0.148727	3.97877	2.66975	-6.57948	-7.06127	0.725532	0.977912	5.14763	-5.35535	-4.21701	-2.684	0.115606	1.61758	1.82999	-0.70747	3.76463	2.47038	0.214966	0.810585	0.942409	-0.561417	-0.333494	-1.93434	-5.93884	5.84676	1.92299	-3.56177	-2.32436	4.15135	2.30711	1.49377	2.2795	-1.28041
ZFP41	1.94924	-1.10238	-0.456115	0.164496	0.775424	3.18263	-6.68188	-3.26384	2.10278	5.0233	1.05824	-6.10491	-6.54903	-6.34113	3.57111	0.707825	5.70015	1.57333	5.56714	1.95611	0.913986	4.94044	2.25535	0.454155	1.24404	-0.529457	-2.68073	4.37523	-5.058	-4.02629	-2.62598	-0.40046	2.5549	0.562748	4.6235	2.05531
ZFP62	1.00928	-0.619891	-0.630818	1.70448	2.20404	1.86358	-4.30071	-2.89104	1.18921	2.59299	0.328355	-3.19276	-7.66801	-0.232272	3.74485	-4.29895	2.84972	-2.16625	6.04609	5.54012	2.32129	1.32282	4.85235	-5.08235	3.23456	-1.50595	-3.06512	4.06063	-1.68075	-3.90341	-5.38446	0.613292	1.50554	6.23746	5.04038	-3.25064
ZFP64	-0.165103	3.8768	-1.79632	2.06862	0.925794	-1.45975	-11.105	4.88707	5.84816	4.71084	-1.42569	-15.1241	-10.8161	0.689126	9.04835	-3.80876	10.0386	-7.70824	8.73618	7.50735	-0.352563	4.81806	10.3973	0.405175	7.23469	3.95034	-6.96856	0.456179	-11.3017	-0.731368	0.0831101	-9.07456	9.74416	1.54832	9.36646	-8.1231
ZFP69	-0.905663	3.30794	-0.13456	2.18848	1.5023	1.42915	-5.84092	1.88704	4.99231	2.91658	0.0766526	-8.74738	-6.53726	-5.60047	2.67017	-1.52458	3.13863	-3.52554	2.48993	2.06323	2.51181	2.21908	3.30597	1.00072	1.10492	3.01511	-0.590903	-1.04567	-1.93356	-0.124434	-1.86247	-3.40539	2.82635	1.61761	1.32081	-2.15092
ZFP69B	-1.97775	7.91711	-1.24787	-1.21992	-6.37313	-9.16902	-4.83097	8.05541	1.4874	3.38615	-0.830302	-0.908499	0.360658	-6.28988	8.43418	2.8394	6.32685	-6.17704	-0.985037	7.33249	-0.0591975	2.22849	8.89894	-2.81146	-0.0339557	7.72577	-0.0977445	-1.99139	-7.48133	-0.669419	-0.88057	-6.03145	4.46438	2.38403	2.85937	-5.68545
ZFP82	-0.169658	0.433145	-0.848125	0.267313	-0.07232	0.208463	-3.58924	-1.46285	-0.157812	1.11393	-0.756346	-3.93992	-6.93855	4.25495	5.26622	-2.7417	5.68496	-1.78423	5.53771	8.15457	0.735586	1.11895	5.46543	-6.68002	5.9725	-1.51602	-5.42159	4.25247	-3.20552	-5.23484	-3.93311	-0.21648	1.98255	5.80601	6.14146	-4.5342
ZFP90	0.419486	-1.9323	1.81875	-2.37283	-5.15638	-2.57864	-1.25198	8.8133	-4.2371	3.56356	-2.70261	-4.521	-2.80246	9.51772	9.86279	0.323955	6.40271	-2.95927	5.64403	13.2486	-8.1964	-0.546637	9.89775	-10.1316	9.23107	-8.48068	-9.47194	8.93734	-9.73044	-2.66799	-5.28945	-2.13417	1.79834	6.31068	9.47848	-10.8908
ZFP91	6.48795	1.7314	1.40307	-5.52157	7.58788	4.97876	-1.2584	0.52377	5.68395	-3.78293	6.986	3.90385	-1.88928	4.31173	-6.03464	-0.425328	-7.96371	3.02941	2.25529	-4.8809	-10.3553	-3.30119	3.46251	3.86133	-3.96585	3.95094	-6.60045	6.24158	3.90755	0.200698	0.0611153	7.75759	-10.238	-7.76163	1.29026	-8.0463
ZFPL1	-1.84258	-4.98992	-2.80212	3.21745	-3.68983	-0.640631	0.973467	3.83756	-3.16751	8.00823	-9.67962	-1.17631	-9.4078	5.81903	9.78491	-2.89001	7.37869	-1.68566	6.63479	10.1331	0.551263	1.6798	-0.25843	-4.08679	9.68678	-8.97002	-3.77981	3.96935	-11.4397	0.891999	-6.99575	-8.03431	0.76735	5.86447	10.1245	-0.983271
ZFPM2	8.30084	-0.523346	2.09552	-9.01975	2.73896	-0.0810195	-1.76552	3.70951	-0.980458	-5.14397	7.28149	0.0675076	0.559464	4.67026	-0.771709	0.751838	-1.90343	-0.101181	2.4299	-0.687674	-12.897	-3.31985	6.71876	1.42282	0.156828	-0.689923	-7.67799	6.34715	0.358884	-2.09998	3.77456	6.6418	1.22813	-7.06677	5.79812	-10.3097
ZFR	10.5091	-0.925787	3.88399	-11.5947	7.49652	2.9672	2.3652	0.411983	1.44639	-4.36541	10.2321	1.96072	-1.52861	8.09252	-5.25632	2.62286	-6.46162	2.09121	1.81157	-3.72703	-15.8294	-5.39945	8.00472	2.66901	-0.904166	2.00302	-12.7043	9.00334	2.05126	-4.97514	3.16603	10.4158	-4.64924	-9.37517	5.12289	-11.2982
ZFX	1.56822	-1.20793	0.383299	0.346318	3.71108	3.66015	-5.40395	-1.68229	4.60197	1.08713	1.00929	1.87244	-7.30478	3.05909	-0.106683	-2.86399	-1.53248	0.866347	5.23681	1.97154	-1.62388	-0.380477	1.98085	-0.810855	3.55351	-2.60759	-4.69324	5.5023	0.956093	0.379557	-4.4895	2.65451	-4.2359	0.878677	1.42985	-5.12958
ZFYVE1	0.845295	0.453743	-1.46621	-7.24794	1.22645	-0.891661	1.742	7.57329	0.411025	6.68344	-2.92878	-0.738703	-6.26393	7.01573	6.89451	-1.37436	4.25754	-2.81393	3.60013	6.16618	-7.92555	-4.55895	6.31462	0.0429494	2.38858	-5.43393	-5.56163	6.6908	-7.60856	3.47967	-3.62367	-3.15186	-1.80807	1.96066	8.59247	-7.98495
ZFYVE16	2.12577	-2.51995	9.27773	-7.44149	2.31884	-4.00631	1.62936	2.78776	-3.74367	-3.55472	4.93304	4.15071	7.14794	4.47694	-5.73774	7.02445	-8.50182	8.23024	0.201114	-1.44669	-10.5414	-6.13979	-1.31885	-5.10466	0.204231	-5.40338	-1.88396	7.02926	8.21076	-3.7013	2.89545	8.86877	-6.68824	-2.94766	0.259595	-6.42556
ZFYVE19	-8.98417	1.06538	-0.924439	4.5394	-3.56113	-7.25204	-3.68905	7.44151	0.187406	4.95238	-11.2644	-2.65996	-6.36472	6.59272	9.86598	-0.723112	4.12032	-2.26928	3.53607	11.8666	-1.97159	0.892895	3.65482	-4.93044	12.0192	-2.57749	-1.31692	0.336852	-6.8442	5.13259	-5.32769	-11.7705	0.331988	5.94628	5.10482	-4.8471
ZFYVE21	-0.0251565	-0.190766	0.842872	-0.385042	2.38973	0.389883	-0.676105	-0.389893	0.580746	-0.729155	0.262782	1.14761	0.888751	0.496636	-0.483539	0.787281	-0.653137	-0.539486	-1.1026	-0.0427642	-0.0140148	-0.803514	-0.315466	1.20159	-0.0960534	0.366929	-1.38363	-0.35697	1.78907	0.397793	0.0645928	0.636413	0.124619	-0.89565	-0.0728348	-0.295416
ZFYVE26	-3.61799	-2.37512	1.64344	0.780765	0.0712834	-1.99627	-6.4567	3.17362	-0.0142973	7.08174	-3.47856	-0.68938	-1.51002	-3.98806	5.91671	0.675101	2.77696	-0.490807	5.45794	7.18203	-1.90472	0.722954	2.52596	-3.42416	1.72415	-5.10474	-1.82793	5.76114	-3.09651	2.75283	-3.55498	-1.56253	-1.17623	5.28621	5.42821	-4.39282
ZFYVE27	-1.38468	-3.05083	0.787338	2.67882	-7.00192	1.54272	8.08213	1.84597	-7.30854	-0.31674	-6.32277	6.37405	-1.62295	2.76665	2.66591	0.396384	-2.19149	3.17889	1.55923	5.17219	1.01703	-3.0058	-2.54575	-10.4685	4.80267	-8.51876	0.740922	3.37545	-0.757241	-1.58075	-8.20931	2.84808	-6.09523	6.97226	3.06529	-1.3471
ZFYVE9	7.60097	-1.10766	4.4637	-8.67767	6.06968	4.35602	-7.40969	-1.77919	3.8805	-0.613326	9.36307	-0.591335	1.60464	-1.28214	-3.34195	4.19712	-0.811888	3.90822	4.6946	-2.32526	-11.2224	0.137354	6.60515	1.27282	-2.16685	1.07434	-10.9276	9.7469	0.641906	-6.32741	3.53447	10.0453	-2.73799	-5.6367	3.48721	-9.67049
ZGLP1	-0.480379	0.955653	1.35012	0.471999	-1.63031	-4.02664	0.372847	1.58118	-3.10016	1.01822	-2.90794	-1.74099	-2.37301	3.3284	4.44762	1.37086	0.923503	0.235737	0.397489	4.25247	-1.07369	-0.998889	1.02645	-1.8767	5.29901	-1.35785	-1.48665	0.318731	-2.2504	-0.835107	-1.28392	-4.79703	0.420777	0.423464	3.17544	-1.86161
ZGPAT	-10.64	1.42932	-3.63114	7.9213	-7.90496	2.12982	3.39524	2.54576	1.08276	2.78254	-12.2911	-0.216043	-7.47953	-1.20631	8.20129	-0.916702	-0.317913	5.1979	0.645796	5.92158	5.32583	1.45351	-3.10547	-1.22903	8.01134	-0.129073	2.49548	-4.32723	-7.19635	4.81452	-7.0872	-6.17237	-6.54731	3.69794	1.45924	4.58849
ZHX1	10.2688	3.23443	2.42945	-8.7526	7.35529	3.45352	3.0196	2.80518	7.34936	-8.73277	10.1234	6.25297	-3.34269	9.27632	-8.25973	0.0430298	-9.9221	2.22399	3.65696	-5.31612	-17.2998	-7.28969	6.82623	3.62255	-1.99601	4.59393	-10.0137	7.41879	5.6677	-3.36854	2.09976	11.2312	-10.4366	-10.1312	3.49695	-14.0327
ZHX2	4.66511	-1.96208	0.624799	-5.92251	2.05263	0.518469	-2.13464	-0.31521	-0.433292	-1.17801	4.46137	3.49349	-0.568174	3.35267	-0.832409	0.670069	-1.28454	0.736311	1.11074	-0.00150302	-2.935	-2.49332	0.899561	-0.701974	-0.530565	-3.26737	-1.68603	5.86688	2.31305	-1.71592	-1.3585	6.10744	-1.67742	-2.33399	1.72444	-3.85048
ZHX3	1.64974	-4.65844	1.68997	1.29945	4.46928	4.16386	-2.77538	-6.23972	0.773379	3.29378	2.80715	-3.98785	-3.70856	1.85146	-6.07941	2.17424	-5.38923	1.94995	2.68082	-5.69407	2.13789	2.65912	-3.13878	2.82466	-0.8058	-1.02487	-5.61679	3.94691	1.40769	0.927971	4.0369	2.96213	2.62161	-2.65724	-1.35877	2.2768
ZIK1	5.20563	1.18784	0.256154	-1.06369	1.02577	3.50858	-4.91081	-3.59139	2.4714	2.92944	4.14254	-5.0811	-1.31429	-4.43942	-0.455131	1.59632	4.40355	-4.39107	1.98046	1.1892	2.40252	3.81065	2.4207	-1.06726	-3.56038	1.97806	-4.26717	3.45488	-2.58765	-4.511	-1.6742	3.22502	3.58509	2.19086	0.735632	-0.242357
ZIM2	3.18149	0.703504	0.53168	-0.350551	-5.47795	2.91903	3.14729	-1.01707	-0.182254	-0.978285	3.03919	-0.471181	-0.193875	-0.905769	-0.00061288	1.24018	2.87134	-1.29374	-0.846326	2.14084	1.1081	1.69099	1.53094	-6.30225	-0.0795033	1.6491	-4.63841	1.52716	-5.2562	-8.30352	-1.52927	3.31404	1.18419	2.11261	1.49175	-3.13183
ZKSCAN1	1.31822	0.368454	0.461911	-4.90046	1.18192	-0.159608	5.50878	8.38353	-1.10399	3.7315	-1.79153	-2.43178	-9.26142	10.9707	6.47756	-1.74575	1.90289	-2.25787	5.7307	8.95112	-8.64244	-4.50655	8.30982	-5.57287	7.87098	-6.94881	-10.6882	8.79857	-7.07628	-0.966289	-5.43635	-1.63983	-4.21062	4.33491	8.17854	-12.302
ZKSCAN2	7.15717	-0.372714	0.0445496	-1.18687	3.93262	6.28098	-7.61036	-7.78216	2.49886	1.62168	5.95613	-2.33255	-5.96186	-1.99355	2.04949	0.50137	5.98398	-0.470849	4.15046	1.79804	0.0347277	2.7963	2.2236	0.40268	-2.1928	0.437779	-7.31684	7.10417	-2.95099	-5.38674	-4.32736	5.13003	3.34469	-0.638526	3.4903	-0.468499
ZKSCAN3	0.906594	0.431682	-1.2713	3.134	-1.27684	1.31631	-1.56036	0.800316	2.42676	6.88886	-1.87571	-9.78039	-11.046	0.377605	4.75103	-5.41283	7.28191	-4.38027	6.64964	8.61746	4.81563	3.10805	4.86174	-6.42588	4.96708	-4.72881	-2.50435	5.39037	-5.60983	-6.32248	-8.48544	-2.94955	4.36117	10.4945	6.60614	-5.1244
ZKSCAN4	1.50794	1.2642	-5.16572	4.3855	1.64785	6.02984	-5.92179	-4.48311	4.44891	4.20769	0.993517	-10.6197	-11.3546	-2.99303	4.74099	-7.58564	7.82425	-5.87701	7.61374	4.48595	7.69276	5.25931	3.85227	-1.76478	1.41293	0.422428	-3.21359	4.60328	-5.91377	-2.97474	-6.92942	0.429252	4.26515	7.53329	2.96116	-1.72748
ZKSCAN5	3.44255	2.85897	0.784313	-6.74268	4.03038	1.71204	-6.07439	3.92545	2.97408	4.27908	4.04893	-5.0101	-2.1454	2.55602	2.64533	0.876284	1.13977	1.11628	3.84799	2.92031	-6.86884	0.221625	8.02161	-0.449364	2.01979	1.67177	-9.74435	6.46406	-5.22478	-1.51183	0.1995	1.64711	-0.317914	-3.39871	2.55514	-7.95976
ZKSCAN7	0.723625	0.3647	1.71064	3.26793	-2.94666	1.05446	-7.13402	1.29216	0.192643	7.09379	-1.00765	-11.2981	-10.0095	-5.91319	8.83398	-1.0188	10.4993	-3.03775	6.9438	10.5543	4.42748	6.57336	8.36582	-9.74541	6.5336	-1.64287	-6.01503	6.24561	-10.3493	-8.13676	-6.44726	-2.98281	4.8758	10.1256	9.23713	-3.78369
ZKSCAN8	3.9446	-4.845	1.18395	3.95086	0.438212	7.2893	-1.45308	-6.83518	1.44014	2.69694	1.31513	-0.959473	-4.11603	-3.4249	-2.96769	-0.610928	1.03722	0.33935	3.20638	-1.1842	5.44158	2.3338	-5.12926	-1.96924	-4.58772	-2.11064	0.355816	5.32488	1.6823	-3.11501	-5.61534	4.35343	0.59307	5.12189	-0.749023	1.17578
ZMAT1	3.10209	-2.22855	3.31166	1.75351	-0.475264	0.409112	-4.35999	1.00577	-1.46816	2.13841	0.102168	-0.198911	0.377533	-4.95149	0.584283	0.520172	1.09006	0.461577	1.50648	3.82936	1.3323	-0.583978	-0.630551	-4.03833	-1.92454	-4.80791	3.36605	4.02072	2.92037	-0.595392	-6.10978	1.14623	-0.0329029	6.33937	1.41113	-2.11319
ZMAT2	2.61041	2.22492	0.320999	-3.3655	2.51596	1.84655	-2.32924	0.166967	2.07794	1.43055	2.41048	-3.39016	-0.474949	-2.82618	1.23622	-1.48794	1.79951	-1.7912	-0.374161	-0.488494	-3.43122	1.11632	4.11758	2.16253	-1.14241	3.63044	-3.96026	1.37021	-2.96549	-0.190188	2.39024	1.32504	1.37173	-4.63867	-0.0307678	-0.0213009
ZMAT4	1.29126	2.32876	0.381741	-3.10339	-1.85067	-2.01617	1.8623	2.98602	-2.42976	0.0247325	0.0138951	-0.269272	0.548048	3.27124	2.69628	0.600344	3.6147	-0.546273	-2.02598	2.34353	-2.01547	-0.937436	1.92365	-2.59915	1.76864	0.463071	-0.901123	0.909122	-2.76879	-1.54705	-0.14495	-1.2439	0.342693	-0.0895032	3.13396	-2.72793
ZMIZ1	4.54683	-0.999452	1.56885	-4.04043	3.50474	2.12172	-2.88646	-3.96089	0.234938	0.353086	4.12879	-2.4085	-0.967199	-0.614142	0.296587	1.73524	1.72202	1.64	0.717319	-0.347652	-3.35941	1.00989	3.54144	1.12275	-1.88039	0.318791	-4.22415	4.36543	-0.680973	-4.51009	1.29392	3.12343	1.62244	-3.07871	2.6797	-0.695789
ZMIZ2	-5.61264	-3.30579	-5.86297	14.1859	-17.5445	5.80156	7.88947	-2.94809	-3.74449	6.03056	-11.6409	1.89265	-9.429	-5.78286	8.12452	-2.05775	5.25575	0.711345	3.2098	11.5562	13.2761	6.162	-5.23223	-11.506	10.4457	-5.31813	0.0169148	-2.39903	-12.5247	-3.66586	-12.2966	-4.21034	-2.23681	14.1568	5.37293	7.9851
ZMYM1	-6.13276	3.86212	-0.542649	7.55199	-3.67849	0.406521	-2.87708	2.46018	3.75996	1.17971	-5.86786	-8.36674	-12.1115	4.72975	4.3426	-5.22026	3.89139	-2.4925	9.08751	10.1692	3.41707	2.92709	4.42535	-8.63282	12.3956	0.967217	-2.24817	-0.165283	-5.20444	-1.8115	-7.63567	-8.21386	1.26478	10.5273	6.46924	-7.17887
ZMYM2	-0.974903	-1.47804	1.62879	3.20724	-4.23955	7.88563	8.80021	-1.10867	-0.57163	-3.08444	-0.364116	9.63539	1.40079	-0.729427	-5.68626	-0.664693	-6.28105	3.95349	-0.12607	-1.97499	2.81679	-4.41216	-8.27191	-7.56323	-3.09118	-2.07724	4.18204	3.47698	6.82293	-0.657551	-10.2763	9.18735	-9.96242	6.66355	-3.38189	-2.66095
ZMYM3	-3.69673	6.85348	-0.178923	-1.76673	-5.72923	-7.5583	3.38952	7.76463	-1.04232	0.94279	-3.25064	-4.78405	-1.14233	5.74114	7.40997	0.809471	5.92626	-1.63652	-2.06973	5.31891	-4.56964	-0.591342	6.56187	-3.15855	6.20843	3.31092	-1.13661	-1.5989	-6.93079	-1.50881	-0.538149	-7.14186	4.13716	-1.22908	2.73755	-5.65753
ZMYM4	3.1802	6.65469	-0.744663	-4.48828	-3.99039	0.10276	3.14087	7.40269	2.31468	2.9593	1.08645	-3.67228	-6.30686	6.54057	5.05435	0.690042	4.14369	-4.14536	3.39458	5.84111	-4.70105	-1.30967	9.71404	-7.68326	3.829	2.97929	-8.83258	4.83775	-8.95688	-3.40395	-6.27751	-0.946661	1.19441	1.18703	5.82892	-11.2323
ZMYM5	0.220761	-0.447777	4.34093	0.686131	-1.44735	1.07839	3.24973	1.09221	0.425497	-6.13516	0.453119	5.19397	2.13204	-1.48555	-2.6505	1.24653	-5.61093	4.71871	2.60953	0.516426	-1.80386	-3.6242	-1.88188	-8.33158	0.672272	-4.89815	0.697722	3.76164	4.6335	-1.85908	-4.22061	4.93327	-7.95687	2.60765	-0.246885	-4.55402
ZMYM6	-0.668036	-2.37912	2.62815	9.71819	-1.64398	3.28708	-2.27812	2.71058	3.08372	1.62519	-5.91125	-0.720525	-8.29393	-3.96441	-1.26236	-3.6833	-1.07359	1.5052	8.79413	4.70127	6.07949	1.6674	-3.13774	-10.1459	5.16352	-6.84876	3.43331	4.14165	2.71283	-0.917557	-11.8974	0.631999	-2.38198	11.2999	1.85287	-5.25832
ZMYND10	-4.3914	-1.71735	0.267125	3.73353	-3.5137	0.727668	5.97574	0.552916	-3.83017	-2.72637	-3.89371	-0.700296	0.0832621	6.81517	1.60866	-1.24737	-0.482275	3.34994	-0.415404	2.07199	0.332866	-0.755291	-1.06951	-2.6704	7.06242	-2.51127	-1.45812	-0.297763	-2.09202	-0.710987	-1.59384	-1.82161	-3.05763	1.36537	1.68235	1.04739
ZMYND11	5.52582	0.268983	3.17869	-3.68829	6.5899	5.95223	-4.17721	-1.88844	5.21971	-8.74066	7.96368	4.88957	2.71485	4.08326	-7.71969	0.652008	-8.02607	3.25356	1.67708	-4.42752	-12.593	-2.89935	4.17579	3.9858	-1.89155	3.81234	-10.3219	5.8095	4.84112	-1.64068	4.26816	10.623	-9.61069	-5.62368	-0.215486	-8.3052
ZMYND12	3.91352	0.447174	2.1645	-2.24263	-1.12979	-7.0417	-5.78603	6.41149	-1.4501	6.58546	1.39072	-1.03398	2.45878	-5.92865	2.73007	2.32906	3.88729	-6.06028	3.59578	6.02925	-1.73663	1.29799	5.56808	-6.11814	0.896695	-0.128491	0.11659	3.53852	-1.43219	-4.00666	-3.00032	-0.511138	2.46567	4.03544	4.53976	-6.35766
ZMYND15	2.5912	-0.0787081	-1.34374	-1.7542	-1.70964	-4.47086	-0.878464	2.06181	-1.13023	1.14788	-0.0217189	-0.263808	2.83188	-3.84859	4.85988	-0.19842	3.98727	-4.93998	-4.59195	0.224274	0.0234483	-0.43359	2.67331	2.62096	-3.37529	-0.133264	4.29168	-1.39934	-2.57909	1.93886	-0.131262	-1.84352	1.68265	0.342459	4.12841	-0.763196
ZMYND19	-6.59521	2.42259	-1.27729	0.838913	-6.65293	-4.4485	7.54042	5.58901	-1.91785	-0.574677	-7.23187	3.12251	-3.70129	8.95511	6.25329	-1.39873	0.840162	-1.03665	-1.63812	7.10314	-2.77366	-3.63169	1.37	-5.10826	9.00513	1.93363	-1.97838	-1.48547	-5.32233	1.86635	-3.42949	-4.35967	-2.10912	2.49073	3.86714	-3.85785
ZMYND8	0.292792	-0.214975	0.0863157	0.23818	1.5712	0.0204904	-5.59766	0.309174	-0.654368	0.690753	0.0794832	-4.12882	-1.13543	0.16324	0.312862	-0.0899328	-0.922918	-0.0509481	0.736214	0.108933	-1.16397	0.378742	1.70428	0.690863	0.602313	0.391711	-2.92332	0.00172	0.0818173	0.313537	0.865234	-0.490038	0.731237	-0.377228	0.993908	-2.42442
ZNF10	0.167211	-6.8604	14.0114	-3.89395	1.19205	-1.26811	-0.633883	-3.78174	-5.98498	-3.39435	8.74436	2.96626	16.6011	-4.27916	-9.31278	13.1577	-7.39868	14.5758	-4.44855	-5.46854	-2.51238	-0.378437	-5.46881	-4.64576	-4.87677	-5.3242	2.51032	5.2651	13.9033	-6.26991	7.04982	13.0956	-4.71997	-2.60705	-6.90213	3.05919
ZNF100	0.647603	2.09355	-0.974958	0.184118	-0.00513592	-0.113874	-1.6017	2.28869	2.6437	1.6063	0.321136	-1.55422	-2.6011	-0.245738	0.144476	0.491531	1.74261	-2.38279	-0.338271	2.23432	1.67307	0.906234	1.17603	-2.23665	-0.693019	2.07113	-0.542174	-0.0290565	-1.69428	-1.88428	-2.50088	-2.12412	0.23596	2.11283	-0.363169	-1.47749
ZNF101	-0.431185	1.02252	-4.30824	1.12143	0.521685	1.11039	2.24933	-0.715405	2.41765	0.717907	-1.61141	-1.11617	-6.1715	3.29616	1.9134	-2.96498	1.47888	-2.12143	0.531496	0.250389	0.867167	-0.332948	-0.179	2.22015	1.46255	2.34281	0.405021	-0.869276	-3.09713	1.40054	-2.89317	-3.60759	-2.51157	0.500899	2.65516	0.768028
ZNF106	6.42698	1.21692	0.608823	-8.79547	7.36027	0.378892	-4.2164	1.12212	5.79349	2.97131	6.11997	-1.70864	-6.94734	4.21383	-1.90985	0.769693	-2.53918	0.259541	4.06862	-1.01552	-10.5636	-1.55993	7.75064	3.60355	1.15185	2.81748	-8.34841	5.88599	0.675412	-0.808286	0.710862	3.74684	-1.45894	-7.41234	3.12319	-9.11853
ZNF117	0.966133	2.88528	1.17851	0.0866094	-0.428895	-1.59431	1.35213	3.80699	0.472792	-0.0407423	-1.6514	-0.436644	-0.937789	0.0221706	-0.151053	0.326757	-1.16725	-1.55935	-0.334272	1.97364	-1.41517	-1.44528	1.58068	-2.02311	0.768838	-0.930208	3.40884	2.59753	1.74679	0.918796	-3.05347	-0.299373	-1.69808	0.209915	-0.680427	-2.63997
ZNF12	4.25094	-0.152942	0.880739	-1.54561	2.34196	3.85083	1.33047	-1.21578	2.19269	-1.16748	3.83425	3.76419	-3.15688	2.51816	-4.3101	-0.83995	-3.12138	0.972606	2.24953	-2.36538	-2.49235	-0.761632	-1.59144	-0.930249	-2.01915	-0.499198	-4.02069	5.46545	2.10033	-1.53776	-1.60348	4.89419	-4.77916	-0.911445	1.24712	-3.4206
ZNF121	-1.34508	1.15019	1.60794	1.93556	0.824597	-0.0220908	-0.876161	-2.07085	1.18399	-3.07489	-1.24955	2.30464	0.450059	3.6453	-1.44022	-0.294064	-2.05326	0.339134	-2.14665	-0.0367608	-0.0560009	-1.25708	-2.47643	-0.774888	2.42661	1.94486	1.34474	0.114896	3.80008	-0.276063	-2.1521	0.835924	-2.37531	0.522252	-2.35485	0.688632
ZNF124	-0.0821563	1.71636	0.754881	-0.505023	-0.0920899	0.355975	0.931485	1.37695	0.762145	-0.778054	0.25724	0.90398	-2.61294	0.436697	-0.814258	0.263479	-1.11046	0.292786	0.694079	-0.062605	-1.07538	-1.02112	-0.0743235	-3.66256	-0.23296	0.851695	0.674169	1.72567	0.442285	-0.140724	-2.95588	0.678977	-1.87567	0.781111	-0.983746	-3.70027
ZNF131	2.29025	1.53865	12.9361	-7.22549	5.29109	-0.23989	-1.06132	-4.57066	-0.799181	-10.0533	10.819	6.49286	16.1703	-4.34902	-11.3917	12.6235	-11.2495	14.3826	-4.8582	-9.98953	-8.65094	-2.23205	-3.59849	-2.06036	-8.50225	4.17557	-1.19318	4.76352	14.2318	-7.9131	10.8663	15.5571	-10.6267	-9.49821	-7.54262	-0.130137
ZNF132	0.276516	0.199578	-2.4233	3.61203	-0.0946983	1.38045	-3.13647	-3.87747	0.825272	2.74363	-1.21183	-7.14853	-8.39603	-4.50066	5.57903	-2.29619	7.29545	-2.35064	5.62432	5.14098	5.03638	4.89435	4.67766	-3.49374	4.70197	-0.48371	-2.69097	0.607406	-5.72584	-5.54997	-3.90626	-1.14528	3.91395	6.55041	5.29207	0.31295
ZNF133	-2.51784	0.0613048	-0.426426	6.41128	-5.2058	-0.163821	-0.0354559	3.88122	-1.26915	4.43726	-5.53339	-5.96796	-9.88793	2.14898	8.83155	-4.37529	5.24504	-2.56423	2.9037	11.1435	4.40901	2.04752	0.88048	-8.16338	9.24396	-7.13792	-0.931437	4.63321	-7.57254	-1.34673	-9.76041	-5.74032	2.35461	10.3841	5.49557	-2.49695
ZNF134	8.33117	-0.633904	4.32797	-5.18385	6.57909	3.94951	-6.02732	-5.93242	3.32432	2.08229	8.65158	-3.86814	-2.88681	-3.65942	-2.92532	4.04049	1.91387	0.659679	2.68078	-0.0796381	-3.13227	1.50816	3.78746	0.688444	-2.25495	0.729327	-6.8941	8.9121	1.1583	-6.7633	-1.1081	6.66249	1.4805	-1.5068	3.17274	-3.51697
ZNF135	-2.18097	-2.87011	0.414388	1.33258	-2.91128	-3.78795	-0.308182	7.07708	-3.8229	8.05559	-8.13431	-0.785252	-5.85139	4.20354	9.06604	-0.789751	4.53784	-2.01132	5.06841	13.2192	-0.823781	-0.0724022	3.8519	-9.94828	9.62284	-9.03184	-5.02721	5.72714	-7.4174	-1.8712	-7.57671	-5.40095	-0.901412	9.07198	8.87326	-4.74588
ZNF136	4.74591	0.455781	2.52019	-3.08164	2.39659	4.79641	-1.86598	-1.12284	4.22752	-2.2633	6.1685	2.28369	-3.64925	-3.39676	-2.40846	1.27725	-1.88827	2.74431	5.97142	-0.427413	-2.16562	-1.73973	2.83595	-4.18849	-2.43985	-0.154429	-5.95975	7.36803	1.24825	-5.64588	-3.17807	7.89864	-3.23261	1.2753	3.20439	-7.73184
ZNF138	3.38297	4.42127	1.67575	1.74684	-1.48778	-0.570063	-4.66735	6.06897	4.55521	3.47564	1.54894	-9.08676	-6.573	-1.66554	2.06572	0.238593	3.5799	-6.46784	5.23526	7.28522	0.58624	1.65764	7.42089	-7.21662	4.84428	1.57927	-3.03422	2.56434	-2.35962	-3.07189	-5.72844	-3.89198	2.82274	5.94304	4.2862	-10.5596
ZNF14	0.813849	-1.63842	-0.240573	-0.460264	0.573215	3.07844	-3.42116	-4.67487	-0.680637	-0.475916	0.98301	-1.48775	-3.46498	2.65877	4.37439	-0.648736	4.5926	-0.502635	8.27443	5.96517	-0.366822	0.900457	4.54096	-5.64481	3.4888	-5.24571	-6.3043	6.71842	-1.75162	-6.29684	-3.78421	3.40731	0.288508	4.57518	4.40888	-4.33711
ZNF140	0.241213	-2.81043	6.50308	-0.0045205	1.05234	-1.75001	-2.6203	1.40401	-1.79912	-0.701929	1.8196	3.02334	2.77622	2.04487	-0.874757	4.24075	-3.93018	5.1012	1.81182	3.81856	-4.64492	-2.87095	-0.59333	-8.67719	3.35175	-6.51873	-1.31628	5.596	5.16123	-4.99995	-3.72715	3.80606	-4.61438	2.43517	0.904311	-5.59383
ZNF141	-0.569663	-4.4697	12.8201	-2.49502	-0.285629	0.0542274	2.63012	-3.40553	-3.93737	-6.56969	5.79643	2.51824	13.6461	-0.704702	-7.58192	11.8077	-7.31238	14.4175	-3.34808	-6.2882	-2.34418	-2.47789	-5.4212	-5.00697	-1.41054	-5.15684	2.70492	4.65814	13.2633	-6.8327	3.91278	12.6642	-6.27304	-0.917466	-4.70367	-1.11312
ZNF142	-1.31141	-0.0683912	-1.10115	0.50347	1.14145	-0.590169	-5.46417	0.898097	2.71148	2.60564	-2.91189	-4.61006	-3.81456	-2.81517	4.48453	-0.629442	3.10043	1.0714	3.69376	3.17318	-1.09478	1.76092	1.56868	1.94529	3.25841	-0.606609	-0.51106	0.587552	-3.09151	1.21941	-1.49694	-5.18341	0.965611	-0.949645	5.60841	-0.431699
ZNF146	3.7169	0.629216	3.96121	-5.29539	0.926916	-1.54204	2.86214	1.44734	-1.3268	-5.13421	5.06286	3.36826	2.13031	5.53036	-1.32007	2.25833	-3.49824	0.717162	0.825383	2.35579	-7.28547	-3.63486	3.41306	-5.59276	1.54983	-0.944771	-6.74643	4.73258	1.92303	-6.24642	-0.0471678	6.0103	-3.01629	0.111333	3.18399	-8.44534
ZNF148	5.24775	1.53916	0.0317816	-2.05428	2.8652	6.53217	0.466985	-0.387415	6.07291	-3.10375	5.16443	-5.15775	-10.8743	6.41816	-1.16401	-5.45206	1.01686	-1.86795	7.88467	-0.152757	-5.68382	-1.17631	6.11846	0.561646	3.52987	1.35639	-10.9955	7.35947	-3.77497	-2.34239	-1.08771	4.40568	-0.833166	-0.670897	6.09998	-10.7996
ZNF154	2.98417	1.64634	2.18827	-2.21136	-0.289316	-2.17203	1.36678	2.54386	-1.90551	-0.283086	0.451078	-1.83928	-1.83846	1.04715	0.541913	1.17555	-0.566115	-1.01334	-2.70317	1.81963	-1.96863	-2.12818	1.60679	-1.28659	0.776026	-0.877935	-0.181428	1.94712	0.995	-0.0373807	-0.515611	1.23688	2.04032	-1.02434	0.00139757	-2.87947
ZNF155	3.54329	-0.677708	-0.279029	1.9321	1.05153	4.15257	-2.96926	-4.25357	2.76868	2.83751	1.64108	-3.42435	-2.82094	-3.54227	-0.725269	-0.326857	1.34425	-1.68831	1.30041	-1.04075	2.63398	2.93814	-1.63782	0.568408	-3.32786	0.574985	0.866478	3.12077	0.47258	-0.636379	-2.65821	1.6805	2.17989	1.5164	-0.763542	1.90005
ZNF16	7.03924	-6.33044	1.12551	-5.91539	2.96404	5.9139	-0.602411	-1.90356	-3.27616	3.73561	5.39474	-2.91581	-5.27791	2.24582	1.98635	0.883326	7.26871	-1.3879	5.67692	2.89923	-4.96621	0.198683	5.37149	-0.307493	-1.06474	-4.03158	-9.87918	9.9968	-7.2074	-5.85131	-2.3674	3.6839	1.61257	1.79146	8.38591	-3.11559
ZNF160	-3.14866	-0.311739	-0.549719	3.35336	-4.02592	2.12272	5.12472	2.72694	-0.212758	0.78362	-2.83265	1.32894	-5.74315	2.3832	0.334219	-1.35225	-0.712084	-0.436219	2.49583	4.24937	1.535	-0.776976	-0.228747	-6.91066	5.16666	-3.61363	-2.8793	4.31607	-2.81211	-1.68521	-5.36922	1.47537	-1.67971	6.18678	1.44119	-4.00025
ZNF165	0.74488	-0.268936	0.564923	-1.39807	-0.0773798	-0.285486	-0.157926	1.05658	-2.48691	-0.442164	1.29257	-0.172245	-0.0871968	1.21887	1.90676	-0.238103	3.0504	0.0672493	-0.453781	2.71826	-0.452659	-0.0279505	0.849928	-0.94233	1.54934	-1.38722	-0.929824	3.22659	-2.48566	-0.76113	0.0109001	0.392138	0.330583	-0.453557	2.814	-1.32023
ZNF169	-2.02823	0.11122	-2.71286	9.56168	-3.83147	6.95459	1.27864	-2.63642	1.55712	1.40892	-3.59074	-4.99037	-9.73632	-0.173942	4.34551	-8.34779	3.8037	-3.61685	6.32304	5.02074	10.3123	3.67197	-2.55423	-7.07208	3.4688	-1.35193	1.2557	2.03679	-3.4394	-2.3286	-10.2008	0.237967	0.441931	11.3958	0.266821	-0.350713
ZNF17	1.28689	-0.101182	-1.52466	1.27267	1.60859	3.85755	-5.11794	-2.01243	3.40858	3.22614	1.03975	-5.61203	-12.1336	-0.342511	4.98437	-7.27762	5.89536	-2.81056	10.2018	7.1498	2.18687	2.52105	7.36499	-4.34515	6.29523	-4.26869	-6.51797	6.0617	-5.31699	-5.92668	-6.94768	1.37735	2.57005	8.00126	8.26175	-5.8769
ZNF174	3.77633	0.153768	-3.82029	1.51452	3.62418	7.03034	-7.95829	-5.23693	4.65761	3.91937	2.05026	-9.31827	-10.7171	-0.445432	4.98085	-3.73807	8.83247	-2.78112	9.02667	3.9624	2.27289	4.15786	2.98844	0.957437	0.875345	-0.20294	-6.87386	6.17526	-6.36481	-3.00178	-5.09399	0.125413	4.01611	2.9568	6.79852	-1.84566
ZNF175	1.06459	-2.19293	0.202804	4.64511	2.5567	4.54471	-6.84551	-1.5213	4.8866	4.26967	1.00472	-8.90481	-11.3587	0.139667	2.08488	-6.31488	5.28328	-2.1287	8.76118	5.1271	3.06855	3.27682	2.3025	-2.08411	5.48362	-4.11129	-5.3424	5.54147	-3.288	-3.33645	-5.62753	-0.844119	3.27949	6.27627	4.61764	-4.87543
ZNF18	-2.18287	3.10911	-0.637449	6.20396	-1.50133	6.06121	-3.64624	-0.858583	5.15591	2.13395	-1.26522	-5.43323	-7.82969	-6.29722	2.77191	-4.46294	2.25682	-0.0852163	5.18379	4.20027	7.60649	2.77537	0.286458	-5.47551	0.829065	1.89693	0.520876	2.46505	-1.6939	-0.0252124	-8.16376	0.701397	-1.55528	7.98328	0.738857	-2.52381
ZNF180	3.60765	0.216429	0.992701	0.290994	4.43538	3.03529	-7.72542	-3.99416	4.23535	0.503926	4.1239	-6.82118	-6.3284	-0.00809585	1.09087	-1.19624	2.91409	-1.27529	5.4854	2.16276	-0.109343	1.63215	3.41014	0.540706	1.74699	0.283042	-5.83028	4.68399	0.0361911	-2.50013	-2.22859	1.39195	1.93886	0.56427	2.55088	-3.41493
ZNF181	0.51491	-2.90068	1.29944	2.66815	2.5054	5.16517	-4.10133	-5.30578	2.01917	0.626168	0.216436	-0.292953	-6.00119	0.343545	1.09816	-3.00224	1.22627	0.985027	6.24823	3.25336	1.31085	1.04422	-1.91182	-2.20564	3.12942	-4.61417	-4.97459	5.07261	0.481086	-1.00217	-5.43848	2.68914	-2.02267	4.71876	2.19722	0.190425
ZNF182	-4.85607	-1.79846	0.841641	3.89896	-3.40735	-1.56432	-2.68747	6.95499	-0.967396	4.1783	-7.0191	2.82133	-5.26075	7.01371	7.23702	-2.02159	1.58165	-0.619028	3.69274	11.6514	-0.0105897	-1.39695	0.18634	-10.8175	9.5273	-9.64387	-0.928107	6.2669	-3.57462	2.85732	-9.8542	-4.78825	-4.05723	8.73623	2.92268	-5.8982
ZNF184	2.60906	1.07515	6.19298	-3.15746	0.358364	-1.6123	-4.12777	1.7274	-1.59423	-1.37064	3.45668	-4.54903	3.37746	2.1148	2.45334	5.37048	1.7267	1.93637	2.18027	3.1624	-6.01183	-0.626659	5.27717	-6.24982	0.464002	1.18038	-7.76715	4.40442	-0.367922	-7.70945	1.20641	2.83158	0.473501	-1.51361	3.51714	-6.72923
ZNF185	2.35079	2.00283	0.717462	-5.29413	3.3456	-4.1125	-1.42869	5.33631	-0.657851	2.16056	0.881875	-3.21429	2.21369	0.901687	1.70326	0.831358	1.24367	-1.03865	-4.30289	1.1366	-4.13222	-2.82994	2.06369	1.41945	-2.54899	0.587747	1.76933	0.458314	1.51114	0.964293	-0.217697	-2.49687	1.8112	-1.7895	-0.546329	-1.82068
ZNF189	5.88656	-1.65902	3.17889	-4.43251	4.87048	2.34076	-5.93123	-2.22472	1.96561	-0.723039	4.9998	2.33137	-3.55113	3.34196	-0.646578	1.63062	-2.12136	2.33832	4.98567	1.25815	-6.57681	-2.90272	1.62638	-0.356135	0.764165	-3.51959	-6.98604	7.18531	1.6791	-2.48377	-0.871484	5.44533	-2.09641	-1.94111	3.32829	-5.91865
ZNF19	5.10884	-1.98191	-1.20035	3.37714	-2.52791	4.40455	-3.2455	-1.12258	-1.52947	6.65851	1.83851	-5.89358	-4.72272	-6.72517	4.14814	-0.257334	6.57115	-5.79855	4.37559	3.87863	6.34003	4.76919	2.42412	-4.54261	-3.13656	-2.42861	-1.31307	4.33096	-5.68876	-2.06548	-5.10397	0.709788	4.83494	6.4994	3.22973	-0.259068
ZNF195	-4.08573	1.83281	1.29567	1.46481	-1.40087	1.48919	-1.27374	1.2622	0.650859	-0.960258	-0.841426	1.11901	1.56399	-0.47223	0.236296	0.617794	-2.16722	1.483	0.522966	1.07504	0.573265	-1.3021	-0.453909	-3.70041	-0.592679	1.65941	1.21488	0.343064	1.98635	0.371099	-3.81123	0.796744	-4.53812	1.4609	-2.16372	-1.46712
ZNF197	6.42863	-0.173263	3.04625	-0.397068	2.59137	3.25415	-3.56236	-0.973857	4.15134	0.947402	5.12827	-4.15486	-6.73499	-2.43458	-0.687196	-0.678937	0.21967	0.558674	5.52555	2.72326	-0.183843	0.338642	3.71498	-5.02027	1.06841	-2.40653	-1.86484	7.64558	1.57834	-8.1855	-6.24455	4.36841	-1.46366	4.29078	3.03153	-7.88528
ZNF2	-2.56671	4.65569	-2.89966	0.761874	3.99772	2.61544	-9.34147	0.646073	5.92709	5.06153	0.0107319	-12.6681	-12.3437	3.35622	7.35492	-4.11819	9.39108	-5.49867	9.33114	7.1228	-0.132922	3.90734	7.92158	-0.431048	5.14076	2.35061	-8.09932	4.07946	-8.55454	-2.26362	-4.72136	-6.85596	4.9207	3.4524	7.23772	-3.34916
ZNF20	-0.93118	1.37215	-1.53093	2.27583	1.47084	1.31985	-2.04315	-2.58223	3.45644	0.997628	-1.38679	-6.33959	-7.04849	1.56535	2.63574	-3.57295	3.05112	-3.13264	4.68602	3.18494	3.56601	1.03374	1.92553	-1.97061	3.11945	-0.0759658	-0.662794	2.78892	-1.5502	-1.10162	-3.69622	-1.98608	-0.015189	2.60912	3.00001	-1.84929
ZNF200	2.72701	1.49268	2.11288	0.299823	3.28646	2.81527	-6.62788	-6.23766	2.34288	-0.149901	2.93261	-3.78141	-0.925941	-1.8235	1.2981	1.09189	2.13017	0.79764	1.56449	0.635405	-1.39281	0.813648	0.991554	1.34802	-3.45659	1.20647	-4.28591	2.54873	0.861056	-2.91774	-1.49024	1.63634	1.60649	-0.933581	0.327425	0.556175
ZNF202	-4.13204	-0.858042	1.33481	6.00291	-1.00733	3.77244	-0.830983	-5.0911	1.15268	-1.91399	-3.11692	2.19045	-4.30273	0.793135	2.24822	-2.34087	-0.772068	2.19809	2.61889	4.4011	3.56487	0.16295	-3.39867	-5.52051	4.15551	-2.64873	-0.944046	3.25328	1.84403	-1.5065	-6.53178	2.6408	-4.65431	6.89297	-0.913268	0.143725
ZNF205	-4.36449	1.15876	-7.20092	5.58856	-3.35882	1.28729	-0.619432	1.32888	0.879117	4.45046	-8.34033	-7.0778	-12.5962	5.99789	10.1878	-5.86073	7.67311	-4.30064	5.68412	9.13187	2.59334	3.87324	4.58613	-1.60063	10.8136	-0.8804	-4.95773	-0.750653	-11.952	1.525	-6.18819	-10.5231	2.7936	4.66956	7.3621	-0.693769
ZNF211	0.611728	-2.0876	3.40418	-1.90624	1.65368	-0.479709	1.37476	5.5809	-1.82432	3.22092	-1.85021	-2.69025	-5.39879	6.75297	2.59382	-0.552542	1.10413	-2.3044	3.5573	7.20528	-2.70286	-2.79421	2.41979	-6.71254	6.4031	-7.35349	-5.52297	6.03416	-1.33434	-0.956148	-4.61648	-1.89768	-1.54703	6.01827	3.36586	-5.322
ZNF212	-2.16759	-1.16696	1.21514	5.25306	-2.21081	-0.0782529	-3.27846	-0.195506	-1.19541	2.12336	-4.06219	-0.748894	-5.44096	1.6228	4.86045	-1.88918	4.15128	0.217739	4.1773	7.44404	2.46761	2.22726	-0.363861	-7.51938	5.94778	-5.14223	-0.229254	2.51597	-3.1583	-2.93454	-5.96004	-1.06445	0.189149	6.99541	3.77875	-2.24243
ZNF213	3.26701	-1.57499	-3.32689	1.44958	0.646118	2.73794	-4.72374	-2.34743	1.77107	5.07949	0.897214	-9.03558	-7.11525	-4.33217	4.99035	-0.650972	8.61768	-4.60614	6.2937	3.81037	3.91763	5.26558	4.47848	1.03243	0.871689	1.57099	-6.02483	1.9152	-9.05989	-4.18679	-3.39649	-2.75821	5.16202	2.84624	7.57118	0.581631
ZNF214	1.94624	-0.00501279	1.35317	4.25201	-0.545443	1.77562	-7.55857	0.130738	1.27547	6.02071	1.59543	-10.0721	-8.78674	-5.17513	5.84598	-0.797189	6.69138	-3.71492	9.94838	8.51971	2.96344	5.19799	7.49425	-7.47043	5.34747	-3.11182	-6.92941	6.53484	-7.36316	-5.81936	-2.83794	0.412255	4.01982	8.4983	5.73639	-6.66799
ZNF215	1.29928	-0.284844	8.87158	-0.987362	-0.550256	-1.26359	-0.0456824	-1.18654	-1.73411	-1.00352	8.42183	-1.06399	0.492144	-0.611256	1.08337	6.89955	-0.657556	-0.17645	-1.51224	5.98189	-0.44502	-1.12595	-0.395261	-0.313296	-0.738896	0.323429	-0.504276	-0.914743	-0.0332746	-1.06122	1.15766	0.317271	3.12941	0.035574	-0.782211	-0.582304
ZNF217	-0.406276	0.867544	-3.63196	-0.782792	2.65993	1.17229	-2.03219	1.09508	1.58374	3.67043	-0.465803	-1.34866	-4.3719	2.49275	0.369584	-2.71498	-0.516077	-3.33802	3.07531	0.93086	-0.181817	-0.30184	0.928737	-1.31049	0.601328	1.34704	-1.01807	1.75242	-1.52527	0.928163	-3.46551	-1.7247	-1.69759	0.0713905	1.01399	-0.617342
ZNF219	-2.07727	-0.221051	-2.81862	0.491496	-2.14627	-0.618877	1.63396	-0.377999	-1.21898	-1.72377	-3.71639	3.11607	0.052213	5.24796	1.02042	-0.57858	0.533115	4.17963	-0.935285	-0.0857516	-0.538749	-1.68438	-1.87777	2.87941	2.99878	-1.27957	0.361887	-1.9857	-1.05835	3.53339	-0.50579	-1.91727	1.34493	-1.82817	1.93552	1.99285
ZNF22	5.45699	1.93141	0.407742	-2.86898	4.42241	2.16626	-5.38431	-1.43378	3.14382	1.38088	4.17784	-0.721119	-2.37103	1.71855	0.517186	0.907193	1.34205	-1.57794	0.905363	-0.129427	-3.08108	0.264841	2.47729	1.46779	-3.58833	2.26563	-5.10438	4.3436	-1.05626	-1.07694	-1.44205	2.13985	-0.0798032	-4.01316	1.40359	-1.92286
ZNF224	-2.73545	-3.01726	0.777836	9.29384	-5.7778	5.84728	7.20705	-1.28814	-2.14991	-0.819232	-6.01193	0.1737	-9.35708	8.18908	0.399372	-4.9826	-0.848441	-1.09372	5.39546	6.35987	4.33531	-0.965503	-5.80386	-11.79	8.34792	-9.62405	-0.881811	5.95485	0.717836	-1.02437	-12.8854	1.66657	-3.91008	12.0676	1.20766	-2.37673
ZNF225	1.61265	1.6174	-0.59535	0.479375	2.24619	3.19968	-5.16933	0.11591	5.25069	3.54588	1.30098	-9.2022	-12.7275	5.52218	2.22987	-5.22193	5.34986	-3.7596	8.44025	6.95895	-0.47469	1.95988	6.09218	-3.72785	6.83884	-3.97807	-7.87949	6.20753	-4.71418	-2.54795	-6.57898	0.45001	2.8536	6.03497	5.92002	-7.53085
ZNF226	2.37466	-2.66647	-0.692662	4.67929	-7.93992	5.70829	0.741286	-1.09743	-1.77168	5.40864	-1.1615	-0.106832	-5.2233	-7.41686	3.35292	-1.38703	4.6148	-1.68994	4.7419	5.87288	6.41168	3.48532	-0.162058	-10.4674	2.20967	-4.95717	-2.01382	5.5278	-6.75423	-4.22994	-9.60711	3.85825	1.60876	10.7827	5.62067	-2.05353
ZNF227	-4.16973	0.0862597	-1.34031	-0.157403	-1.26862	1.52863	1.04915	5.32193	-0.961541	0.824193	-2.71389	-0.244035	-8.19838	7.43753	6.07092	-3.77367	3.05181	-2.93029	7.19949	9.41659	-3.85295	-0.908396	7.13385	-8.08358	9.12558	-6.41135	-7.77443	4.4431	-6.39764	-1.46739	-4.06336	0.327894	-0.972829	7.3525	5.14118	-7.74607
ZNF229	7.10892	1.30233	2.67767	-1.07753	1.09799	0.810405	-4.80868	-1.30933	-0.696796	1.85541	5.61962	-7.83598	-2.84597	-5.79484	-0.408288	1.41129	5.59769	-3.42117	2.34534	3.64097	1.41029	3.21178	6.42988	-3.42756	-0.217647	0.468407	-4.93486	5.41496	-1.86269	-4.92059	-2.94863	2.56094	6.57257	3.93359	4.12551	-5.00087
ZNF23	1.28142	-1.71476	3.52841	2.96919	-0.637016	0.469561	-1.2478	-0.59499	-1.40135	0.86729	1.93361	-3.06217	-1.58433	-3.10323	1.14188	0.92429	2.26328	1.08333	-0.111594	3.02161	1.53435	1.26818	0.887313	-4.95332	1.91839	-3.27651	-0.243449	2.61992	-0.221407	-2.18356	-3.08902	0.268679	1.80896	3.47142	0.614831	-2.09801
ZNF230	3.99407	-2.84737	1.31249	-0.50688	5.01669	3.64362	-3.0565	-6.42821	1.23343	-0.056693	3.69185	-2.98532	-5.41649	1.7526	-0.643297	-1.33178	1.42515	0.903341	5.58571	2.03669	-2.0092	-0.300027	0.153561	0.653833	2.19435	-3.50501	-5.95873	6.04957	1.49718	-3.00778	-2.10188	4.65903	-0.0368851	0.828405	4.0378	-1.6026
ZNF234	-0.452853	0.575638	0.861567	0.826919	1.96505	0.0472655	-4.29281	2.68551	3.09568	3.16323	-1.9468	-2.33159	-6.98833	1.75436	1.85788	-4.78188	1.27171	-0.370755	5.77124	5.12568	-0.564393	0.419117	2.35802	-4.45719	4.52794	-4.65612	-3.07991	4.78505	-0.988637	1.51876	-5.22034	-0.662818	0.261589	4.5767	5.10882	-4.78049
ZNF236	-1.46863	-1.69181	-0.66802	2.02443	-2.79109	0.949389	-5.00768	1.65542	2.23647	6.8581	-3.22048	-1.65593	-8.80487	-1.6594	3.77412	-1.16746	4.57733	0.220986	8.10345	7.84697	-0.633579	2.0063	4.46143	-8.01403	6.74667	-1.7677	-3.36044	5.24136	-5.5775	-2.28077	-6.24137	-1.00252	-0.486603	7.41429	6.76876	-6.0888
ZNF24	3.98444	-1.91729	0.845269	-1.03483	5.30898	2.94979	-4.1296	-5.11865	2.02739	0.662037	4.64867	-1.2638	-5.87792	3.12273	-1.65152	-0.925221	-0.71594	-0.921171	4.20657	1.55304	-3.47284	-0.46721	0.782133	0.279937	2.80183	-3.37596	-5.79531	5.73179	2.01074	-2.56816	-2.8008	3.35076	-0.509111	0.651843	2.3627	-0.736745
ZNF248	-8.94299	-2.37795	4.43298	2.83485	-1.21492	-4.12667	2.52568	5.69878	-2.26197	-0.637476	-5.91364	4.99716	-0.381666	8.78747	1.74117	-0.265087	-3.66518	1.927	4.18584	8.23638	-3.68045	-4.25902	0.133231	-10.902	10.2031	-8.86188	-0.724904	2.32475	3.16396	0.124045	-6.78324	-1.69538	-6.97824	6.87665	2.73908	-6.94434
ZNF25	0.0358371	-2.36638	-0.873689	1.75648	-2.71503	2.89285	2.53495	1.1515	-0.812246	-1.65974	-1.10229	0.808721	-2.50433	1.85108	0.176518	-3.70472	0.971012	-2.71304	3.84528	1.66922	0.958358	-0.440877	-0.697638	-2.03653	0.972013	-3.49118	-0.22247	2.60318	-1.45176	-0.113818	-4.94453	0.547516	0.334525	4.69322	2.27024	-1.60772
ZNF250	0.642485	-2.94608	-0.225498	-2.76832	0.147337	1.74417	2.29859	-0.803127	-1.83706	0.498263	-0.478572	3.5187	-4.70073	6.72243	3.17726	-0.723624	1.8532	-0.258267	3.59479	4.94159	-4.634	-4.16945	1.08761	-4.98528	5.29459	-8.31389	-3.92019	7.43685	-2.24149	-2.14896	-5.83503	3.13169	-4.10793	4.06824	5.96332	-6.51557
ZNF251	-0.0120902	-0.284426	0.298205	6.33338	-4.11473	2.99064	-3.16767	-0.0200391	1.22209	3.33161	-4.13991	-4.36116	-8.02164	-2.99559	4.82502	-5.0274	3.25549	-1.12414	5.92036	7.06602	6.9131	2.19048	0.377659	-6.08523	3.61987	-3.21566	-0.186145	4.08848	-2.56833	-0.846108	-8.20742	-1.32637	0.815334	8.33415	4.58385	-2.90197
ZNF253	2.70777	0.861132	-3.26658	0.902893	2.28602	4.2761	-5.9926	-2.28852	4.06764	2.88781	2.35333	-6.2499	-9.8283	2.72895	3.65838	-2.98294	5.05209	-4.69287	6.64161	5.11554	1.61261	2.6337	5.41649	-2.75018	2.92105	-0.495924	-5.88237	5.53836	-3.51076	-1.72792	-6.31899	1.42662	2.36222	3.88094	3.51945	-5.40101
ZNF254	-0.134184	-0.438959	0.0636168	1.93597	-5.24201	3.66095	6.10154	2.73128	-2.04251	0.219107	-2.38186	0.994751	-9.60128	8.23552	4.35152	-2.78852	2.2984	-1.14811	6.39934	7.72954	-2.6064	-2.78237	4.43919	-10.0211	7.15349	-6.84599	-8.01651	7.12698	-4.72301	-3.30511	-8.49373	2.47923	-3.85655	8.32086	6.39818	-9.2861
ZNF256	4.81249	-0.188703	1.37659	-2.40177	0.934056	2.03657	-3.3423	-2.38758	-0.354825	1.03265	4.73065	-0.478653	0.28725	-2.95085	-2.07313	2.05245	0.557504	-1.87605	0.629414	0.425476	1.31817	1.28536	0.48327	-1.26696	-2.45315	-0.538629	-2.37331	3.39052	0.897094	-2.41408	-1.78287	4.16773	1.91937	1.07408	-0.00767126	-1.94521
ZNF257	3.20813	2.55953	1.71671	-0.268367	0.645199	2.16936	-2.96448	-0.856085	2.47083	2.10885	3.13883	-3.76938	-3.93698	-1.58171	-0.29618	1.35005	2.27212	-3.06073	2.54329	2.52658	1.49493	2.52294	3.36618	-4.47423	-0.238114	2.95868	-6.63875	2.80461	-4.60194	-7.64847	-0.850974	1.96651	0.696305	2.65106	1.02959	-4.31268
ZNF26	-6.55644	2.66021	0.462125	5.66203	-8.85685	3.9933	7.86458	1.9884	-1.18722	-6.72787	-4.9709	7.00981	1.09058	-1.2925	0.0431849	-1.31366	-3.09031	2.95022	0.844923	2.54313	3.08381	-3.09546	-3.32766	-10.4726	1.36976	-0.336868	4.21085	-0.502553	3.1727	0.421143	-6.93984	3.1824	-6.56865	8.01104	-3.04992	-4.8129
ZNF260	3.95953	2.52738	1.77097	-3.75185	1.52093	2.10596	-0.0916628	1.04576	2.236	-2.45992	4.39256	-1.80068	-7.82801	5.10461	1.44281	-0.397728	0.410676	-0.434394	5.16789	4.12728	-6.68587	-2.5782	6.63285	-4.56217	4.31771	0.157239	-8.29522	7.14484	-0.832028	-6.05316	-3.23682	5.07275	-1.44422	1.05358	6.20678	-8.93013
ZNF263	1.77514	-3.22349	5.77342	-2.28509	0.547408	-0.709258	-0.544842	-2.35668	-3.92974	-0.179175	2.82924	-0.446815	3.12611	2.18319	-1.51374	5.24268	-1.70986	4.19911	-0.335204	1.7295	-2.22008	-0.207773	-1.69474	-4.9891	1.09256	-4.36516	-3.46145	3.66796	1.85891	-6.53506	0.523702	4.28721	-1.28174	1.72836	0.309812	-1.64529
ZNF264	5.45597	1.66487	-0.212665	-1.90624	5.93027	3.62885	-6.85237	-5.44972	5.63273	1.25606	5.90027	-4.31751	-6.80638	2.26834	-2.10641	-0.438077	1.71537	-1.05646	4.05934	-0.0961844	-1.77829	0.446789	1.96065	1.74987	1.44165	1.26062	-5.73762	5.28632	0.904376	-2.4572	-3.28219	2.64585	1.06598	-1.60525	1.07454	-3.27763
ZNF266	-2.04164	-0.947668	0.16313	1.24483	-2.85279	0.771687	1.4954	1.20302	-0.718214	-1.48775	-1.00029	2.73901	0.873246	-0.811336	-1.27938	-1.74124	-1.64552	1.25471	-0.0853285	-0.255533	0.282336	-0.736105	-1.25	-0.6511	-0.482337	-1.65774	1.66611	-0.109009	0.833863	1.25301	-0.796794	2.1983	-1.53885	2.12601	-2.22937	-0.382859
ZNF268	7.74491	1.09864	5.81007	-3.56102	2.1828	-0.465916	-5.53487	0.297014	1.06673	1.61515	6.89837	-3.39357	1.56725	-8.21939	-0.499414	6.18889	1.66063	-0.517538	0.0844057	2.20698	-1.97995	-0.972	4.11577	-2.22119	-5.18751	2.27022	-1.52594	5.94799	1.53707	-5.50883	-1.32378	3.66029	1.77286	0.310767	1.0519	-4.98518
ZNF273	-1.80153	1.75782	-4.78355	0.613816	-2.05235	-1.29385	2.90877	1.45312	1.20637	-0.144934	-3.43435	1.28233	-2.98846	4.16838	3.18885	-1.73147	0.397267	-2.80221	2.88711	3.48434	-0.614241	-3.02926	1.83637	-2.65178	4.31957	-1.2867	2.46435	0.0908457	-0.493144	0.873015	-5.17944	-3.75717	-1.69516	1.71029	0.779554	-1.67142
ZNF274	3.50183	-7.17178	3.91486	-0.204307	0.927616	2.40962	-1.71857	-5.40004	-4.44781	-0.876157	3.12594	1.74284	-0.206254	0.332317	-2.14173	1.892	-2.15317	2.58856	2.69157	1.21828	-0.805161	-0.545008	-2.12436	-3.83803	0.387253	-7.0026	-4.73734	6.30721	2.19512	-5.73477	-1.76169	5.52514	-3.06806	3.14345	2.87213	-1.6367
ZNF276	-7.14079	0.466951	-4.17814	10.4441	-14.1525	3.3454	3.39791	-0.820751	0.367848	5.62465	-9.99745	1.3441	-6.41687	-7.91257	7.16925	0.426789	2.29786	-1.21699	1.69064	9.14942	10.6284	5.7167	-1.46701	-10.3207	6.03786	2.87973	0.585608	-1.84835	-8.04395	-0.944308	-10.7846	-2.63855	-1.06002	10.5718	0.929245	2.59704
ZNF277	8.79374	-3.55108	0.467762	-14.2133	4.1888	2.47235	6.52642	7.27353	-0.0971574	1.74895	6.8378	4.13553	-1.07994	11.4247	-2.01624	0.580796	-3.11712	-1.43814	4.58909	2.48417	-16.7887	-7.06366	9.21381	-1.60098	1.13655	-5.14763	-13.1227	11.3727	-2.64781	-3.07431	-2.51607	5.99461	-6.49877	-0.583719	5.51549	-14.0989
ZNF28	0.245685	3.04721	-0.249102	-2.78548	3.72992	-1.62677	-2.06988	3.65151	4.17684	0.941023	0.783179	-3.53683	-4.50116	4.38284	1.3382	-1.61143	0.155969	-1.41138	4.60751	1.43284	-5.42643	-1.211	3.71543	0.370195	2.90638	1.93829	-3.08262	0.622623	-0.67668	-0.315551	-1.2446	-1.80532	-0.058557	-0.948361	3.23764	-4.89694
ZNF280B	1.41149	5.51482	2.4427	-2.86526	-3.92061	-4.78337	0.173094	3.14001	-2.24538	1.59886	2.40067	-3.51102	0.661458	1.24253	4.55449	4.0536	3.91827	-2.38028	-4.41746	4.6171	-2.76264	-2.4365	6.84285	-3.83945	-0.703449	6.36792	-1.80742	-1.0998	-3.11039	-4.22536	-0.474922	-2.66064	2.85866	0.525975	0.996487	-4.0464
ZNF280C	-2.19621	5.13157	-0.611485	-0.0172244	-2.26434	-1.43576	4.4319	4.52954	1.36032	-0.675361	-1.97651	1.45233	-1.73286	-1.31919	1.80792	-0.630844	-1.49407	0.554011	-1.90895	1.5987	-0.885217	-2.11209	2.51451	-3.3875	0.795446	4.65374	2.30228	-1.57045	1.11245	-0.149931	-3.65945	-1.24747	-4.38104	1.43224	0.0596088	-5.61329
ZNF281	5.77126	2.39309	1.66352	-3.96282	6.13307	1.45583	-6.1892	-2.52424	4.23939	0.355138	6.247	-1.73826	0.0341207	1.31624	-1.84684	2.09882	0.969705	-1.51791	-0.894944	-1.69276	-3.56562	0.309118	0.344769	4.11479	-5.03584	3.92536	-4.85582	1.0607	1.71764	-2.15805	-0.460923	1.58389	1.06336	-5.99391	0.147568	0.607354
ZNF282	-6.59757	-0.978577	-3.16096	3.1973	-7.88234	-0.693495	0.607179	5.60357	-2.61716	7.08628	-10.6159	3.20086	-8.44903	5.10953	10.2219	-1.15257	7.60974	-2.07669	6.19191	13.3182	0.836014	1.30226	0.900075	-9.97867	9.21431	-8.84821	-4.02894	3.29334	-11.1793	0.516652	-8.81297	-4.59187	0.368169	9.75489	8.25003	-4.17381
ZNF283	-3.26645	0.998823	-0.165033	4.02199	-0.0628516	0.820234	-3.59852	1.837	4.83426	0.732036	-2.29438	-7.23975	-8.65203	1.7379	1.17482	-5.94649	2.39443	-1.67687	6.83658	4.64138	-0.47761	1.15572	4.05487	-2.06824	6.76877	-1.86591	-1.84314	1.30606	-1.37383	0.47706	-4.6611	-1.41291	2.48401	5.85608	4.19059	-6.32652
ZNF284	-7.02743	4.31237	-1.40872	1.29431	-1.27743	-2.26291	0.557345	5.30478	4.42661	-0.710019	-4.55872	-5.59417	-7.72905	6.84093	4.38349	-4.62967	1.17029	-1.3224	4.37663	4.93758	-2.49675	-1.11975	5.75454	-1.59941	8.53697	-1.53727	-1.23798	-0.249311	-3.15251	1.75908	-2.77089	-5.6276	0.807621	1.83391	2.53467	-5.82116
ZNF285	-2.01086	0.574407	1.67348	4.31486	1.37763	-0.239847	-6.76922	0.440096	1.41476	2.76893	-1.03498	-10.4687	-9.74797	-4.46789	4.94241	-4.81877	6.04524	-0.971715	8.41251	7.56811	2.34756	4.05073	7.0185	-6.75486	6.39938	-1.87489	-3.77832	3.18812	-3.12577	-3.2828	-4.1419	-1.44616	3.97498	8.13561	5.32262	-4.32433
ZNF286A	0.726786	1.10658	1.04269	-2.72359	-3.41479	2.2002	5.63609	3.98583	-1.73285	1.20407	-0.558316	1.81466	-10.0036	10.3772	3.93915	-1.1284	1.83912	-1.74515	4.89249	9.96856	-6.17396	-3.95209	7.34391	-11.8039	8.92269	-3.7187	-10.7213	8.81297	-5.29733	-4.7788	-8.55642	3.44387	-5.71396	7.58666	8.02941	-11.8034
ZNF286B	-0.635285	-2.59014	-1.22169	-1.13372	0.279257	0.529498	1.48421	-0.394832	0.402777	-0.709754	-1.04156	1.05587	-2.26868	4.22733	-0.0650313	-0.634	0.375578	-0.654169	2.2837	0.701576	-1.53386	-0.545965	0.839393	-0.669615	3.00843	-1.44635	-2.87988	2.98553	-0.427159	-0.494237	-0.994825	0.612724	-1.23539	-0.167233	2.40887	-1.30473
ZNF287	4.2988	2.8833	-2.61027	-1.3282	3.33694	4.19622	-8.08951	-1.08148	4.80544	5.47793	4.32333	-7.06416	-5.75735	-8.35694	1.45939	-2.60375	6.28538	-7.44469	3.54837	0.729872	4.65245	4.02194	3.16515	2.51562	-5.06682	3.69789	-2.25773	2.22521	-3.19883	-1.24988	-2.16802	0.174806	5.72785	1.69843	1.34866	1.12113
ZNF292	-0.586059	0.735663	-0.25702	3.33944	-2.11435	1.6143	1.79551	0.464162	1.68798	1.23686	-1.05564	-2.58813	-5.96282	1.01781	0.608751	-1.97764	1.99766	-3.23583	1.02546	3.27453	1.77839	0.379269	2.35469	-4.35434	3.01883	0.299055	-0.770339	1.02807	-4.03858	-0.637035	-4.78631	-1.81286	-0.00384296	4.66934	1.38261	-3.15723
ZNF296	-0.841922	1.19108	-0.0978004	1.85504	-2.59348	-2.208	3.62104	1.68251	-0.685773	0.499791	-2.04221	0.199984	-0.59249	0.0827354	1.93117	-1.05002	0.669139	-0.8117	-0.616485	2.67587	1.04958	0.0296361	-0.459905	-0.594249	4.31976	-1.1021	1.41859	-1.74852	-1.93381	-0.422217	-1.93359	-3.6991	0.0755473	-0.288879	0.891079	0.390542
ZNF3	3.51215	-1.76297	0.624477	-0.0433837	-1.20862	3.19676	-3.1455	-4.85449	-2.8555	2.67493	3.50411	-0.32421	-0.749342	-4.80575	2.6463	1.54966	5.26969	-1.63642	3.31188	3.55988	1.5562	1.67901	1.35254	-3.33128	-4.10465	-1.53518	-3.24139	5.56355	-2.94797	-5.8126	-3.94911	4.11594	-0.454925	4.21115	4.16836	-1.04933
ZNF300	2.804	-0.362092	3.95737	-1.53554	0.147838	0.703942	-4.73681	-0.648367	-1.08242	2.38734	3.11772	-2.08445	0.311375	-5.11088	1.65921	2.58689	1.64506	0.186235	3.12176	3.45279	0.264435	0.927117	3.0034	-5.15438	-2.65952	0.702841	-4.33096	5.23735	-0.518648	-2.4904	-3.16225	2.67882	1.59873	3.48992	3.15593	-3.93518
ZNF302	3.01499	-1.41183	1.48276	3.14094	-0.408909	3.82921	-3.93195	-1.42241	0.905029	2.16915	0.626442	-1.06477	-7.0025	1.26649	1.20104	-2.21275	1.61538	-1.7209	3.67619	3.53804	2.79848	0.91289	-0.350546	-3.6918	1.64318	-4.5924	-4.0148	4.76698	-1.34057	-0.517608	-4.90166	1.31165	0.649294	4.64861	2.54376	-3.07795
ZNF304	3.27821	0.0743765	2.5378	-1.48159	3.84498	1.88299	-2.95035	-5.16911	2.95285	1.15572	3.86303	-4.37896	-1.80514	-2.81448	-1.78887	0.776011	2.14963	0.143161	1.96712	0.59825	-2.38504	2.12755	0.453423	0.0703342	-0.393689	0.197716	-3.10013	5.01964	1.2544	-4.49336	-2.50789	2.56694	0.94732	0.568879	1.94128	-1.01901
ZNF311	1.32759	0.235219	1.8773	2.4849	-0.117012	-0.614524	-6.87916	2.09939	-0.0783283	6.24929	-0.670349	-10.3608	-7.23285	-6.71826	6.44886	-0.911824	5.17913	-2.7269	3.94715	8.41818	2.84088	3.40772	6.45083	-4.645	4.6142	-2.49664	-2.07109	2.99621	-5.39125	-3.06429	-3.48571	-1.70675	4.3996	6.09311	5.92314	-3.35324
ZNF316	-4.06869	-2.33883	-2.92139	3.32936	-5.2385	-2.07486	2.62338	3.18424	-3.53508	2.34096	-10.193	3.83283	-5.81143	9.3764	7.76035	-2.22359	2.90526	0.603904	0.711341	9.34155	-1.2263	-2.90279	-2.72814	-2.00181	10.5617	-8.24224	0.0442165	-1.05646	-6.63815	5.06137	-6.58188	-9.77051	-4.2604	4.36649	7.62626	2.54084
ZNF317	3.47624	0.386891	-0.536234	1.10486	1.02377	4.26391	-2.67648	-3.0476	2.05887	0.11538	3.62836	-1.62471	-4.17092	-2.16407	0.356468	-1.77834	2.82362	-1.04132	1.78319	1.09175	0.950924	1.10198	0.756238	-0.0334088	0.68786	1.51812	-2.32102	3.10925	-0.198844	-2.94067	-2.93333	3.03498	-0.0195027	0.959854	1.17567	-1.25724
ZNF318	-6.0235	-1.38648	-0.955013	-0.530609	-2.47091	-0.914171	2.07006	6.48812	-0.779641	0.636576	-4.47935	3.12101	-0.984354	9.1349	5.13648	-2.42605	1.90876	-1.05783	1.49777	7.34804	-6.5334	-4.1455	1.59543	-3.16456	7.73203	-6.33559	-2.59688	3.88349	-4.47295	3.23963	-4.77252	-4.03415	-3.93943	3.43215	5.55287	-5.99994
ZNF319	4.02395	0.537692	-4.59324	0.411747	5.73503	5.34312	-10.297	-3.76178	4.61374	5.34206	2.4235	-9.827	-10.2111	0.318316	5.7887	-2.19923	9.28633	-4.92647	7.89834	3.40143	0.700931	5.1543	4.45777	2.9919	0.512394	1.06637	-8.05477	5.79872	-7.87773	-1.63326	-3.39177	-1.61321	5.02463	-0.938955	7.42691	-0.728275
ZNF32	-3.11781	-1.73138	-1.11492	2.3812	-2.18656	0.979046	-1.20376	0.676395	-1.24915	0.165559	-3.22219	1.52603	-1.46067	5.71898	3.83121	-3.03712	1.50012	-1.12027	0.821996	6.11038	-0.0708695	-0.342199	-0.469318	-1.64129	5.51396	-3.53445	-2.63244	1.43156	-3.53272	2.00607	-3.95394	-2.33413	-1.37045	5.097	1.83559	-0.433017
ZNF32-AS1	-1.36523	0.395012	-0.422782	4.00167	-1.28074	2.54457	1.2032	-2.92012	-1.06836	-2.71229	-2.49136	1.72006	-2.24706	2.04077	0.861107	-0.822389	0.486492	-0.456727	1.05124	2.547	2.32828	0.22199	-0.863288	-4.14516	3.41642	-0.607527	-1.64093	0.361497	0.247566	-1.02082	-4.58611	1.15468	-1.32039	4.18211	-0.0751667	0.0185116
ZNF32-AS2	-1.19148	-3.10716	-0.49674	8.00239	-4.50666	5.33452	-3.78528	-3.20263	-0.330726	3.11237	-3.87355	-1.14335	-9.4812	-1.2188	7.09652	-6.12944	4.58439	0.177246	6.36881	7.85781	7.51877	3.75303	-1.93155	-6.93862	5.65408	-7.21458	-3.00696	5.94263	-6.16515	-1.77416	-9.15303	0.584865	0.282484	10.0224	5.02063	-0.412924
ZNF320	-4.95841	1.57016	0.539078	4.95463	-0.922497	-0.814976	-2.32818	2.03742	3.55927	2.06966	-5.36285	-7.1298	-8.21569	-0.513964	2.52396	-2.17342	2.32533	-0.370389	3.95622	5.53129	1.18451	2.37668	3.39679	-4.70233	6.73259	-0.457528	-0.716754	1.07968	-2.68854	0.184556	-4.98157	-3.07247	2.22418	4.86294	3.39734	-4.79987
ZNF321P	1.40831	1.23467	-0.894688	0.510744	2.76552	2.44604	-4.95731	-0.846015	3.15888	2.78533	1.0098	-2.72212	-3.70948	-3.19509	-0.395445	-1.49731	1.26341	-0.332683	1.46883	-0.218641	1.69695	0.815699	-0.369096	1.37543	-2.36855	1.89244	0.0326224	1.50993	0.464082	0.467194	-2.33009	0.62258	-1.12663	0.139244	0.0299478	0.676347
ZNF322	3.47514	-0.55332	0.0505658	-1.14181	1.97806	4.93735	-1.93623	-3.02313	2.89701	-0.574357	2.90274	-1.3348	-4.4633	1.55377	-2.55439	-1.36298	0.374378	1.11213	3.05656	-1.49714	-0.1713	0.102657	0.858577	0.668212	-0.303459	-0.385567	-2.09951	4.66702	1.02268	-1.96935	-1.55402	3.76827	-1.78711	-1.57484	0.86403	-2.13952
ZNF326	1.1312	0.648472	3.46497	2.34192	-0.556206	3.77545	5.52297	3.1865	0.984015	-2.25746	0.0673963	3.96047	-8.15898	4.91538	-0.465538	-1.37576	-5.43725	2.23272	3.25014	3.63017	-2.51472	-4.74612	0.180358	-9.57864	3.83405	-4.09176	-3.55377	6.67575	3.40239	-3.10338	-10.7538	5.41302	-9.36758	6.04262	1.28352	-9.26029
ZNF329	2.61331	2.39146	-0.0395342	-3.49492	4.80417	0.358382	-4.59469	1.9072	5.14383	-1.31457	2.82456	-2.37397	-4.40786	3.07721	1.99921	-2.24899	-0.276365	0.393284	3.5373	0.776109	-6.04108	-2.01775	3.90647	2.42305	1.97056	1.48132	-3.44259	4.12576	0.518929	0.592477	-0.1958	0.991655	-0.568812	-4.98864	2.34891	-5.97922
ZNF331	-0.453022	-6.32449	12.7533	-5.84262	1.7609	-2.86557	-1.85643	-2.09606	-5.80949	-2.03478	8.3275	-1.18617	14.0201	-2.55629	-9.52475	12.7151	-7.36502	14.9858	-3.50411	-6.51544	-4.83332	0.0801465	-3.61062	-2.41508	-3.11813	-6.33583	0.787122	2.66039	11.1954	-4.78431	13.6498	11.1871	1.33586	-4.83198	-6.41104	1.22827
ZNF333	-5.86745	-8.47932	-1.97331	4.61343	-5.87604	6.45117	4.51237	-2.55328	-2.16649	4.53074	-5.97551	3.77772	-6.03111	3.53374	2.72562	-2.32195	1.17621	3.50467	6.42837	5.66575	2.92831	0.798206	-5.0959	-7.4144	3.64522	-9.5504	-3.80346	5.73365	-3.5514	-0.153641	-8.1271	2.40633	-3.77571	8.5396	4.40272	1.93557
ZNF334	2.96634	-2.08504	5.33919	2.73465	-0.511435	-2.59938	-8.01132	4.3728	-0.988339	8.15902	0.261853	-4.99931	-0.545456	-7.89741	1.76629	3.49967	3.55992	-0.821257	6.15107	6.78307	0.969015	3.31033	3.17537	-10.333	2.61428	-4.59165	-0.675369	6.94176	-1.31822	-6.72719	-5.11511	0.507909	2.86659	7.21194	3.30751	-5.13524
ZNF335	-4.6214	-7.60078	-3.25319	11.2964	-9.59667	7.59362	-0.360546	-7.16212	-2.38825	6.01792	-8.43894	4.68043	-6.97495	-3.50035	6.63652	-2.47666	4.03406	1.51486	3.74361	8.04264	9.99913	6.08844	-7.80497	-6.00304	6.84784	-7.27996	-2.10923	2.09245	-8.21302	-0.573981	-8.18973	0.355321	-2.98439	10.0722	3.10691	8.42893
ZNF337	0.138159	-5.85019	0.430762	4.3441	-0.696792	0.569152	-3.20075	-1.75253	-1.00682	4.86408	-2.21852	2.89338	-3.29996	1.28726	0.096797	-1.19631	1.81124	-0.968884	3.22823	4.67709	2.11063	1.38979	-3.89447	-5.41234	4.53365	-7.23254	1.22455	4.82482	-0.424951	-1.14879	-6.72874	-0.404993	-0.631594	6.89066	0.12951	2.32969
ZNF33A	0.677221	-0.610095	-1.67489	1.68978	-0.331924	4.01533	-3.23239	-1.56381	2.16302	4.02853	-0.280768	0.177438	-5.72986	-3.0432	2.05895	-4.37965	2.44056	-1.63603	6.13544	2.83221	3.02395	1.86896	0.029761	-4.16278	-1.02021	-2.24306	-0.551935	5.07782	-1.58836	0.279604	-6.68759	2.63183	-0.056552	5.88248	0.840958	-2.49838
ZNF33B	2.67646	-5.98228	-1.18613	1.35369	1.35257	6.73392	-5.91897	-1.45934	0.550044	4.97469	-0.133882	-1.87942	-6.25722	-0.526546	3.48751	-1.53263	5.00157	-1.1604	10.2743	5.62407	1.72426	3.32626	2.96923	-4.19554	0.214733	-7.30262	-9.05809	9.16787	-5.90567	-1.32451	-5.13667	2.69875	1.01271	6.41568	6.80912	-4.3877
ZNF341	-2.14991	-2.08844	-1.41262	2.42786	-1.67566	-1.00789	-2.43295	1.27771	1.22934	4.0406	-3.69952	-0.901067	-1.90919	-0.849615	2.8321	-2.06078	0.755186	-1.32999	4.39288	4.52258	3.0146	1.8598	0.102163	-2.08974	3.18357	-2.19251	0.367192	0.372648	-2.28218	2.02912	-1.53715	-1.7529	-0.640411	3.87665	0.395678	-0.558382
ZNF343	-1.96689	-1.42555	-2.63673	5.29668	-5.75107	7.4398	6.67705	-2.87958	-1.61349	-0.393231	-3.59639	1.92003	-8.49013	2.7017	1.40935	-6.65271	1.11531	-2.73294	4.03144	4.73751	6.09902	0.338596	-2.83989	-9.13791	4.05923	-3.09761	0.255279	2.96473	-0.820226	-2.11059	-10.6821	3.55025	-2.24816	10.3781	2.03714	-1.93889
ZNF346	-1.52212	0.889783	-1.31329	-1.56173	-8.16603	-0.770729	2.87194	6.99567	-2.40989	5.07717	-4.16733	-2.20441	-8.07146	2.88548	10.0854	-0.222973	9.0391	-2.35859	3.81515	12.8574	-1.93805	1.48356	8.22724	-10.3196	9.27808	-2.07146	-7.66965	4.07777	-13.9296	-4.53938	-7.21259	-3.70111	0.926047	8.53067	11.1068	-7.28569
ZNF347	0.956869	-1.94029	3.0062	2.39785	2.48022	4.77273	-2.81493	-0.254682	4.81359	-2.7605	0.521773	-0.566922	-7.75103	3.18287	-1.36949	-4.26589	-1.64355	2.95867	7.28832	1.90143	-1.37643	-0.322259	1.06395	-3.86432	5.57185	-3.60622	-5.75222	6.29025	2.01709	-1.63773	-5.35415	4.07558	-4.77105	4.21222	2.63234	-7.2318
ZNF350	5.76235	-2.86728	0.491795	1.19693	3.35734	7.30961	-7.21133	-5.28428	1.4356	3.42768	4.18247	-1.92104	-5.91465	-4.52684	0.721804	-1.46872	4.23351	-0.461167	6.50854	3.31436	1.35654	2.71657	2.67784	-1.97628	-0.552555	-4.90949	-6.55468	8.22316	-2.25776	-2.41909	-5.13792	4.79461	2.34568	4.41771	2.55912	-2.80205
ZNF354A	-4.99875	2.66126	-0.813764	2.62156	-2.03497	0.430563	3.22849	2.51022	-0.0750753	-3.38315	-2.45621	3.14963	-0.449862	3.88639	0.281822	-2.16801	-3.73468	-0.478224	-2.401	0.477902	0.156449	-3.415	-0.829761	-2.22481	3.2939	1.75593	1.52377	-0.537416	1.06207	1.66577	-2.88322	0.648102	-5.70522	2.00132	-3.48152	-2.21297
ZNF354B	-10.419	0.415405	-0.632775	7.10739	-7.89396	4.26476	10.9508	1.86326	-0.553226	-4.71084	-9.99716	8.72859	-9.07424	9.04059	1.77663	-7.98483	-4.2989	1.37282	7.09842	6.65444	2.23139	-3.66038	-2.3579	-13.8677	10.5905	-5.49607	-0.627321	1.57356	0.660697	1.86775	-12.3251	2.6223	-10.6405	11.7284	2.9556	-6.46089
ZNF354C	6.06644	0.0195591	0.569294	-0.699382	3.7239	5.21695	-6.69634	-5.31099	5.41975	3.46017	5.19297	-7.09065	-9.08065	-0.0266373	0.607002	-3.06368	4.03105	-2.80985	4.30435	3.46597	-1.91678	0.932885	4.63779	-1.49031	3.09848	-0.993922	-6.5131	7.64421	-1.34265	-2.44105	-4.75766	3.20442	2.83759	1.71698	2.78075	-4.3703
ZNF358	-1.18241	-5.76178	-2.33012	1.30196	-3.70784	1.76519	2.25692	-2.0039	-5.85614	0.288957	-3.12789	4.13906	-2.43101	5.8294	3.03836	0.259812	5.1402	2.73941	0.963665	3.67267	-1.13311	3.5419	-1.81695	0.50127	5.1233	-7.96647	-6.39912	0.0226965	-9.19329	1.44527	-2.05379	-2.93425	-1.61716	1.19501	6.67448	3.9825
ZNF362	-0.344332	3.87654	-3.28537	0.846305	-3.07554	-1.10992	-3.22446	4.04728	1.96574	4.21877	-3.08868	-3.8727	-3.68357	-0.882709	6.53209	-0.208747	5.90824	-4.91741	1.92895	4.58353	0.288182	1.25602	3.32711	1.23237	1.77648	2.39487	-0.683986	-0.0977596	-7.10044	1.30288	-2.57171	-6.78302	3.1086	0.368288	4.19974	-2.7872
ZNF366	-1.65714	-3.33334	-6.38571	-1.37483	7.63885	0.257882	-3.78405	-0.916274	2.6923	4.64322	-1.61726	1.12276	-4.30758	2.03041	1.31256	-2.65028	-3.74955	-1.36106	6.01978	-0.450792	0.343069	-4.33108	0.218811	6.17536	-2.54218	-1.5731	0.0755901	-1.50037	1.1654	8.18005	1.83108	-6.18516	-2.07625	-2.77499	4.16338	3.32398
ZNF367	3.67102	-0.568425	1.66256	-1.03995	4.96598	2.97568	-3.06457	-3.79096	0.796606	-0.335493	4.67092	-0.132575	2.51893	-3.74089	-5.88654	2.54996	-1.98589	1.69267	2.24925	-3.45335	-0.426096	2.93309	-0.894137	1.23429	-5.72009	2.36871	-2.69305	1.45163	2.9501	-2.58586	4.01599	5.93787	-1.80749	-2.0009	-1.87746	0.625493
ZNF37A	2.28463	0.575362	3.32327	0.840371	1.18635	4.29042	0.363634	-1.55298	3.00719	-4.11746	2.86654	3.69817	-1.66264	-1.73306	-2.24121	-1.01064	-4.34971	2.68054	2.55105	0.933421	-2.35755	-2.81261	0.020135	-4.28889	2.28947	-1.08835	-3.59804	4.64617	3.57679	-2.91596	-3.82849	6.33838	-6.87696	2.61109	-1.30385	-5.67943
ZNF382	2.99293	1.40525	2.00354	-0.827285	0.12144	-2.33455	-0.20353	2.92896	-0.248501	0.630947	-0.059875	-3.70126	-4.00075	1.00018	-0.143134	1.07456	0.878738	-0.210022	0.254611	2.0787	-0.757759	-1.1618	2.19272	-4.20256	1.86203	-1.98052	0.0424079	3.30937	0.0528758	-0.609274	-3.57443	-0.250922	0.805744	0.989637	0.86042	-3.7872
ZNF383	1.12947	-2.71355	-1.71885	2.36691	-0.95708	5.46187	-0.90852	-2.32089	-0.78989	2.19718	-0.469535	-1.15378	-9.98439	5.71917	3.77706	-4.58325	3.9279	-3.30128	8.31547	7.4935	0.923318	0.172968	2.37201	-6.8828	6.71044	-8.6566	-7.1332	7.96134	-3.4957	-3.29139	-7.3019	2.79667	-0.0639548	8.23816	5.56258	-5.60818
ZNF384	3.13095	2.14874	-1.67756	0.0453151	4.34554	5.93247	-9.65815	-0.872805	5.35674	5.66092	1.76288	-9.50845	-9.48834	-6.28399	4.6984	-2.25987	7.49243	-2.32945	6.79455	3.59813	1.47313	4.55387	6.46873	2.46022	-1.4078	2.93313	-7.25317	5.33932	-7.90099	-0.486927	-3.75085	-1.35509	3.66264	-0.0271766	5.92407	-1.67228
ZNF385A	-3.95876	2.6111	-5.30841	1.11062	-1.59494	2.54859	4.7625	-0.565071	2.7351	-4.21028	-6.06759	4.76576	-0.579739	3.53722	-0.0201188	-4.94534	-0.758977	2.17388	-3.00904	-4.98276	0.65563	-2.40778	-2.81442	5.31161	0.547526	2.48513	4.04133	-7.19488	1.073	4.4222	-1.30488	-3.81255	-4.31139	-3.77993	-0.858765	5.01461
ZNF385B	13.3025	2.53483	11.384	-10.7375	-0.787298	-13.4665	3.01461	2.17448	-17.0512	-6.27811	9.14362	-7.80798	5.28307	2.59274	3.40525	8.02439	0.111158	3.06393	-13.9653	3.83335	-10.4013	-10.4015	4.01502	-1.72424	2.37931	-4.892	-1.26498	4.06659	4.12375	-9.45667	11.1472	7.53588	12.7412	-6.97484	5.14392	-7.5297
ZNF385C	8.55061	-7.42119	3.4066	0.047719	-1.07838	0.0691111	-6.17763	1.31084	-5.7027	7.23371	2.90041	-6.0415	-2.38568	-1.50424	3.17598	3.30521	10.3316	-4.9429	6.23994	10.0793	-0.559524	2.53197	5.47781	-8.90887	1.24881	-5.92438	-7.06194	10.3054	-5.19784	-10.3951	-4.32648	0.493368	4.60272	10.1647	9.92283	-5.993
ZNF385D	-1.91297	-0.717005	-2.68906	-4.23179	1.89947	-1.55925	0.00958106	1.99277	4.01143	0.355315	-1.61559	3.07565	0.612969	0.270092	0.326104	-2.72564	-0.941509	-0.923852	1.95429	-0.583331	-1.55122	-5.6797	-2.29775	4.23036	-3.9487	0.0489252	3.51841	-4.0222	4.19623	6.20799	0.157849	-2.3639	-1.02281	-1.13057	-0.770439	1.48011
ZNF391	6.91568	2.31236	0.801056	-1.67041	-2.99619	-3.62216	-4.55105	3.80761	-2.72775	5.70729	3.1619	-7.53028	-3.67101	-2.00622	6.1837	1.66361	6.53737	-8.65361	2.13271	7.36451	0.733329	2.47854	7.69838	-5.15816	0.46198	-0.0201049	-2.50059	3.68307	-6.49839	-4.74081	-3.87188	-0.538796	6.85391	6.12475	5.81697	-6.9781
ZNF394	-0.226223	-5.93344	6.59748	-0.86794	0.312142	0.640909	-2.25188	-2.02958	-4.13034	-2.00584	2.5642	3.38931	8.01568	-2.29995	-3.23909	5.72363	-5.21538	7.86436	-0.252601	-2.13265	-1.88577	-0.103443	-4.42203	-3.1266	-1.70422	-5.41229	-0.557235	3.24004	4.43972	-3.26619	4.84222	6.99169	-4.2804	-0.454668	-1.89135	1.01653
ZNF395	3.15691	-6.17276	3.40089	-3.23339	-1.54885	0.0710956	3.36617	1.63967	-7.19894	-0.0168202	2.1661	-2.3148	-1.65102	6.38795	2.77678	0.206842	4.84456	-0.475335	2.20785	5.55557	-5.78937	-0.651238	2.9695	-4.93496	6.06357	-7.64457	-7.2209	8.60382	-7.66258	-3.8992	-1.06292	1.99493	1.87155	2.0637	8.34884	-4.81977
ZNF396	3.37668	-0.116764	-2.02884	0.920113	0.579976	3.799	-4.32176	-1.18623	1.54245	4.49581	1.91318	-6.01193	-1.90717	-5.78836	-0.734717	-1.76051	4.40209	-5.9004	3.65045	-0.365115	4.55984	4.1814	1.16227	0.930584	-4.93338	0.289792	-0.5011	0.879632	-2.20435	-1.54511	-2.00938	0.149433	4.57087	3.1432	1.083	1.72982
ZNF397	0.182393	-2.73939	0.314973	7.41955	-0.289019	4.61287	-1.0865	-1.90217	1.87271	1.63725	-1.16631	-7.45922	-9.92561	-3.08386	2.72899	-7.18333	3.5245	-1.62915	9.15859	5.70746	4.85037	2.96154	1.28448	-5.51105	6.82054	-6.01685	-2.17595	7.04338	-2.82895	-5.25654	-8.50237	0.98596	0.503843	10.584	7.04432	-4.23483
ZNF404	-1.18343	-1.10353	3.91525	5.36552	0.395826	-3.69495	-4.8615	3.70233	-0.835611	1.17242	-3.98726	-1.8548	-3.59113	0.601017	0.0344101	-0.400365	-2.10746	-0.825898	5.49609	5.00469	0.287165	1.2755	0.0584106	-6.51734	7.44949	-3.07003	0.473324	2.01936	2.42252	-1.44566	-4.20525	-1.44833	0.0698711	6.84195	1.88085	-4.35487
ZNF407	6.14152	-0.706591	-0.427205	-1.62324	3.49794	4.75292	-8.6051	-4.15288	2.73913	4.13536	3.82208	-3.90529	-6.57459	-4.68333	2.1266	0.357987	4.83297	0.125962	6.03517	0.106336	-0.24199	4.42098	4.1245	0.965582	-0.839937	1.17836	-6.15125	8.03435	-4.42774	-2.82253	-1.38001	3.3128	2.86937	-2.56101	5.97567	-1.41888
ZNF408	1.56674	-2.38862	-2.50633	1.21731	1.82346	2.85229	-5.29181	-1.30537	-0.024116	5.97642	-1.55457	-2.86544	-7.43313	0.955609	5.38458	-1.28581	7.60847	-4.35126	6.0718	4.45197	3.06614	4.46891	-0.696262	-0.175971	1.41999	-3.15628	-5.57938	4.50486	-7.87238	-1.34006	-4.95872	-3.02604	2.47438	4.00611	7.25731	1.10184
ZNF410	1.62388	-3.7517	14.4965	-8.88817	1.96794	-3.99936	1.08679	-2.30784	-7.22321	-6.20844	10.7986	1.51986	15.7671	-1.00126	-9.99992	14.3262	-7.88627	14.4582	-6.80683	-7.38779	-7.56107	-2.52389	-4.11628	-3.96565	-2.67644	-3.09142	-0.177325	3.97262	11.5428	-8.75356	14.0585	14.5571	-2.34236	-6.75724	-6.63973	-0.970287
ZNF414	0.804507	-0.598951	-3.57299	3.73343	-7.57101	0.273577	-3.77621	-0.0836436	-1.90467	3.06503	-3.05716	0.153337	-5.8293	-5.28192	7.67209	0.529553	9.14467	-1.35323	2.06812	6.37284	3.34093	5.38833	1.69035	-1.62299	4.89754	-1.66493	-2.79106	-1.07063	-10.5815	-0.703588	-2.95484	-4.91717	2.40555	4.1394	7.38169	2.07783
ZNF415	-0.875619	1.95235	-0.935399	-1.48924	0.198344	0.920007	-2.78873	5.96413	3.48122	4.29705	-0.533773	-6.07508	-8.16254	4.23143	5.31925	-3.50573	5.41862	-6.84251	4.7947	7.9809	0.0459779	0.863185	6.17615	-3.00351	4.86057	-3.359	-7.66998	4.84261	-8.90537	0.121857	-4.37261	-2.94956	2.20779	6.06093	5.7513	-6.85135
ZNF416	3.19101	1.12641	0.354589	0.264755	2.92265	3.11642	-7.20472	-5.84079	3.00223	1.04175	3.89245	-3.66662	-2.19123	-3.03257	1.38195	0.318958	4.3518	-0.842084	2.59065	1.53383	0.757267	1.98256	1.30449	1.01398	-1.61954	0.734729	-4.17207	4.5418	-0.10049	-2.2622	-1.43777	3.06327	2.31448	0.303832	-0.368032	0.223923
ZNF417	0.423075	-3.69201	2.75062	-0.330904	1.84806	2.26379	-4.05952	-1.09787	2.98015	0.324529	1.00019	-0.338853	-2.13945	-0.076097	-0.935182	1.30387	-0.255822	4.11977	5.26775	1.493	-1.81438	-0.265429	0.386078	-2.62157	3.31072	-3.37824	-3.38846	5.54358	1.27873	-1.48184	-1.44467	2.96485	-1.25499	1.17416	2.12362	-3.51135
ZNF418	1.79966	0.0582398	0.335446	0.652951	-0.737435	0.767871	0.915528	-0.71111	-0.18827	0.558931	0.462888	0.0212417	-1.47511	-2.29232	0.105337	-1.45144	1.59572	-4.18	0.780635	2.02878	1.02347	0.9843	0.75864	-2.75881	0.304473	-2.20592	-0.435963	1.85293	-1.47263	-0.622473	-3.09837	1.67291	1.71515	3.17631	0.522775	-2.71666
ZNF419	5.8919	-1.76388	2.45996	0.910858	-1.9006	2.52718	1.27872	-3.88586	-3.6832	1.15637	4.85207	-6.24077	-5.06253	1.24377	0.994575	-0.360557	5.51123	-2.71282	0.998585	5.42419	1.17546	4.27795	1.31401	-5.73304	4.68805	-3.425	-7.88404	8.13681	-6.06527	-7.82027	-4.79263	5.31277	2.50587	7.55394	2.6454	-2.53305
ZNF420	2.64959	0.197694	0.671022	-0.57505	4.23531	3.99245	-6.21998	-2.24226	5.9507	-0.329621	2.878	-6.07764	-9.88667	6.54977	0.606525	-2.39358	2.88931	-1.24595	10.2666	4.02385	-5.08839	0.267326	4.69689	-0.473121	6.51179	-3.90964	-10.0155	7.61875	-2.66434	-2.54509	-2.08441	2.22656	1.90859	1.37933	6.27545	-8.27956
ZNF425	5.42485	0.240594	-2.2084	0.101379	3.04834	5.80488	-8.25811	-3.74827	3.22582	5.36292	4.19119	-9.0177	-6.90755	-7.23067	2.50581	-1.0399	8.46908	-2.82436	5.09599	0.34498	3.39396	5.76244	2.95878	2.63134	-4.60878	2.49471	-4.48017	4.45059	-4.28793	-4.93768	-3.17644	0.25005	6.32731	1.5949	4.53243	1.38943
ZNF426	6.95202	-2.02835	6.07882	-2.39123	5.53747	2.48263	-6.93683	-5.33491	0.727169	1.41057	7.18921	-3.17383	-1.15103	1.35993	-3.29242	3.8022	-0.144544	2.11593	5.27598	2.58747	-3.81333	0.450765	1.3768	-3.58907	1.51732	-2.73245	-9.34803	9.55848	2.67873	-8.70631	-1.32171	7.82156	-0.854169	1.20573	2.72379	-5.77468
ZNF428	3.49791	3.1907	0.857981	-2.32514	-4.73607	-4.66389	-0.409688	3.4684	-2.18796	-0.720782	1.93406	0.533804	0.20445	0.532463	5.43896	2.09818	4.81027	-1.42236	-3.48619	5.38646	-2.44975	0.485498	5.05415	-1.20033	3.75834	0.526914	-2.47917	-2.03913	-4.80824	-2.69876	0.229266	-1.81838	1.64569	-0.96818	3.85489	-1.66455
ZNF429	1.20405	5.45431	-2.79435	1.00357	0.956104	1.3194	-7.39143	4.98297	7.59072	5.2514	-0.2884	-12.9097	-11.6355	1.07306	6.15305	-5.1789	7.08122	-5.88027	9.04369	8.18668	0.589248	2.76521	9.29588	-3.50736	5.96961	2.14573	-5.12026	2.86475	-7.14372	-4.78278	-5.04301	-5.10261	4.31778	5.98492	5.99764	-8.37026
ZNF43	2.03894	6.1105	-0.41198	-3.59944	-0.847112	1.02663	-4.56625	5.9143	3.38257	4.67882	1.65479	-1.89261	-1.98574	0.519463	3.14567	2.11413	3.47078	-4.71001	1.88411	3.94776	-0.991738	1.44518	7.83137	-3.66762	-3.64166	5.52945	-5.52208	4.74084	-5.80725	-1.16655	-3.17518	-0.283107	0.443797	1.51019	0.847653	-7.48108
ZNF430	3.59944	1.79354	-1.73152	-1.93832	1.70092	4.88693	-7.15874	2.20985	4.26408	4.72161	3.34037	-8.51387	-8.7249	0.981266	4.23489	-2.27272	6.87839	-4.47972	9.53748	5.99084	0.423356	2.00735	8.06174	-4.0724	0.788681	-0.653392	-7.1932	7.69259	-6.62498	-2.67646	-4.69821	0.353919	3.50395	2.78463	5.92723	-8.34021
ZNF431	0.392977	2.15794	1.91312	-5.29268	0.39119	0.740326	-0.501269	8.1186	0.86541	3.92625	-0.256423	-0.428995	-5.33144	8.82685	4.48381	0.773099	1.02208	-0.13223	5.58917	8.87655	-5.52551	-4.15712	6.10069	-10.3394	4.00468	-3.38396	-8.86957	9.10472	-2.26636	-1.1588	-6.56492	-0.190477	-6.13871	5.75531	3.03866	-11.6298
ZNF432	3.12706	-0.507399	1.0141	1.99726	-2.01473	6.66381	4.64451	-2.31519	0.835284	-0.739879	1.6499	1.76395	-2.02588	-3.91098	-2.36295	0.106522	-0.900304	1.42143	2.15665	-1.42699	3.47341	-0.3685	-4.86723	-5.72151	-2.02029	-0.497879	2.11429	4.84519	2.6929	-4.61312	-7.94849	6.97023	-2.78502	5.07285	-0.511672	-2.18009
ZNF433	3.64977	-0.870052	-0.695282	4.48306	-0.302887	3.62231	3.5321	-2.03906	1.52471	2.91514	-0.311571	-1.91434	-7.14089	-3.64402	-1.48206	-1.43747	0.947894	-3.57229	3.58119	2.09858	5.6397	0.509451	-0.207778	-7.61948	1.1533	-1.75818	0.450743	3.30784	-0.608099	-6.81499	-8.1453	1.46123	-1.06952	7.42711	4.03194	-1.51851
ZNF436	-0.524707	3.5359	-1.67689	-3.62302	-1.75904	-1.97774	1.76122	3.90683	1.17035	-0.918705	-0.29936	1.92578	-0.724382	1.34134	3.53816	0.499367	1.2413	-2.47454	1.67557	0.826996	-1.77016	-2.0003	4.48872	-1.07905	-0.576326	-0.745533	1.27129	0.586182	-2.24787	0.754746	-0.412752	-0.533024	0.200572	-1.25543	0.805749	-2.15144
ZNF44	3.06515	-1.90342	-0.780069	5.15004	-0.276759	2.65533	-0.134133	-1.53444	0.180585	3.22964	-2.25041	-1.31064	-7.32467	-1.94476	1.18814	-3.80962	1.44596	-3.28962	6.14463	3.69127	6.80001	1.21733	-0.146795	-6.98282	1.8948	-4.72716	1.75941	4.11798	-0.135034	-4.3245	-8.44753	0.394599	0.173782	8.60133	4.43099	-3.0663
ZNF440	-6.90699	0.987975	0.9993	4.32679	-3.24983	4.08069	5.16219	-1.39603	1.48651	-4.98893	-3.74201	3.21646	-3.42952	2.24129	-0.822198	-3.08532	-3.67272	3.86692	1.52988	0.0363774	1.94588	-0.956212	-1.49017	-6.45072	5.88318	0.422335	1.04346	0.637063	1.90739	-0.157415	-5.59749	3.14959	-6.51082	4.05438	-1.19945	-2.35519
ZNF441	6.65122	-3.72117	-2.94948	5.44948	-0.102577	8.89318	-1.76557	-6.43722	1.83551	5.95021	2.82081	-5.23187	-5.06988	-7.85812	-1.92673	-1.03759	5.49177	-5.63882	2.87604	-1.99044	9.39577	6.43333	-3.70124	-1.43698	-8.08944	-0.00898277	1.0264	5.94618	-1.26788	-2.64954	-5.985	4.18715	4.3373	7.42935	-0.417502	1.42166
ZNF442	4.07556	-0.944665	-0.0177814	2.5913	2.8273	1.86548	-2.1496	-2.83416	4.06837	3.55082	1.04247	-7.04823	-8.29331	-1.15849	-1.29527	-1.87458	2.65369	-3.49772	5.9351	3.45248	6.30734	2.4826	1.92872	-3.26502	0.93759	-2.02084	-1.59699	4.69021	-0.855604	-5.86908	-4.54008	-1.36781	0.421683	5.95343	5.2064	-3.00889
ZNF443	-5.32496	2.09451	-1.29162	1.27377	0.898332	-1.6618	0.702647	2.47964	0.407158	2.14141	-4.94453	-6.23133	-10.2184	6.89161	6.35976	-5.03384	4.28504	-1.8478	7.65182	9.62298	-0.339577	0.429947	7.12951	-6.27355	10.4183	-2.63016	-5.22885	2.498	-4.76236	-1.39877	-5.29826	-5.91529	-2.07201	7.09077	8.15963	-5.52329
ZNF444	-2.58801	-1.11988	-2.33203	5.50082	-6.34605	0.413887	1.70743	-0.898986	-3.00455	1.14943	-6.65154	0.678532	-6.62842	5.51207	6.96583	0.536137	5.20977	4.24536	1.42789	7.01425	1.23551	3.42507	-2.35922	-1.58862	9.17455	-5.07659	-4.6765	-2.47867	-10.435	0.687045	-4.77563	-8.17061	-1.39805	2.15927	6.95102	4.04681
ZNF445	-1.74183	-0.397877	1.15537	-0.858592	-6.77033	-0.588391	6.73454	4.44646	-4.15523	-2.46116	-0.875748	2.07691	-2.55336	5.38881	1.68655	-0.263093	0.41349	-0.162951	-1.05367	5.19016	-3.51022	-3.21344	2.6489	-7.8871	5.7874	-5.91391	0.888655	4.38232	-1.30291	-3.0168	-5.08101	3.35602	-0.123957	3.82919	1.92379	-5.24745
ZNF446	1.14153	-4.79325	-4.68844	8.26739	-6.72621	7.52121	0.142959	-6.91832	-2.92234	9.27533	-4.5449	-3.25986	-9.22655	-8.31602	7.0586	-2.74855	7.73477	-1.82899	6.98969	6.99598	11.3544	7.54738	-3.60338	-5.43974	1.62291	-5.54704	-1.56276	4.48381	-10.3136	-3.19074	-9.60227	-0.091228	2.8109	10.899	5.79937	5.89657
ZNF45	0.824128	1.76903	1.2693	0.145376	2.4676	1.71557	-7.09422	-0.360576	3.68029	1.55284	2.70984	-6.36809	-1.58442	-3.26857	0.609083	-1.61214	2.58168	-2.05741	3.48444	0.776645	-0.168625	2.21871	2.95812	1.02995	-0.321528	1.49522	-3.76105	2.11647	-0.85705	-0.472314	0.504251	0.723377	2.91482	-0.801843	0.893622	-3.6876
ZNF451	-6.48507	0.395126	3.87386	3.33253	-2.48165	3.05565	8.54593	4.42305	0.799206	-5.0901	-3.99113	8.37239	-2.64941	7.80855	-2.66605	-1.33517	-10.4494	5.72484	2.3834	1.00194	-2.65882	-6.14045	-4.07588	-10.785	6.88467	-5.99214	1.12596	5.12647	5.81892	0.724085	-9.41245	5.35567	-12.6978	4.37501	-1.99925	-7.6288
ZNF454	2.36262	1.69603	4.91764	0.117681	-4.11146	-1.65567	-1.84542	3.84506	-0.928866	0.714722	2.65335	-6.45071	0.267253	-1.41149	4.12045	2.66126	2.87967	0.231384	1.14613	4.7639	-1.36784	1.9309	5.31605	-7.99223	4.09073	-1.96957	-4.87419	4.44734	-5.93682	-6.85455	-0.292471	0.69131	1.89864	1.31088	3.17108	-6.48524
ZNF461	0.26931	0.493013	-0.820241	2.27905	-1.51336	3.37412	3.21133	0.828332	2.89453	-0.485595	-0.591895	-5.12371	-6.29803	1.14314	0.47807	-4.40965	0.77701	-0.640442	3.42748	2.3245	1.61432	-1.27575	0.190193	-2.36365	2.75267	-3.71636	0.222262	3.00489	-0.06423	-0.461976	-6.03336	0.377446	-1.39342	4.01086	1.70674	-2.64506
ZNF467	-2.0838	-4.70668	-2.31449	5.24944	0.287094	0.530904	-1.44914	-1.27989	0.770404	-0.902318	-3.23265	1.79631	-0.443394	-0.355719	-0.688639	-3.69092	-0.977605	-0.328262	-0.724033	-2.28717	3.36723	0.892937	-4.56686	4.80399	2.30253	-1.42609	5.5648	-5.42122	2.01362	6.84109	0.652066	-3.39393	0.762569	-2.32807	-2.19739	6.27131
ZNF468	4.26146	5.8922	-1.01269	-3.72203	4.06782	1.93579	-4.44907	1.35378	6.87725	0.248836	4.29283	-5.36911	-6.15817	1.76039	-0.0166851	-1.19024	1.36795	-0.225619	2.44282	0.301916	-3.12986	-0.732326	4.26978	1.2652	-0.611317	6.1852	-3.81764	3.08225	-1.00343	-2.93771	-2.6561	1.38399	0.025231	-1.66712	2.0137	-4.72738
ZNF469	7.75353	3.85325	5.70062	-8.80496	-3.80014	-9.24115	1.8934	4.95571	-9.94723	-1.02781	5.71366	-5.85761	1.90502	2.26604	5.56341	6.01209	-0.797092	1.76949	-9.71744	4.07036	-5.36126	-7.81165	2.5092	-1.57028	3.62738	-0.479316	1.16318	0.236432	0.87234	-4.7334	5.12658	1.05981	9.47431	-8.214	2.30607	-4.38482
ZNF471	3.74524	-5.25405	4.93775	2.60287	2.77213	-2.20365	-6.84899	0.67535	-1.28945	3.6772	-1.53535	-1.31877	-6.2079	1.98317	0.16588	0.214259	0.65234	0.320806	9.06065	7.04854	-1.75362	-0.472556	1.66592	-9.9035	7.4342	-9.50955	-2.72124	8.81577	3.12471	-4.81544	-7.46575	1.41178	-1.90775	8.36542	6.27657	-6.65581
ZNF473	-2.21917	3.3781	-0.757982	-0.975081	2.32677	-0.712897	-1.19936	3.34184	3.24552	0.776088	0.762223	-3.51846	-4.63809	4.28675	1.53044	-2.88756	0.32597	-2.87724	2.42072	3.30248	-3.18331	-0.929707	5.66287	-0.203615	4.52208	1.83957	-3.0931	0.375088	-1.42108	-1.30041	-1.18816	-3.7211	-0.605057	0.75783	3.13963	-2.67247
ZNF48	-0.772739	-0.115621	-0.566063	-0.307969	1.20567	-2.02183	0.554924	0.0343343	-0.0480726	-0.520092	-0.419932	-0.509967	1.16484	0.474207	1.14841	-0.414208	-0.732473	1.12333	-0.744146	-0.882762	-0.878341	-0.843578	0.0987083	4.43309	-0.167544	-0.867815	4.37673	-0.483302	0.151747	3.1857	0.428894	-0.515489	-0.824975	-1.26161	5.67979	0.351368
ZNF480	5.98517	0.629493	1.86342	-0.851667	5.43019	7.24856	-8.41773	-3.6005	6.64585	2.25681	6.21802	-3.86098	-5.58475	-5.39913	-0.563161	-0.760957	2.44164	0.400824	5.79297	1.37755	-1.5455	1.31653	3.77989	0.0673645	-1.93029	2.48515	-6.60547	7.59819	0.0656215	-5.13274	-4.20965	4.65109	-0.705579	1.69676	2.64859	-4.05559
ZNF483	3.1092	-1.32545	0.445834	0.0855674	-1.04063	0.863678	1.20777	-0.298399	-0.580683	-0.637146	-0.491608	-2.67421	-0.842853	1.4195	-2.07216	-0.602911	0.456345	1.79264	1.12721	-0.734416	-1.24533	-2.78031	-0.189753	-0.071947	0.838641	-4.51533	0.851934	2.55296	0.88999	-2.93331	-0.786352	0.85772	0.379079	0.168317	0.537642	-1.38481
ZNF484	-1.46206	1.37929	-1.75445	1.81484	-3.10547	2.33893	1.081	2.81733	1.60043	-2.18729	-1.26538	2.61558	-4.41786	-2.18022	2.63694	-2.75971	0.566924	-1.77427	4.81518	2.94131	-0.306013	-0.61972	3.33947	-8.0754	3.57205	-4.16599	-0.451144	3.78673	-0.831239	-1.43739	-3.85672	3.90235	-1.43144	4.15602	1.0162	-5.35153
ZNF485	-1.39186	0.942602	-2.18814	6.96806	-3.33567	1.63258	-3.20022	-3.08366	0.931402	0.149782	-3.15147	-6.90413	-7.01936	-2.68044	5.23194	-4.54241	7.42583	-5.11315	4.14974	6.6079	6.34531	4.71126	3.97368	-5.37458	5.81924	0.918111	-1.97606	-0.924673	-5.20698	-4.44693	-4.3968	-3.12401	5.87059	9.12792	2.73626	-0.789691
ZNF486	6.26195	3.25843	-0.396232	-7.80884	3.51238	2.23254	-2.72665	4.11739	4.48922	5.49679	4.49142	-5.03703	-6.43206	5.44087	2.58397	0.101531	3.97351	-5.4792	5.15297	4.4461	-7.32233	-1.36771	9.76132	-1.59061	0.5016	2.62232	-9.93311	7.91178	-7.179	-3.52602	-4.0371	1.25292	1.34873	0.130754	5.58803	-10.2394
ZNF490	1.34843	2.14595	-0.36356	0.0461723	1.80282	1.50885	-5.12115	1.90906	4.69785	3.71046	0.576151	-9.49203	-7.7153	-0.949599	2.24531	-0.931195	5.61322	-1.70828	5.61126	3.52357	-0.825373	2.5236	4.6623	-0.230773	2.0142	0.397523	-2.08828	4.58213	-5.20479	-1.71045	-2.6908	-6.91776	2.90065	1.55932	4.77573	-4.84365
ZNF491	-2.23017	2.35649	-0.436336	5.06501	-0.491232	5.10994	-6.31823	-0.899694	5.18742	3.05389	-1.44033	-7.58199	-6.07773	-7.8723	2.82782	-2.53329	4.99845	-0.307526	6.11725	4.44935	6.06445	3.78674	2.19852	-4.2359	0.371853	0.812637	-0.92181	3.31268	-2.70876	-0.413942	-6.0362	-1.54735	2.15889	7.57951	1.18195	-2.36608
ZNF493	-5.16873	-2.55449	3.14357	3.48243	0.891208	-0.436439	-3.28111	4.95849	-0.189205	2.44574	-6.49254	0.927024	-6.23947	9.10707	3.4208	-1.14044	-0.730016	0.366074	8.993	10.6476	-2.16812	-1.47729	0.600008	-12.5022	9.94962	-10.4919	-4.56304	8.20409	0.812111	0.633464	-8.80177	-1.89889	-6.39994	8.76437	2.31608	-8.6315
ZNF496	-3.33654	-2.46986	-1.40309	-0.679624	-4.19571	0.984255	7.24523	5.44951	-3.79582	3.26264	-5.29101	5.26959	-8.52538	10.344	6.77812	-2.28914	2.50724	-1.34836	6.42301	10.2175	-4.83247	-3.74376	2.83897	-9.78791	8.37633	-9.32986	-7.02395	5.53699	-7.91173	-0.819292	-7.97553	-0.443449	-3.83412	7.50008	9.18614	-8.12177
ZNF497	-0.544835	-0.453468	1.97926	4.0738	-3.30087	1.28496	-6.97316	2.17092	2.28016	3.18293	-1.23378	-6.11673	-3.94728	-6.14896	5.02391	-0.0640328	5.85573	-0.140976	5.56033	5.18189	2.67727	4.81687	2.16556	-2.66199	4.58927	-2.31673	-1.78447	3.32943	-6.56922	-2.70677	-2.17097	-3.04825	3.83662	2.48829	4.31773	-2.9975
ZNF500	1.09693	-1.8715	-1.92846	6.19502	-5.18202	5.91267	-2.41564	-0.517978	0.604579	4.3209	-3.02022	-7.54582	-9.54952	-6.95385	6.78093	-4.17631	8.30361	-2.0807	7.22709	7.11282	7.33578	4.38792	1.18648	-4.28534	3.50218	-4.05966	-1.8828	4.75397	-8.36883	-1.87954	-7.52146	-1.1796	3.30495	9.22403	7.49952	-1.61642
ZNF501	5.34163	0.617904	0.569165	-0.796786	5.11569	1.54197	-9.69072	-2.27731	2.81179	4.27635	4.51575	-9.87441	-7.70894	-3.75694	1.42781	0.0545211	6.00751	-3.28366	5.81098	3.41041	1.39053	3.30286	5.96249	1.07694	1.34137	-0.671112	-6.08985	4.35218	-2.51124	-2.96098	-1.31576	-1.24921	5.44843	0.844574	5.18397	-2.35606
ZNF502	3.3807	-2.08644	3.86991	4.01939	1.02538	2.44956	-6.92554	-4.68404	-0.292893	2.31386	3.98313	-6.73008	-1.89565	-5.66963	-0.479536	1.23332	1.35247	-0.554032	2.91171	3.20526	3.14175	3.43801	0.651938	-3.74604	0.478272	-1.48087	-3.44124	4.96875	1.17533	-4.6149	-2.58703	2.00849	2.58401	4.49516	1.78991	-1.71033
ZNF506	-2.10953	-0.409268	0.537162	-0.391959	-4.83468	0.884289	10.1243	7.22516	-3.56195	0.697771	-3.78633	1.7088	-8.29924	11.5075	4.87858	-2.56205	1.94371	-2.37119	2.88308	9.99644	-3.91972	-4.6451	2.77231	-12.122	10.3366	-8.26597	-4.05687	6.28202	-5.48587	-4.06463	-10.8814	-0.162401	-4.06399	9.29066	7.04537	-8.57839
ZNF507	3.7811	1.17485	-1.32166	2.14186	1.08672	5.57207	-4.19757	-1.95555	5.15119	0.389434	2.1391	-1.64426	-6.58112	-2.9208	0.727792	-4.50562	2.14633	-2.85345	3.49827	2.29866	2.39352	0.906369	2.52125	-0.535403	0.846839	1.10769	-2.58119	4.30412	-0.784216	-1.64965	-4.94551	3.46745	0.823387	3.7192	1.58578	-4.18479
ZNF510	2.08314	-2.00678	-0.481903	-0.473889	1.32286	3.9379	-1.91273	-1.33311	0.620814	1.08167	1.91171	-1.32847	-4.43983	5.24597	1.24747	-2.98228	3.25362	-4.0533	6.21467	4.23475	-3.789	0.95803	4.3587	-1.94693	4.81386	-5.6351	-8.20835	7.43951	-2.95472	-2.98305	-3.17416	2.06623	0.311229	3.24362	3.59284	-5.65009
ZNF511	-8.50594	-0.751815	-0.362658	5.14592	-2.6617	-0.376197	-0.0504548	2.06586	-1.65242	1.06237	-7.0498	0.708796	-2.92675	6.3248	5.98579	0.0366144	1.35708	4.24741	2.73153	6.42178	1.15882	2.41413	-1.34955	-4.62874	9.88109	-1.57371	-3.63997	-0.0253647	-6.49177	0.641298	-3.27682	-6.19916	-3.64683	1.44315	1.92685	1.0564
ZNF512	3.87952	-1.933	0.704696	3.65209	-3.1314	3.47023	5.29327	-0.254526	-1.05709	1.60327	-0.702352	-1.07203	-10.5591	1.15046	1.8779	-4.50694	2.1121	-2.46886	6.14414	6.83531	3.00012	-0.427985	1.9275	-12.4372	7.62369	-7.75595	-2.13838	7.18641	-2.67454	-7.34143	-12.5317	3.93274	-3.59523	11.2705	7.67489	-6.7349
ZNF512B	1.1375	3.54484	-2.35671	2.0616	-5.90002	-0.204096	-1.39748	1.86222	2.74021	5.5716	-2.54509	-1.96877	-6.15482	-7.74799	3.69546	0.567443	5.35226	-2.55841	1.56128	4.64378	4.79057	3.29095	1.45002	-2.15098	-0.338739	3.29811	1.14133	-0.30192	-8.2433	-0.0209768	-4.78063	-6.09292	3.51185	3.6436	2.14754	-1.39922
ZNF513	-2.9196	2.65859	-3.81016	4.20995	-7.86138	1.37788	5.10298	-1.44135	-0.182435	-1.24619	-2.05185	1.69399	-0.759057	-4.99113	3.13434	-0.592672	1.95973	-0.441311	-4.76015	1.16487	5.1796	4.62003	-1.72457	-0.185293	1.42133	3.1118	1.09908	-7.44155	-5.16055	-0.153613	-1.72301	-1.13015	-0.224074	1.40571	-1.09507	5.84238
ZNF514	0.268418	-2.57659	0.0842753	3.58379	-0.847778	-0.257115	-0.995093	3.09385	-1.0416	3.16565	-2.64147	-2.14267	-5.29978	-0.432974	0.0260057	-2.17386	0.996196	-0.899265	5.86902	5.15374	3.58329	0.79305	1.26397	-6.63332	6.06229	-3.36921	-0.440146	3.5412	-0.598575	-4.96499	-6.5127	-0.577884	-1.39588	7.77686	4.4239	-1.71609
ZNF516	1.24814	-0.688899	0.689002	0.733985	-3.62395	6.48538	6.33494	-1.35404	-0.305989	-0.84459	-0.443318	6.32495	-0.967612	1.54386	-2.48689	1.43742	-3.53567	3.80052	0.541133	-0.525605	1.5862	-3.32644	-4.56677	-8.15333	-0.965186	-0.297544	0.0530202	5.25387	1.78262	-4.19366	-7.90024	7.42637	-8.0292	5.03102	-0.894884	-2.80295
ZNF517	-1.40964	-3.15109	-5.57384	9.93451	-9.98307	3.85895	-2.25388	-1.3387	-1.59511	10.1206	-7.22311	-4.26857	-10.934	-4.30474	9.11899	-2.36727	11.5506	-4.77037	5.65426	12.3685	9.34724	7.57335	-1.13551	-5.93051	7.78946	-5.30785	-2.4625	1.41834	-13.1464	-3.86666	-10.319	-7.21256	3.16178	12.7075	9.71086	3.11233
ZNF518A	-2.39892	-0.0160333	4.2128	5.17589	-2.92736	-0.574511	-5.82844	3.04488	-0.086835	2.41409	-2.11653	-1.09517	-0.356085	-5.74602	0.794301	-0.09171	0.551681	-0.16558	1.73968	6.29116	3.07943	2.29674	-0.175851	-9.15338	4.33045	-3.22689	3.25838	1.60367	1.78669	-2.14182	-6.36452	-2.76565	0.889803	7.01329	1.04962	-2.4143
ZNF518B	6.1148	0.585779	1.95246	-7.32135	6.24269	0.456247	-5.37049	-1.8446	3.55224	0.735475	6.56521	0.436895	-0.128173	4.44848	-1.65832	2.55884	-0.9347	0.40029	1.85538	-0.577031	-8.3804	-1.64444	4.61907	2.59159	-1.71187	1.89072	-7.81855	5.22983	1.16509	-2.50763	0.170503	4.39549	-2.16356	-6.74167	2.98374	-4.30198
ZNF519	-4.51032	1.18221	-1.02272	1.98374	-3.97239	2.08957	-1.15368	2.92384	3.17883	1.53107	-1.65477	0.50853	-1.43212	-2.00982	1.11989	-1.60751	3.57559	-5.23499	1.17514	3.14919	1.23981	1.88975	3.88296	-3.62864	2.22014	1.35921	0.0699974	0.183074	-3.91664	0.21121	-2.90667	-3.84017	0.616646	4.94737	0.435685	-3.22906
ZNF521	4.23379	-0.896145	2.9256	-10.1841	1.29143	-2.07303	-5.85997	7.70137	-1.85374	8.14978	2.68358	-4.3328	1.41768	3.6031	6.12155	6.23205	5.9931	-1.25289	2.2436	6.97629	-7.01646	-0.574318	6.79629	-3.81331	-1.72417	-5.66806	-4.95924	8.1692	-3.77649	-1.33171	-2.03626	0.688524	1.46699	-1.64796	5.39029	-8.75913
ZNF524	-1.83609	-2.99394	-1.5791	2.59947	-0.802035	0.899877	-3.07062	0.0324028	-1.7462	1.30793	-4.0314	0.0847631	-2.85518	0.0387972	3.79598	-0.577704	2.40086	1.3936	1.64811	3.07664	1.3372	2.33824	-0.880262	1.74979	3.34461	-4.35594	-2.45146	-1.03048	-4.14185	1.86328	-1.94886	-2.7328	0.747572	0.637116	3.49222	2.59645
ZNF526	-0.277609	-0.522382	-5.13379	1.60135	-0.300132	2.67828	-1.00106	-3.64653	0.0938017	2.27954	-1.55387	-7.46935	-10.0809	3.16821	6.61426	-4.29304	7.59298	-5.20508	7.00231	6.7039	1.92645	3.33656	5.34079	-1.72571	6.46447	-0.779736	-6.79014	1.51808	-8.02977	-4.04126	-4.46179	-1.52195	2.96236	5.02302	7.81321	-0.671676
ZNF527	-1.44399	-1.53253	2.93553	5.80559	-0.803632	2.13927	-3.9769	0.672351	3.09586	0.417429	-1.87649	-1.51428	-4.83587	-2.90563	1.33565	-2.27294	0.671559	2.04772	6.47023	5.37755	0.870395	0.407607	1.36783	-8.17501	4.26506	-6.38144	-0.571291	5.88318	2.30453	-0.782814	-7.57025	1.40497	-0.958735	7.82503	1.3199	-5.85113
ZNF528	5.16783	-0.667779	4.43867	0.911847	2.00812	-0.117308	-7.57585	2.09613	0.455942	6.0327	1.34245	-6.73636	-2.24602	-6.30233	0.907206	1.54861	2.09516	-0.485162	5.6379	5.22931	1.60584	1.86419	4.28246	-7.90395	2.39407	-3.26803	-1.56598	6.40961	0.056482	-5.49542	-4.95175	0.879677	1.07096	5.56103	2.78356	-4.84591
ZNF529	0.160025	-1.13641	0.438942	7.14368	-7.66027	5.22613	6.14426	-2.81272	-0.914131	-1.35987	-1.40854	2.86544	-3.57874	-4.65197	-3.28551	-1.04945	-0.191806	-1.03858	3.25482	2.06214	8.30313	1.01932	-4.93887	-9.51939	-0.311766	-1.58856	3.22975	1.13621	1.42611	-5.38895	-8.57604	5.09507	-0.923258	10.2232	-0.72045	0.204388
ZNF530	1.02394	2.25923	-0.0533491	2.87883	-0.0781977	5.6207	-4.81728	-4.93131	1.54004	3.25305	2.62186	-2.94401	-2.90074	-6.41332	1.87524	-1.08341	4.12554	-2.37014	3.59343	3.09394	5.32536	2.76216	1.18581	-2.92324	-4.45872	1.4099	-2.62573	3.57236	-2.48695	-1.54662	-3.84026	2.06955	1.83004	5.68181	0.0664273	-0.913259
ZNF532	6.319	-1.79363	0.13377	-3.90793	-1.87525	2.20632	-5.13946	-0.48099	-0.281123	6.13635	2.12999	-2.68274	-0.946975	-7.74169	3.49168	1.29423	4.07412	-2.61754	3.79948	4.12603	1.31639	2.83266	4.1835	-1.74359	-4.25596	-1.90453	-2.65923	6.07421	-3.36687	-1.72595	-3.49955	3.28771	1.71729	2.88149	5.1312	-2.72961
ZNF534	1.60712	-0.694336	-1.42723	0.178243	1.43255	2.31378	-1.86446	-0.97413	-2.32744	1.01908	0.563413	-1.60914	0.107563	-4.23763	-0.367103	-2.57935	1.96787	-1.46681	2.09218	-0.42284	1.8318	1.79478	0.00775115	1.09884	-2.73226	-0.87221	0.105117	1.07615	-0.656824	-2.83807	-0.535875	0.91601	2.34961	1.35683	1.61998	2.52997
ZNF536	-3.43339	-4.67656	-3.7983	1.1341	7.91704	2.69582	-2.49695	-2.71372	3.57095	0.0553572	-3.52943	2.52124	2.79807	-1.5935	-3.87331	-3.2261	-2.47336	0.435436	2.02955	-3.59317	2.30039	-1.13218	-5.6763	9.93073	-4.08496	-1.33227	7.00064	-5.05707	8.34528	8.81782	2.79739	-3.14051	-0.701536	-1.68959	-4.3566	3.26907
ZNF540	1.51307	-6.27264	1.02717	7.66676	-2.4499	5.35925	3.91488	-6.00972	-2.72877	-1.47282	-0.817761	0.37773	-4.12795	1.13049	-0.951069	-3.38859	0.835912	-0.732952	1.51538	2.78868	8.20273	1.42759	-6.06228	-6.63356	1.98677	-5.38244	0.81382	4.76742	1.57876	-5.16155	-8.43526	3.39017	-0.840841	8.68998	-0.0948493	2.87148
ZNF543	6.55139	0.199215	2.36055	-1.25456	4.77841	4.29383	-8.90137	-6.81747	2.73779	2.39519	6.49503	-5.40563	-3.8732	-6.22977	-0.47448	1.1645	4.18919	-1.17482	2.73099	1.3282	1.32176	3.56294	3.18491	0.580847	-1.85108	1.23741	-6.28742	5.74478	0.132397	-5.51452	-2.67665	3.86808	3.87403	1.40657	1.42592	-1.36886
ZNF544	5.78936	3.82568	1.87967	-2.87918	-1.22066	0.778976	-3.56473	2.54428	1.30267	5.39056	2.35896	-7.3672	-6.08546	-4.26189	5.41653	2.70381	4.48534	-3.22301	3.48251	6.87443	0.849727	1.63539	8.88219	-7.70104	1.15602	1.7511	-5.92573	6.88493	-6.98842	-5.85275	-4.39442	1.6092	2.1364	5.24087	6.36069	-7.77467
ZNF546	-2.9619	-0.667379	0.920838	7.77271	-1.37255	2.09251	-2.13445	4.70271	3.59646	1.71703	-5.66244	-7.6447	-11.1449	1.09642	3.72981	-5.8332	2.50209	-1.18651	8.93999	7.41266	3.4637	2.04083	2.00364	-7.7203	8.80229	-6.80853	-0.511716	5.56185	-2.69931	-0.119743	-9.5885	-2.51974	1.36815	9.09142	3.56842	-6.80323
ZNF548	1.19105	-1.46261	1.71395	1.90709	0.957645	0.461271	-1.24261	1.86005	0.544449	3.44077	-0.391097	0.765105	-2.20274	-3.69861	-0.299968	0.616897	-0.832786	0.380214	2.89165	2.81451	1.08726	-0.63817	-1.25882	-6.14905	0.722319	-4.50771	0.536257	4.29786	0.985737	-1.04872	-6.36567	0.630545	-2.73697	4.59109	2.07281	-2.95254
ZNF549	2.96578	-3.89597	3.53855	1.26512	4.46408	3.75459	-6.33982	-3.19629	0.658434	3.83973	1.84564	-5.35137	-6.30811	-1.43859	1.16659	-0.707627	0.545619	2.45501	7.89883	3.98753	0.754341	1.49493	1.74082	-5.36451	2.72538	-4.70933	-3.30706	8.96452	0.801857	-5.81086	-6.17924	2.18916	-1.73302	6.23545	5.76803	-1.73347
ZNF550	2.74178	0.758685	-1.51429	-1.25018	2.25422	3.68832	-3.18669	-3.54434	3.30391	1.99046	2.84565	-7.98061	-12.0567	2.93367	2.55267	-3.55509	5.49085	-2.59497	8.37226	6.24052	-0.214322	1.77897	7.01119	-4.53261	6.13506	-1.89826	-7.69589	7.03683	-4.5961	-5.50427	-5.47212	2.24366	1.89167	5.36813	7.02021	-5.84579
ZNF551	4.55988	1.69702	2.76089	-0.924338	1.5718	1.4359	-1.08595	-2.67227	1.48034	-0.00916191	3.05937	-3.67914	-3.68571	-3.11433	-3.25865	1.76261	1.5773	-1.66516	-1.24728	0.249197	0.769538	0.900023	0.571418	-0.364156	-0.128614	1.32957	-1.36032	2.69339	1.43373	-3.31895	-2.51567	3.41343	1.96447	0.6372	-0.185454	-1.9445
ZNF552	2.12492	-2.46392	2.17139	4.81849	1.08205	5.69821	-4.04933	-7.17946	1.70263	2.62812	3.05511	-4.06854	0.491363	-6.59617	-3.48871	1.61796	-1.01023	2.04475	0.60697	-4.19135	7.52529	3.58967	-7.05103	0.064448	-7.83312	0.600912	3.03985	3.62093	3.75052	-0.597603	-3.80916	3.68272	1.42649	0.808513	-4.41755	4.26977
ZNF554	1.77743	-2.87135	-2.06907	3.4788	-1.90742	6.57017	-0.807173	-2.03808	-0.902112	7.43936	-1.02569	-5.75769	-8.07477	-4.23213	4.28452	-0.800497	8.51855	-3.58806	6.74177	5.44366	5.97314	5.89822	0.616912	-2.55626	-1.75495	-4.05767	-4.69841	5.80741	-8.84304	-3.85549	-6.62715	-0.863966	3.09263	8.10143	5.73011	1.12593
ZNF555	3.66755	-2.97605	-0.673243	-1.97037	2.66482	5.35474	1.81008	-2.58427	0.548995	3.69567	2.52007	-3.4727	-6.81874	5.04911	1.25757	-2.98025	2.55399	-2.06076	5.57704	2.94715	-2.47075	-1.16347	2.59963	-1.55824	3.4792	-4.7077	-6.98908	6.63368	-2.61138	-4.45333	-3.63782	2.24038	-1.59582	2.49403	4.59079	-2.87002
ZNF556	0.62278	2.55208	-3.03501	1.27136	0.0184029	2.95499	-3.30607	-0.411253	2.1966	1.61988	0.542211	-8.60331	-8.6112	3.36551	4.26231	-2.2082	6.00083	-4.03323	6.69717	4.88382	1.74985	3.96933	6.3631	-4.85581	4.3211	2.38798	-7.45221	3.3609	-6.88835	-5.51474	-3.38147	-1.94652	2.59405	3.31046	3.47465	-4.32614
ZNF557	-0.0489674	0.134692	0.0751978	1.45188	0.620106	1.78259	-1.11673	0.398651	3.16312	0.758685	0.168747	-5.38926	-5.26297	-1.3349	1.50177	-1.52314	2.07472	-0.88531	3.15279	2.11392	0.570073	1.3488	2.30194	-0.512989	2.12895	-2.82344	-0.590296	2.36628	-1.19607	-1.23913	-3.85645	-2.40332	2.01961	1.64801	1.30731	-1.85302
ZNF558	-0.343253	-2.61227	1.99371	1.18319	2.81732	0.293465	0.0690211	3.37602	0.137183	3.75444	-4.44496	-1.16483	-5.44652	5.08125	-0.081794	-0.942483	-5.23772	2.11624	6.25291	4.40084	-0.64625	-3.94958	-1.81587	-3.91338	6.07388	-7.7531	-0.311175	6.15316	2.8685	0.529578	-6.43264	-0.754545	-7.00485	2.75582	2.10896	-4.05613
ZNF559	0.557084	-1.9055	3.19009	1.47191	0.315161	-4.13119	-3.11727	-0.833815	-3.02403	1.53386	0.466493	-0.0529287	0.754855	-4.10031	1.467	0.910711	1.55731	0.14592	1.73837	3.80422	-0.239133	1.46539	0.882641	-3.40187	0.714866	-2.96626	-0.456739	2.44154	-0.121508	-1.45432	-0.673115	0.544357	1.09026	2.39914	2.73893	-0.71541
ZNF561	4.55149	-0.293034	1.67992	-6.55448	6.35532	1.1893	-8.14366	2.10431	3.70735	1.83725	5.40869	-6.39479	-4.54657	3.89603	1.15767	-0.0229264	1.64109	0.56935	7.32001	2.65289	-10.9848	-1.14288	8.29851	2.09653	1.9952	0.890019	-10.2385	8.05827	-1.30896	-1.63023	0.577768	3.08024	1.53752	-3.70739	6.30465	-9.52225
ZNF562	2.0249	1.04487	4.35756	-0.601082	1.40347	1.96476	0.424661	-1.74095	2.15836	-4.35875	4.00371	1.40477	1.26132	-2.54527	-3.57903	2.13608	-4.77166	4.29886	0.546074	-2.40974	-2.61317	-1.59621	-0.538641	-3.7019	-0.574257	2.75133	-0.805746	3.97777	4.88503	-4.80142	-0.911796	6.31467	-4.729	-0.350826	-1.11524	-3.57697
ZNF563	-0.467124	1.21158	-2.09514	4.14036	-1.83083	5.36403	0.507568	-2.27735	3.95817	0.992395	-0.875398	-4.2141	-7.15111	-1.98784	3.28094	-5.09285	4.30721	-1.85267	4.72386	2.80618	4.3299	3.10291	2.25669	-1.75689	3.27085	-1.02928	-2.18885	0.952764	-3.585	-0.94845	-4.2503	-1.05329	1.30727	5.08443	2.76731	-2.50593
ZNF564	2.56572	-1.67352	-2.04931	0.66519	2.73015	2.1307	0.296287	-4.02393	1.08071	2.89509	-0.0599239	-5.70241	-9.30969	3.02151	1.02485	-4.03069	2.93386	-2.61101	6.97361	3.84395	4.22098	1.91232	3.06672	-3.02675	3.02596	-3.55523	-2.88051	4.29824	-2.363	-5.79925	-6.08043	0.337012	-1.025	5.99498	5.78019	-3.30209
ZNF565	-0.666747	-0.0630531	1.7408	2.01367	-1.47908	1.77952	1.46781	0.677982	0.898213	-2.05713	-0.133268	-0.0151806	-4.32045	2.08845	-0.967501	-1.76855	-0.866752	2.53281	3.91348	2.26589	-1.45855	-1.30223	0.161321	-7.0426	5.478	-4.3769	-0.414279	3.70053	1.63512	-2.53892	-3.55741	3.47748	-4.07595	3.56095	0.76137	-5.88352
ZNF566	-4.00871	-0.750616	-3.00903	6.31401	-8.16447	5.40005	8.12998	1.92619	-2.05597	-3.81557	-5.13019	1.34411	-7.19614	5.93832	2.11945	-6.21418	1.98947	-2.08516	2.9295	4.58754	2.67572	-0.613422	-1.53946	-6.97468	7.56082	-4.24872	0.217427	0.642857	-3.32158	-0.849231	-7.7049	0.117582	-0.776451	9.56002	1.30312	-2.51092
ZNF567	6.29083	2.57857	1.61138	-4.15369	3.20142	4.78559	0.697226	1.14401	4.76527	-4.63526	6.20176	3.8017	-5.47791	6.28038	-4.18236	-0.897472	-4.66208	1.12391	4.0444	-1.89114	-8.1338	-3.38555	2.55025	-0.575252	1.44386	1.16926	-8.47409	7.4465	1.7458	-2.48194	-1.97062	7.80994	-4.95694	-3.48313	3.36452	-9.9236
ZNF568	5.70572	-0.707385	1.15899	-3.02608	3.37952	4.10655	-1.35489	1.27366	2.66566	1.99841	4.20087	-2.62171	-6.86273	2.7543	0.114274	-2.42331	1.49436	-1.7942	6.34393	3.45879	-5.65633	-1.1657	6.20364	-2.79106	3.19984	-4.60887	-8.06737	8.30129	-3.05946	-2.23351	-2.90024	3.35005	0.125787	0.943261	4.45459	-8.74861
ZNF569	5.12303	-1.20635	2.77807	0.146166	3.73285	1.76454	-6.25279	-0.899033	2.87112	1.87686	5.25844	-7.08639	-2.48649	-3.29715	-1.01028	0.134112	1.91622	-1.26551	5.84815	2.11844	-1.1362	2.09224	4.00975	-0.502955	1.18514	0.843124	-5.43608	4.54485	0.0973652	-4.78117	-1.77543	1.70839	1.73356	1.10991	4.24215	-4.91352
ZNF570	1.43801	0.459119	1.00181	-1.54	2.62723	1.23926	-4.82263	-0.944333	2.39454	0.815753	2.00929	-3.80747	-1.14881	1.50331	1.50337	-0.0682349	1.68042	0.0130516	4.5934	1.7267	-3.78915	-0.451709	4.01419	0.77525	0.816127	-1.19367	-5.94684	4.47992	0.346149	-1.74956	-1.38223	1.20433	0.155188	-0.606313	2.35978	-4.56856
ZNF571	-0.262293	-2.11217	5.69747	-1.99113	-0.227724	-1.25788	0.414997	0.142732	-1.86948	-4.15838	2.94696	0.265755	5.38761	2.76498	-2.31409	4.94786	-2.75484	4.74578	1.44826	0.289561	-3.97122	-2.08932	0.563093	-6.25906	2.10793	-5.28938	-2.05796	3.61893	4.45033	-4.42191	2.43022	5.30039	-2.28378	0.970053	0.543728	-6.09212
ZNF572	9.0028	-4.10577	-1.76325	0.273287	1.52726	5.80794	-8.6132	-6.62458	0.605534	10.5385	3.87381	-6.98194	-6.09119	-11.2461	1.66131	-0.107557	9.45215	-3.39059	9.93912	3.52232	5.80256	7.70925	5.01442	-2.16906	-4.19445	-1.81808	-4.73968	9.16593	-7.57568	-9.97982	-5.84326	3.16053	4.65197	8.70187	8.75101	-0.768147
ZNF573	1.89645	-1.7212	1.5443	0.601744	0.739924	2.9549	-4.29285	0.587534	3.73168	3.87423	1.40985	-5.34276	-3.84236	-5.71351	-0.918543	-0.0749408	1.24795	2.23798	3.97536	-0.658853	1.63208	2.32835	2.15012	-2.27837	0.867032	-0.619105	-1.24672	4.83096	-0.130982	-1.38066	-2.76955	2.54599	1.28942	1.49931	2.64494	-2.58822
ZNF574	1.81892	-0.544796	-1.68745	1.07257	3.89842	3.48315	-5.22404	-6.36821	2.38886	1.77301	1.43853	-4.9906	-4.64254	1.4692	2.93269	-1.44207	4.56904	-1.13108	5.03192	0.884363	0.296822	2.42639	-1.10439	2.37903	0.714791	-0.0209024	-5.23976	3.22724	-3.29335	-0.749968	-2.76768	-0.941773	1.67557	-0.179269	3.71649	1.78563
ZNF576	-2.90553	-1.63878	1.55379	4.52396	-0.533773	1.10674	-4.11545	-0.723815	-0.0878705	0.324315	-2.80753	-4.53882	-4.44435	-1.62542	4.93654	-1.61855	3.37688	2.54607	7.22857	6.06964	0.615427	3.40338	1.75841	-4.2527	7.90564	-3.67103	-4.30907	3.59367	-4.22884	-2.64878	-1.26208	-2.67191	0.89933	2.91807	5.26461	-2.0092
ZNF577	-0.997275	-1.16596	1.62467	2.7194	-0.302699	2.283	-3.79129	-2.69191	-0.38592	0.571952	0.36362	-2.97318	-2.5184	-0.253041	-0.484668	-0.872783	1.16518	0.00430312	1.65943	3.9498	2.17271	1.6752	-0.0636141	-2.79468	2.04349	-3.86069	-2.70223	3.72265	-0.155224	-0.570852	-3.15114	0.398139	0.77531	3.72804	0.473779	0.405178
ZNF579	2.13003	-0.439768	-2.11556	1.99202	-5.42467	-1.27093	-0.0174804	-1.0449	-2.87082	0.0267811	-2.16071	4.55209	-5.31767	1.08356	5.44623	2.05956	5.66705	2.47109	-0.108286	4.9524	-1.27961	3.78534	-1.545	1.50991	5.5062	-4.39068	-4.10095	-2.99228	-8.61472	2.01325	-2.68314	-5.89367	-0.223469	-1.60364	8.05584	3.58436
ZNF581	0.767068	-5.7674	-1.93376	-3.11845	-0.307867	0.598942	4.95355	3.89004	-4.35286	3.24237	-3.10221	0.410706	-7.28718	9.5644	4.68902	-3.93737	5.1227	-2.26919	5.7512	4.78941	-3.16202	-0.841741	3.35682	-1.39116	6.597	-8.42125	-6.66783	6.37525	-10.1323	-0.78383	-3.66031	-2.21493	0.638504	1.7121	9.40224	-2.03914
ZNF585A	1.86958	-1.00416	0.2789	1.48868	4.52403	4.54	-6.36149	-1.67009	5.03774	2.95963	2.41747	-7.49106	-9.53652	1.20702	1.26703	-4.91111	2.16478	-0.809884	7.17163	3.4019	0.676656	1.84219	4.91456	-2.02587	5.24968	-3.84133	-5.61901	6.23169	-1.56527	-1.75293	-4.69016	1.76318	0.578111	2.74235	4.77525	-5.12311
ZNF585B	3.37154	0.771397	1.39034	0.385793	1.72873	2.41091	-6.88746	0.424041	1.47343	2.46093	1.93958	-9.83302	-5.39995	-6.04141	0.519181	0.21069	3.8788	-0.621104	4.27808	2.15902	0.319462	1.23775	3.80157	-1.92823	1.18693	-1.25869	-3.35157	4.05851	-0.924682	-1.52817	-2.44175	1.83815	3.87579	1.57698	2.20494	-3.38185
ZNF586	3.26064	0.473482	4.07844	-0.777285	-0.570719	0.298752	0.358875	1.39568	-0.513972	0.367042	2.51772	-4.4436	-4.56464	-0.282459	2.95965	1.51466	0.343027	-1.54163	3.22364	2.6258	-3.66064	-1.67472	5.36452	-5.01355	2.79967	-3.44523	-2.20036	6.8083	-0.692796	-2.40662	-2.30563	3.18848	0.218362	0.846093	2.24735	-6.11766
ZNF587	0.113045	-0.486669	0.216887	1.35398	-1.07945	0.707666	1.03677	0.434209	0.434114	0.0902308	-0.350135	-0.134153	-1.98163	-0.939014	-2.2554	-0.126817	0.0133591	0.827438	-0.151146	1.28244	2.80613	0.838113	0.39424	-2.91054	1.64826	-0.440197	1.62476	1.57404	-0.655517	-2.76126	-3.03059	0.281322	-0.150674	1.4747	-0.233039	-1.85294
ZNF592	-0.277284	-1.52219	-4.56751	-0.621181	-0.356793	2.72529	4.61027	-1.22023	0.737527	-4.08224	-3.46148	6.1905	-5.59679	6.97003	1.30259	-4.75509	1.38181	0.0174499	4.16383	1.11918	-3.51878	-2.66047	0.690069	0.663581	5.44169	-2.97199	-3.04243	2.37149	-2.29983	-0.627342	-2.87979	1.10505	-3.74689	-1.0082	6.8487	-2.45321
ZNF594	4.88842	-2.28065	1.50163	4.42921	2.23032	6.76072	-7.04678	-5.96657	2.884	5.06433	2.58181	-7.17379	-8.60288	-4.86246	0.537157	-1.45056	4.20512	-1.2348	6.94892	3.79267	5.52532	3.77459	0.154117	-4.0984	0.069919	-2.08477	-4.18939	6.72167	-0.942074	-5.68898	-7.01639	2.2416	2.76351	6.66197	2.22841	-0.510607
ZNF595	3.92531	-2.23077	2.49292	-0.588541	0.87142	4.5743	0.118811	-2.57918	-0.561051	2.81167	2.58292	-0.355397	-2.93769	3.55203	-1.97778	1.03642	1.10698	-0.439327	5.78912	3.11436	-1.6939	-0.119767	2.07097	-5.75956	2.4379	-5.81588	-7.63618	8.57411	-2.45132	-4.63289	-3.32714	4.51538	-2.73177	4.11835	3.67513	-6.5897
ZNF596	6.69875	-1.74253	-1.6736	4.21377	-1.0618	4.91797	-0.685249	-6.18584	-0.809369	8.75623	1.66131	-6.87313	-4.91343	-7.59937	0.71041	-0.0987058	8.18747	-6.66291	1.5742	3.66793	8.32851	5.09576	-1.30891	-3.10359	-4.38615	-0.625531	0.450124	5.83208	-3.3007	-6.23171	-6.15974	2.1907	4.23631	8.01546	0.716096	0.299253
ZNF597	5.90207	-2.35863	4.04367	0.77458	2.36736	1.49864	-4.01066	-5.57846	-1.48224	0.13119	5.87764	-2.33157	-0.132326	-1.92424	-1.75282	1.17585	-0.300433	0.421391	0.743551	1.12827	-0.516038	2.07073	-0.816082	-0.306897	-0.865697	-0.737511	-3.23361	3.90034	3.51639	-5.1054	-0.929465	4.10145	2.10979	1.65064	0.852449	-0.416075
ZNF599	0.959741	1.28809	-1.96933	6.43956	-1.35616	5.54179	-5.24488	-2.60264	4.82651	3.99759	-1.16648	-10.7653	-12.2226	-3.74197	5.4373	-6.10531	8.00526	-4.55563	7.48044	6.63506	8.43809	5.66793	2.32297	-3.90734	2.93648	-0.0273297	-2.07559	3.8561	-6.50054	-3.40359	-7.76458	-3.15518	4.82209	8.50768	5.37946	-2.57029
ZNF606	3.73812	-0.392226	-1.53324	7.35773	-1.46999	8.81867	-4.51399	-8.34327	1.57298	5.23605	1.36231	-6.76404	-7.53532	-8.15426	2.21726	-2.71159	5.51414	-2.60607	4.98599	2.55903	12.2481	5.54245	-3.07611	-6.15989	-5.24855	0.538881	-0.0513789	6.28743	-2.15089	-3.5881	-10.1911	5.0199	2.4135	10.2689	0.341002	0.731131
ZNF607	-2.1592	1.22355	-1.24966	1.68425	-0.35653	0.583917	1.34745	1.00027	1.86583	0.949883	-0.869644	-5.90802	-8.32924	6.52147	2.96921	-4.86151	5.12495	-3.87987	5.4339	6.31418	-0.0758755	0.656495	2.95451	-2.25662	8.04579	-4.43819	-4.12799	1.12992	-4.18282	-1.24758	-5.15556	-2.68128	2.68098	5.50168	6.21528	-5.0576
ZNF608	8.72118	3.68914	4.50226	-13.2642	-1.02038	-5.17986	2.99382	7.96597	-5.39014	3.47112	4.1403	-2.24217	-0.704777	6.98584	6.94935	5.10234	0.488049	-0.620495	0.236734	3.37712	-8.81974	-5.90876	9.8853	-6.91045	0.278392	-2.92378	-8.21525	8.77932	-4.97691	-3.49604	-1.27313	4.79808	2.96288	-3.77726	7.10873	-9.94871
ZNF609	3.83463	-2.89127	-1.01195	-7.86858	-3.84992	2.03799	7.12647	3.21309	-5.84302	-0.710372	1.50835	1.10638	-5.02062	8.99205	4.25704	-0.285491	4.93865	-1.12415	1.24769	6.87858	-6.17097	-3.25166	8.20276	-4.71919	5.74628	-7.39166	-9.57923	8.47255	-8.8726	-4.63695	-3.4446	3.52071	-0.338698	3.01936	10.1766	-7.38179
ZNF610	2.77588	-2.60011	0.0666136	-2.27315	1.26628	-0.891984	-3.36501	7.45129	-1.03888	9.13243	-2.90916	-8.53207	-11.881	7.17316	7.09836	-2.18455	7.22134	-5.28839	11.5688	12.4138	-2.61573	1.4913	10.5575	-9.19303	10.2982	-9.24486	-9.62699	9.72895	-10.1763	-4.15382	-6.96351	-5.18285	3.01175	7.23425	12.9434	-10.8712
ZNF611	2.59482	0.471014	1.9971	0.326775	1.44433	2.04252	-5.3897	1.79353	2.52082	2.74483	0.554081	-1.95948	-3.16662	-5.44683	0.871096	-0.47605	0.434362	0.301713	4.15076	1.90453	0.385323	0.395535	2.50316	-2.97423	0.14291	0.16765	0.0365603	3.91466	0.498886	-0.675693	-3.6036	0.588666	-2.61235	1.66521	1.50872	-4.24714
ZNF614	4.93612	-0.813397	2.02353	-1.35143	4.3279	3.70755	-2.59388	-6.99886	3.3901	-2.06249	6.16126	-2.39337	-4.48863	1.98825	-4.15276	-0.193993	-0.204474	0.588259	2.82973	0.3245	-2.69109	-0.835597	0.0249871	0.422014	2.21968	-0.0302236	-5.8367	6.29344	3.37693	-5.32704	-3.06018	6.47965	-0.129225	-0.438543	1.37399	-1.66866
ZNF615	4.64866	-4.76859	5.50111	-1.67158	4.96477	3.85266	-5.54744	-4.52157	2.15749	-2.4098	5.82319	0.849423	-4.62406	6.22099	-2.88176	1.31809	-2.25102	4.6712	7.70319	1.81152	-8.17258	-1.90856	0.534069	-2.12113	5.64395	-7.08383	-10.3984	10.3517	2.91354	-6.10357	-1.60018	8.09978	-2.86008	0.498828	4.50228	-6.97919
ZNF616	6.06887	-2.97348	6.28474	-4.48012	4.44882	-0.872878	-2.65867	0.357013	-0.692296	1.63414	6.0568	-6.68743	-1.72865	2.02061	-1.07935	2.80983	0.261006	1.51038	5.09863	3.19111	-7.37345	-0.269462	5.99571	-4.31842	3.76922	-4.12413	-8.77692	9.56561	-0.446757	-6.73732	1.28495	4.88985	1.03671	1.16726	5.5303	-9.48073
ZNF618	1.36805	-1.4751	1.73341	-0.864935	-1.55676	-0.958586	-5.49077	2.40097	-0.795392	4.93203	0.0415414	-5.43241	-1.59409	1.65038	4.38783	3.68811	4.21216	-1.06278	2.85141	7.10008	-2.22667	1.27051	5.46075	-5.6828	3.63432	-0.764921	-5.34328	5.65164	-3.85402	-2.64844	-3.20203	-1.31145	1.46634	2.42514	4.79101	-5.70789
ZNF619	2.09151	3.70881	-0.978957	0.304034	1.81281	2.1118	-9.70781	1.50574	6.00103	5.94571	2.15107	-11.0812	-9.12352	-6.7227	4.85356	-4.78269	7.01675	-4.83106	7.84674	4.90612	3.0091	4.23151	7.17096	-1.49464	1.68449	3.1574	-4.22208	3.02249	-6.87929	-1.92089	-3.0911	-1.17535	4.81203	4.43615	4.43525	-3.98707
ZNF621	-0.436212	-3.34512	0.508394	6.14896	-1.06217	4.4569	-2.72885	-2.11043	2.66471	1.42784	-3.89892	1.16281	-8.23383	2.58136	0.175432	-5.75159	0.418759	-0.327741	4.85836	4.17374	3.81686	1.31013	-1.65485	-7.03725	5.85463	-4.8768	0.133468	4.84827	1.01798	-0.622571	-9.80844	1.44967	-1.57656	8.76871	0.870936	-3.05099
ZNF622	4.98849	-0.533977	-0.350539	-1.1602	2.40382	6.00094	-5.35178	-3.17623	3.5242	3.11858	4.20075	-5.93282	-7.08695	-3.76123	1.55585	-3.33308	4.96499	-1.01285	5.26385	1.93905	0.204542	1.83888	3.46574	1.45458	-0.0945701	-1.63806	-4.88654	6.44026	-3.0131	-2.04933	-4.38361	3.08161	3.32194	1.67738	3.35986	-1.15982
ZNF623	1.66991	1.49401	-5.19906	0.875728	4.78642	2.89313	-4.69562	-2.76007	5.58923	2.3063	1.40038	-7.37784	-11.8112	3.9594	1.94955	-5.5605	3.70784	-5.37138	7.4146	4.01603	-0.331546	1.49953	4.3845	0.460143	4.811	-0.00888938	-5.01548	4.01944	-2.26655	-1.32884	-3.65777	-0.489747	0.753669	1.87818	4.78488	-3.83447
ZNF624	4.93358	1.56295	-2.91826	-1.89796	3.28237	1.79485	-7.43794	-0.179913	3.63035	3.44385	3.75057	-8.32503	-6.94338	-0.137267	4.04531	-2.44783	6.60212	-6.98596	6.25308	3.95035	-0.374127	2.34759	7.31746	0.177889	0.41924	0.812352	-3.52472	3.2062	-3.59624	-1.91512	-2.31377	-0.745509	5.11848	0.639818	4.60711	-4.48857
ZNF625	3.57141	1.8811	-0.353597	0.211944	1.66337	0.937498	-1.73356	0.628166	3.37851	3.38548	1.82436	-5.4491	-6.41994	-3.19729	-0.842141	-2.28731	1.32701	-2.2261	1.93829	1.3336	3.28947	0.87763	0.817655	0.170826	-2.57473	1.52775	1.4	2.08408	-0.24427	-0.927095	-3.89159	-1.91578	0.355083	2.49848	0.0188804	-1.34818
ZNF626	3.5979	3.57698	-1.2611	-0.4567	0.883812	2.82513	-5.88295	0.906625	4.53576	1.46725	2.58288	-8.80731	-10.7136	3.93692	4.90935	-2.56983	7.25162	-5.33734	7.48981	6.7354	-0.118358	2.90197	7.90443	-4.37227	4.51099	2.31346	-10.2557	4.81772	-7.249	-5.47553	-4.59343	-0.3218	3.83545	4.12657	5.83611	-8.64746
ZNF627	4.92517	0.34664	-0.611607	-0.45072	3.65743	3.72538	-4.48042	-4.45258	2.46341	2.78525	3.82606	-6.52879	-7.20978	-0.299797	2.01596	-1.16685	5.13781	-2.92705	5.48223	2.64507	3.37659	2.9049	4.27687	-1.47463	-1.22126	-0.197075	-5.54092	6.5379	-2.52893	-5.97353	-4.28256	1.5119	1.85299	3.38551	4.30713	-3.63775
ZNF629	3.17202	1.18555	0.189945	0.22236	0.925609	3.67149	-1.1056	-2.90165	1.08318	0.193965	1.85317	0.736947	-0.0816193	-3.9754	-0.702534	0.810948	1.97343	-0.0933069	-0.0423037	-2.34716	2.92036	1.80448	-3.22339	0.836446	-4.66971	2.22111	-0.318144	1.17189	1.25511	-2.5624	-0.967522	2.31855	-0.503019	-0.632756	-0.702389	3.00998
ZNF630	-4.4995	-2.28374	1.55034	0.997357	-1.13166	-7.36119	-3.33666	8.06455	-1.54087	3.36743	-6.22854	3.51488	-0.0207071	5.86697	4.93718	0.0152619	2.04908	-1.16292	2.88375	10.2733	-4.82881	-2.45978	2.55153	-7.87039	8.94765	-8.9964	0.0746494	4.47169	-1.29467	3.91444	-5.96039	-6.49686	-1.70516	6.83803	3.406	-6.80006
ZNF638	-1.07993	-2.81398	5.15234	2.24405	3.20952	0.254044	0.420095	3.4451	0.951991	-0.463771	-2.00149	2.97392	-3.74451	6.85171	-1.47617	-0.307434	-6.99553	2.71211	4.0556	4.55502	-3.57686	-4.6234	-1.326	-6.73374	7.00603	-8.52832	-1.48514	7.20168	5.38231	0.745679	-8.51641	0.425408	-8.30677	4.28372	0.782187	-8.16644
ZNF639	7.52939	-1.20528	2.17847	-3.96766	4.54341	7.24008	3.90169	-1.14821	3.36228	-7.54049	7.5581	7.42459	-1.09865	8.24548	-8.69345	-0.452637	-8.5717	1.84121	3.52521	-4.59256	-11.1186	-5.95602	-0.051678	2.28733	-1.48591	0.547835	-9.72091	7.94612	4.93492	-2.27076	0.494958	11.3786	-9.46605	-4.59785	3.46404	-8.78872
ZNF644	4.92746	-0.576887	5.46432	-1.72843	3.57419	4.26279	-4.38773	-3.15004	3.54365	-6.04338	6.07381	1.15761	0.803919	0.957901	-4.56531	2.05926	-3.27088	4.53727	4.04743	-2.45335	-3.94427	-1.38396	-0.50007	-0.177471	-3.43169	0.837703	-5.32756	5.85059	4.70504	-4.24049	2.75774	7.96676	-3.41412	-3.69128	0.627779	-5.56872
ZNF646	-4.49273	-1.48487	-4.05195	4.04421	-1.20841	2.69236	1.07473	-2.01443	1.19368	1.55614	-5.99014	-4.31229	-9.95691	5.19888	7.10474	-5.16527	4.92231	-0.6706	6.11377	6.53123	2.29377	2.2426	1.60184	-2.25139	7.82864	-4.10937	-3.88624	2.75915	-6.98242	0.0337936	-5.87363	-3.52604	0.159968	4.22851	6.3678	-0.22567
ZNF648	6.52555	1.92904	6.64411	-2.75109	-1.62642	-3.3119	-1.20408	0.573364	-5.8356	-1.14804	8.01754	-3.07263	1.94754	-2.33366	1.68314	6.26489	2.24608	-1.93547	-4.16953	5.19818	-2.20092	-0.475535	1.49485	-1.4404	-1.72713	-0.146839	-1.92774	0.116666	-0.213146	-4.96074	1.99199	1.49896	7.86645	0.345682	-1.9254	-2.5065
ZNF649	7.45762	1.95677	3.80096	-4.76714	6.15397	2.49377	-5.47678	-4.84165	4.68346	-0.59578	8.37374	-5.12634	1.2015	-3.44012	-1.84055	3.11396	0.128438	1.34759	1.22013	-1.65712	-5.85954	1.29911	4.72937	2.80135	-3.24688	4.26276	-7.60983	5.60405	1.29078	-6.38632	3.04806	6.39833	-0.288247	-5.21027	1.82327	-3.66414
ZNF652	-2.12675	1.37741	-0.990999	2.89711	-0.806953	2.60821	0.817289	0.132416	2.14051	-2.19418	-1.87102	1.78183	-2.3027	3.14413	1.37265	-2.99823	-0.0898172	-2.5104	-1.53866	0.845024	0.180098	-2.08623	-0.625821	-0.833536	2.7988	-0.21566	0.239725	2.11372	-1.25062	1.24739	-2.72271	-1.27239	-1.76055	1.89448	-0.588294	-1.49051
ZNF653	-1.69923	-0.209661	-0.176588	0.497803	-0.167709	-0.585774	-0.877656	-0.462062	-0.429317	-0.402023	-1.87331	0.681825	-0.346304	-1.91691	1.51518	0.319728	0.263585	0.487601	0.389713	1.63108	-0.376928	0.490857	-0.308518	1.67696	2.57914	-0.992938	-0.40203	0.188177	-0.355933	0.691386	-0.0441238	-0.922098	-0.226015	-0.460025	1.16425	0.554023
ZNF654	3.39656	-3.71166	2.45711	-0.386118	2.98099	4.71739	3.41576	-1.36736	1.60262	-5.55808	2.0677	4.23167	-7.19993	8.84749	-3.27067	-3.77748	-3.4797	1.67786	7.70275	0.0387903	-5.60986	-3.86597	-0.582286	-2.34939	5.64575	-5.28579	-7.97931	6.70611	1.74186	-2.0105	-3.70467	5.91212	-5.62841	2.73161	4.22707	-9.00894
ZNF655	-2.16299	-1.64576	1.8896	3.01309	-3.73763	4.45817	4.01871	1.07544	-0.51613	-2.25557	-2.79723	7.33317	-0.414108	3.36049	-2.31043	-1.32965	-4.95115	3.02165	1.54853	2.68981	0.0330672	-3.33268	-4.38527	-9.74219	3.70237	-7.53731	2.14007	4.49216	3.06383	-0.888545	-7.84958	5.07275	-6.76377	5.46658	-1.10151	-4.12391
ZNF658	1.67471	-0.875673	-1.18173	3.19653	1.97932	2.12289	-5.97105	-0.366672	1.75349	3.66932	1.2795	-8.35387	-5.12346	-5.3571	1.72644	-1.71294	3.91526	-4.31059	4.97524	2.81281	3.26018	3.06975	2.43683	-0.702687	0.963145	-2.47843	-1.02312	3.11399	-1.66417	-2.38722	-3.42484	0.574909	3.64319	4.65772	2.67544	-2.20044
ZNF662	1.08932	-0.171746	3.22172	5.42874	-3.4235	2.9432	-4.5181	-0.841674	0.145735	2.89248	-0.465548	-0.863879	-0.849122	-7.79901	1.95367	-0.333669	0.360114	1.13055	2.66009	3.7587	6.59826	2.1437	-0.944384	-9.12232	-0.213022	-2.55091	2.37895	4.30502	0.904377	-1.79441	-9.17283	2.43866	-1.6578	7.35643	0.452212	-3.17671
ZNF664	-0.56455	1.66881	0.520038	-1.7154	1.58729	1.27058	-1.84743	1.14331	3.56007	-0.911709	0.983502	1.65851	0.688629	4.27213	-0.452459	0.838157	-2.21148	0.925374	1.93511	0.856799	-6.25675	-2.23182	2.47086	0.505146	-0.846619	2.79239	-4.7591	2.33513	1.33513	1.42063	-0.777388	2.1289	-6.34303	-0.187264	-1.2661	-6.07774
ZNF665	6.12556	-0.815864	-1.5999	4.34658	-0.990183	4.70419	-4.34657	-2.16644	2.91702	6.06218	1.80242	-11.7379	-10.1015	-6.72211	3.85752	-3.346	8.96417	-6.64054	8.20289	5.72157	7.98191	7.06095	6.4031	-5.75503	1.6732	-0.636078	-5.65511	5.78638	-6.41238	-8.56039	-6.69441	0.231311	6.02319	8.97626	6.1994	-3.78182
ZNF667	0.876272	-0.0376665	1.62397	0.986241	-6.93456	-1.48368	-0.299167	5.23336	-2.75428	3.25011	-2.59125	1.10958	-2.68676	-0.648065	5.48773	-0.0813508	3.17467	-4.08659	0.341997	7.01841	0.611768	-1.78474	2.11384	-8.3622	2.8756	-6.95393	3.88523	4.56006	-1.33801	-1.08198	-7.6355	-2.98988	2.05628	7.51865	2.50624	-4.43198
ZNF670	5.00258	3.77877	0.398308	-4.34542	2.00364	0.833557	-2.60963	0.996582	2.60923	1.75288	4.8799	-1.48575	-3.29871	2.36726	1.47439	0.625712	2.69187	-2.45748	0.506186	1.66814	-3.09458	-1.07021	4.60488	-0.422893	-1.92247	4.07703	-8.77957	3.70057	-4.70926	-3.49306	-1.86981	1.49119	0.222245	-0.690709	3.54073	-4.03467
ZNF671	1.90941	0.01373	0.876601	-0.392086	0.694571	0.556451	-1.65849	-0.726832	0.528738	0.679895	1.60077	-3.77106	-3.77221	0.431377	-0.572156	-0.441817	0.468135	-3.64325	1.64685	1.45021	0.950409	0.519092	0.922833	-0.938939	1.24273	-2.54756	-2.04679	1.72136	0.361677	-0.222788	-3.08519	1.53307	1.81926	1.20105	0.307789	-2.6879
ZNF674	-0.204366	-1.03397	1.79702	2.48607	-3.74433	1.27401	-2.72378	3.27829	-1.73614	1.1073	-0.801815	-0.828234	-2.98699	0.850763	3.03431	-0.230396	0.813871	2.91186	2.41441	5.75481	-0.794678	-0.53981	1.31778	-7.54387	4.86318	-6.19698	-1.64714	6.61574	-0.207176	-0.72754	-4.34298	1.96901	-0.651753	4.33157	1.11075	-5.46349
ZNF675	-0.869297	4.21282	-0.562506	-0.623049	2.10767	-1.62807	-5.562	5.45165	3.79612	3.39072	-1.15299	-7.31655	-7.86942	5.11625	5.9106	-1.67885	3.59785	-2.3846	6.67235	6.26257	-2.6518	-1.07706	5.71908	-3.30802	5.37752	0.456736	-2.5613	4.88815	-3.82894	0.355938	-4.6833	-3.48913	-1.0747	1.51511	3.76681	-8.23392
[truncated: 132 more rows]

## Sheet: ImmuneCheckPoint Genes
TYPE	GENE
Inhibitory	CD276
[truncated: 59 more rows]

## Sheet: Gene Trait Significance
Genes	GS.Aging	GS.aDC_xCell	GS.CD4+_Tcm_xCell	GS.Endothelial_cells_xCell	p.GS.Aging	p.GS.aDC_xCell	p.GS.CD4+_Tcm_xCell	p.GS.Endothelial_cells_xCell	Module
[truncated: 1,111 more rows]

[truncated: 2 more sheets: Genes in Red Module, Gene Module Class Count]
